# Supplementary material for: Machine learning compensates fold-change method and highlights oxidative phosphorylation in the brain transcriptome of Alzheimer’s disease
Source: Sci Rep. 2021 Jul 1;11:13704. doi: 10.1038/s41598-021-93085-z (PMC8249453; doi:10.1038/s41598-021-93085-z)
Supplement: Supplementary file 3 — Supplementary Information 3. [file 41598_2021_93085_MOESM3_ESM.xlsx]

## Sheet: Models
Category	Model	compatible with input<=	Output gene list<=
Lazy	Default Model	yes	no
Lazy	k-NN	yes	no
Bayesian	Naïve Bayes	yes	no
Bayesian	Naïve Bayes (Kernel)	yes	no
Trees	Decision Tree	yes	yes
Trees	Random Forest	yes	yes
Trees	Greadient Bossted Trees	yes	yes
Trees	CHAID	cannot handle numerical attribute
Trees	ID3	cannot handle numerical attribute
Trees	Decision Stump	yes	yes
Trees	Decision Tree (Multiway)	nested operator
Trees	Decision Tree (Weight-based)	cannot handle numerical attribute
Trees	Random Tree	only use a random subset of attributes
Rules	Rule Induction	yes	yes
Rules	Single Rule Induction	cannot handle numerical attribute
Rules	Single Rule Induction (Single attribute)	cannot handle multiple attribute
Rules	Subgroup Discovery	cannot handle numerical attribute
Rules	Tree to Rules	conversion tool
Neural Nets	Deep Learning	yes	no
Neural Nets	Neural Net	cannot handle binominal attribute
Neural Nets	AutoMLP	cannot handle binominal attribute
Neural Nets	Perceptron	cannot handle binominal attribute
Functions	Generalized Linear Model	yes	yes
Functions	Linear Regression	cannot handle binominal attribute
Functions	Polynomial Regression	cannot handle binominal attribute
Functions	Vector Linear Regression	cannot handle binominal attribute
Functions	Local Polynomial Regression	cannot handle binominal attribute
Functions	Seemingly Unrelated Regression	need other two example stes
Functions	Guassian Process	cannot handle binominal attribute
Functions	Relevance Vector Machine	cannot handle binominal attribute
Logistic Regression	Logistic Regression	yes	yes
Logistic Regression	Logistic Regression (SVM)	cannot handle binominal attribute
Logistic Regression	Logistic Regression (Revolutionary)	cannot handle binominal attribute
Support Vector Machines	Support Vector Machine	cannot handle binominal attribute
Support Vector Machines	Support Vector Machine (LibSVM)	cannot handle binominal attribute
Support Vector Machines	Support Vector Machine (Linear)	cannot handle binominal attribute
Support Vector Machines	Support Vector Machine (Evolutionary)	cannot handle binominal attribute
Support Vector Machines	Support Vector Machine (PSO)	cannot handle binominal attribute
Support Vector Machines	Fsat Large Margin	cannot handle binominal attribute
Support Vector Machines	Hyper Hyper	cannot handle binominal attribute
Discriminant Analysis	Linear Discriminant Analysis	cannot handle binominal attribute
Discriminant Analysis	Quadratic Discriminant Analysis	cannot handle binominal attribute
Discriminant Analysis	Regularized Discriminant Analysis	cannot handle binominal attribute
Ensembles	Vote	yes	nested operator, does not produce subpreccess-independent gene list
Ensembles	Polynominal by Binominal Classification	yes	nested operator, does not produce subpreccess-independent gene list
Ensembles	Hierarchical Classification	cannot handle binominal attribute
Ensembles	Classification by Regression	yes	no
Ensembles	Additive Regression	cannot handle class type
Ensembles	Relative Regression	cannot handle class type
Ensembles	Transformed Regression	cannot handle class type
Ensembles	Bayesian Boosting	yes	nested operator, does not produce subpreccess-independent gene list
Ensembles	Subgroup Discovery (Meta)	yes	nested operator, does not produce subpreccess-independent gene list
Ensembles	AdaBoost	yes	give weight to models
Ensembles	Bagging	yes	nested operator, does not produce subpreccess-independent gene list
Ensembles	Stacking	yes	nested operator, does not produce subpreccess-independent gene list
Ensembles	MetaCost	cost matrix is needed
Ensembles	Find Threshold (Meta)	class weight is needed
Ensembles	Multi label Modeling	cannot handle data with lebal
Others	Update Model	update utility
Others	Group Models	customize utility
Others	Ungroup Models	customize utility
Others	Create Formula	customize utility

## Sheet: Parameters
Model/ parameters	Value
1. Adaboost+decision tree
Adaboost
iterations	3
decision tree
criterion	gain ratio
maximal depth	-1
apply pruning	yes
confidence	0.1
apply prepruning	yes
minimal gain	0.01
minimal leaf size	6
minimal size for split	12
number of prepruning alternatives	3
2. Adaboost+rule induction
Adaboost
iterations	3
rule induction
criterion	information gain
sample ratio	0.9
pureness	0.9
minimal prune benefit	0.25
3. Adaboost+decision stump
Adaboost
iterations	3
decision stump
criterion	gain ratio
minimal leaf size	6
4. Generalized Linear Model
family	binomial
solver	IRLSM
use regularization	yes
do lambda search	yes
number of lamdas	47
early stopping after N rounds	3
tolerance	0.02
standardize	yes
add interception.	yes
5. Logistic Regression
the AGE Attribute was omitted in this model
solver	auto
use regularization	yes
do lambda search	yes
number of lamdas	47
early stopping after N rounds	3
tolerance	0.02
standardize	yes
add interception.	yes
6. Gradient Boosted Trees
number of trees	500
maximal depth	10
min row	0.5
number of bins	20
min split improvement	0
learning rate	0.01
sample rate	0.5
distribution	auto
7. Random Forest + Weight by tree importance
Random Forest
number of trees	500
criterion	gain ratio
maximal depth	-1
apply pruning	yes
confidence	0.1
apply prepruning	yes
minimal gain	0.01
minimal leaf size	6
minimal size for split	47
number of prepruning alternatives	3
Weight by tree importance
criterion	gain ratio

## Sheet: Performance
1. Adaboost+decision tree
accuracy: 88.22% +/- 5.39% (micro average: 88.22%)
precision: 85.49% +/- 8.93% (micro average: 84.93%) (positive class: 0)
recall: 79.00% +/- 12.35% (micro average: 78.98%) (positive class: 0)
Adaboost_Tree_batch.res
Adaboost_Tree_result.res
2. Adaboost+rule induction
accuracy: 88.88% +/- 4.09% (micro average: 88.87%)
precision: 85.87% +/- 7.49% (micro average: 85.71%) (positive class: 0)
recall: 80.21% +/- 9.56% (micro average: 80.25%) (positive class: 0)
Adaboost_Induction_batch.res
Adaboost_Induction_result.res
3. Adaboost+decision stump
accuracy: 86.30% +/- 2.70% (micro average: 86.30%)
precision: 87.92% +/- 7.12% (micro average: 87.20%) (positive class: 0)
recall: 69.50% +/- 9.02% (micro average: 69.43%) (positive class: 0)
Adaboost_Stump_batch.res
Adaboost_Stump_result.res
4. Generalized Linear Model
accuracy: 91.23% +/- 2.89% (micro average: 91.22%)
precision: 92.95% +/- 4.67% (micro average: 92.65%) (positive class: 0)
recall: 80.25% +/- 9.76% (micro average: 80.25%) (positive class: 0)
GLM_batch.res
GLM_result.res
5. Logistic Regression
accuracy: 91.23% +/- 2.55% (micro average: 91.22%)
precision: 92.93% +/- 4.55% (micro average: 92.65%) (positive class: 0)
recall: 80.25% +/- 8.83% (micro average: 80.25%) (positive class: 0)
Logistic_batch.res
Logistic_result.res
6. Gradient Boosted Trees
accuracy: 90.37% +/- 2.71% (micro average: 90.36%)
precision: 94.31% +/- 5.68% (micro average: 93.75%) (positive class: 0)
recall: 76.46% +/- 9.53% (micro average: 76.43%) (positive class: 0)
GBT_batch.res
GBT_result.res
7. Random Forest + Weight by tree importance
accuracy: 87.58% +/- 2.85% (micro average: 87.58%)
precision: 88.38% +/- 5.58% (micro average: 87.79%) (positive class: 0)
recall: 73.25% +/- 10.68% (micro average: 73.25%) (positive class: 0)
RF_batch.res
RF_result.res
RF_weightedForest
RF_weight

## Sheet: Generalized Linear Model
Attibute	Coefficient	Std		Weight = ABS(Coefficient)
PLEKHA9	-1.20419	-0.0533353		1.20419
DGKG	-0.699748	-0.0762096		0.699748
RHOQ	-0.661602	-0.055141		0.661602
ELL3	-0.659685	-0.0398777		0.659685
GNRH1	-0.52648	-0.0515964		0.52648
C4B	-0.455646	-0.108845		0.455646
PNRC1	-0.44564	-0.0473397		0.44564
ILK	-0.417631	-0.0214128		0.417631
CALML4	-0.367667	-0.0221075		0.367667
PIAS1	-0.360339	-0.0190044		0.360339
TMEM120A	-0.338335	-0.0175546		0.338335
PARP16	-0.297699	-0.0153618		0.297699
MMEL1	-0.277971	-0.0255528		0.277971
HSD11B2	-0.249942	-0.0487601		0.249942
ZC3H12C	-0.224647	-0.0191043		0.224647
CYTL1	-0.189899	-0.0284361		0.189899
NEBL	-0.116164	-0.00924601		0.116164
ITPKB	-0.113724	-0.0215315		0.113724
TBC1D2B	-0.112621	-0.00889371		0.112621
GEM	-0.0947113	-0.020714		0.0947113
C20orf141	-0.0747545	-0.0076464		0.0747545
AFF1	-0.054334	-0.00543433		0.054334
DBI	-0.0296902	-0.002949		0.0296902
Age	-0.0219243	-0.276171		0.0219243
CPVL	-0.0108108	-0.00195683		0.0108108
Gender.0	0	0		0
Gender.1	0	0		0
A1BG	0	0		0
A2M	0	0		0
NAT1	0	0		0
NAT2	0	0		0
SERPINA3	0	0		0
AADAC	0	0		0
AAMP	0	0		0
AANAT	0	0		0
ABAT	0	0		0
ABCA1	0	0		0
ABCA3	0	0		0
ABCA4	0	0		0
ABP1	0	0		0
ABL2	0	0		0
ABO	0	0		0
ABR	0	0		0
ACAA1	0	0		0
ACACB	0	0		0
ACADM	0	0		0
ACADS	0	0		0
ACADSB	0	0		0
ACADVL	0	0		0
ACAT1	0	0		0
ACCN2	0	0		0
ACLY	0	0		0
ACO2	0	0		0
ACOX1	0	0		0
ACP5	0	0		0
ACPP	0	0		0
ACRV1	0	0		0
ACTA1	0	0		0
ACTA2	0	0		0
ACTB	0	0		0
ACTC1	0	0		0
ACTG1	0	0		0
ACTG2	0	0		0
ACTN4	0	0		0
ACTL6A	0	0		0
ACTN2	0	0		0
ACTN3	0	0		0
ACVR1B	0	0		0
ACVR2A	0	0		0
ACVR2B	0	0		0
ACVRL1	0	0		0
ACY1	0	0		0
ACYP1	0	0		0
ACYP2	0	0		0
ADA	0	0		0
ADAM8	0	0		0
ADAM10	0	0		0
ADAR	0	0		0
ADARB1	0	0		0
ADARB2	0	0		0
ADCY5	0	0		0
ADCY6	0	0		0
ADCY7	0	0		0
ADCY8	0	0		0
ADCYAP1	0	0		0
ADD1	0	0		0
ADD2	0	0		0
ADFP	0	0		0
ADH1A	0	0		0
ADH1B	0	0		0
ADH1C	0	0		0
ADH4	0	0		0
ADH6	0	0		0
ADH7	0	0		0
ADK	0	0		0
ADM	0	0		0
ADORA2A	0	0		0
ADORA2B	0	0		0
ADORA3	0	0		0
ADPRH	0	0		0
PARP1	0	0		0
ADRA1B	0	0		0
ADRA2C	0	0		0
ADRB1	0	0		0
ADRB2	0	0		0
ADRBK1	0	0		0
ADRBK2	0	0		0
ADSS	0	0		0
AP1B1	0	0		0
AP2B1	0	0		0
AP1G1	0	0		0
AEBP1	0	0		0
AES	0	0		0
AFM	0	0		0
AFP	0	0		0
ACAN	0	0		0
AGL	0	0		0
JAG1	0	0		0
AGT	0	0		0
AGTR1	0	0		0
AGTR2	0	0		0
AGTRL1	0	0		0
AGXT	0	0		0
NR0B1	0	0		0
AHCY	0	0		0
AHR	0	0		0
AHSG	0	0		0
AIM1	0	0		0
AK2	0	0		0
AK3L1	0	0		0
AKT2	0	0		0
ALAD	0	0		0
ALAS1	0	0		0
ALAS2	0	0		0
ALB	0	0		0
ALCAM	0	0		0
ALDH1A1	0	0		0
ALDH2	0	0		0
ALDH3A1	0	0		0
ALDH1B1	0	0		0
ALDH1A3	0	0		0
ALDH3B1	0	0		0
ALDH3B2	0	0		0
ALDH3A2	0	0		0
ABCD2	0	0		0
ALDOA	0	0		0
ALDOB	0	0		0
ALDOC	0	0		0
AKR1B1	0	0		0
ALOX12	0	0		0
ALOX5	0	0		0
ALOX5AP	0	0		0
ALOX12B	0	0		0
ANXA8L2	0	0		0
ALOX15B	0	0		0
ALPI	0	0		0
ALPP	0	0		0
ALPPL2	0	0		0
AMBP	0	0		0
AMD1	0	0		0
AMELX	0	0		0
AMFR	0	0		0
AMH	0	0		0
AMHR2	0	0		0
AMPD1	0	0		0
AMPD3	0	0		0
AMPH	0	0		0
BIN1	0	0		0
AMY1A	0	0		0
AMY2B	0	0		0
ANG	0	0		0
ANGPT1	0	0		0
ANGPT2	0	0		0
ANK1	0	0		0
ANK2	0	0		0
ANK3	0	0		0
ANPEP	0	0		0
SLC25A4	0	0		0
SLC25A5	0	0		0
ANXA1	0	0		0
ANXA2	0	0		0
ANXA2P3	0	0		0
ANXA3	0	0		0
ANXA4	0	0		0
ANXA5	0	0		0
ANXA6	0	0		0
ANXA7	0	0		0
ANXA11	0	0		0
ANXA13	0	0		0
AOC2	0	0		0
AOX1	0	0		0
APAF1	0	0		0
NUDT2	0	0		0
APOF	0	0		0
APBA2	0	0		0
APBB1	0	0		0
APBB2	0	0		0
APC	0	0		0
AIRE	0	0		0
APEX1	0	0		0
BIRC3	0	0		0
BIRC5	0	0		0
APLP1	0	0		0
APLP2	0	0		0
APOA1	0	0		0
APOA2	0	0		0
APOA4	0	0		0
APOB	0	0		0
APOBEC1	0	0		0
APOC1	0	0		0
AQP8	0	0		0
APOC3	0	0		0
APOC4	0	0		0
APOE	0	0		0
APOH	0	0		0
APP	0	0		0
APRT	0	0		0
KLK3	0	0		0
FAS	0	0		0
FASLG	0	0		0
AQP2	0	0		0
AQP3	0	0		0
AQP4	0	0		0
AQP5	0	0		0
AQP7	0	0		0
AQP9	0	0		0
AR	0	0		0
ARAF	0	0		0
ARCN1	0	0		0
TRIM23	0	0		0
ARF1	0	0		0
ARF3	0	0		0
ARF4	0	0		0
ARL4D	0	0		0
ARF5	0	0		0
ARF6	0	0		0
ARG1	0	0		0
ARG2	0	0		0
RND3	0	0		0
RHOG	0	0		0
ARHGAP1	0	0		0
ARHGAP5	0	0		0
ARHGAP6	0	0		0
ARHGDIB	0	0		0
ARHGDIG	0	0		0
RHOH	0	0		0
ARL2	0	0		0
ARL3	0	0		0
ARR3	0	0		0
ARRB1	0	0		0
ARSA	0	0		0
ARSB	0	0		0
ARSD	0	0		0
ARSF	0	0		0
ART1	0	0		0
ART3	0	0		0
ART4	0	0		0
ASCL1	0	0		0
ASCL2	0	0		0
ASGR1	0	0		0
ASGR2	0	0		0
ASL	0	0		0
ASMT	0	0		0
ASNS	0	0		0
ASPA	0	0		0
ASPH	0	0		0
ASS1	0	0		0
ASTN1	0	0		0
SERPINC1	0	0		0
ZFHX3	0	0		0
ATF3	0	0		0
ATF4	0	0		0
ATOH1	0	0		0
ATP1A1	0	0		0
ATP1A2	0	0		0
ATP1A3	0	0		0
ATP12A	0	0		0
ATP1B1	0	0		0
ATP1B2	0	0		0
ATP1B3	0	0		0
FXYD2	0	0		0
ATP2A1	0	0		0
ATP2A2	0	0		0
ATP2A3	0	0		0
ATP2B1	0	0		0
ATP2B2	0	0		0
ATP2B3	0	0		0
ATP4A	0	0		0
ATP4B	0	0		0
ATP5A1	0	0		0
ALDH7A1	0	0		0
ATP5B	0	0		0
ATP5C1	0	0		0
ATP5E	0	0		0
ATP5F1	0	0		0
ATP5G1	0	0		0
ATP5G2	0	0		0
ATP5G3	0	0		0
ATP5I	0	0		0
ATP5J	0	0		0
ATP6V1A	0	0		0
ATP6V1B2	0	0		0
ATP6V1C1	0	0		0
ATP6V1E1	0	0		0
ATP6V0B	0	0		0
ATP6V1G2	0	0		0
ATP7A	0	0		0
ATP5O	0	0		0
KIF1A	0	0		0
AVPR1B	0	0		0
AXL	0	0		0
B2M	0	0		0
BAAT	0	0		0
BACH1	0	0		0
BAG1	0	0		0
BAGE	0	0		0
BAI1	0	0		0
BAI2	0	0		0
BAI3	0	0		0
NKX3-2	0	0		0
BAX	0	0		0
BBS1	0	0		0
BBS4	0	0		0
BCAT1	0	0		0
BCHE	0	0		0
BCKDHB	0	0		0
CCND1	0	0		0
BCL2	0	0		0
BCL2A1	0	0		0
BCL3	0	0		0
BCL6	0	0		0
BCL7A	0	0		0
BCL9	0	0		0
BDKRB1	0	0		0
BDKRB2	0	0		0
CFB	0	0		0
BFSP1	0	0		0
BGLAP	0	0		0
CEACAM1	0	0		0
BHMT	0	0		0
BID	0	0		0
PRDM1	0	0		0
BLK	0	0		0
BLMH	0	0		0
BLVRA	0	0		0
BLVRB	0	0		0
BMP1	0	0		0
BMP2	0	0		0
BMP5	0	0		0
BMP6	0	0		0
BMP7	0	0		0
BMPR1B	0	0		0
BMPR2	0	0		0
BMX	0	0		0
BNIP1	0	0		0
BNIP3	0	0		0
BNIP3L	0	0		0
DST	0	0		0
FOXL2	0	0		0
BPGM	0	0		0
BPI	0	0		0
ZFP36L1	0	0		0
BSG	0	0		0
BST1	0	0		0
BST2	0	0		0
BTC	0	0		0
BTD	0	0		0
KLF9	0	0		0
KLF5	0	0		0
BTF3	0	0		0
BTG1	0	0		0
BTK	0	0		0
BUB1	0	0		0
BUB1B	0	0		0
TSPO	0	0		0
C1QBP	0	0		0
SERPING1	0	0		0
C1QA	0	0		0
C1R	0	0		0
C1S	0	0		0
C2	0	0		0
C3	0	0		0
C4BPA	0	0		0
C4BPB	0	0		0
C5	0	0		0
C6	0	0		0
C7	0	0		0
C8A	0	0		0
C8B	0	0		0
C8G	0	0		0
C9	0	0		0
C11orf3	0	0		0
MRPL49	0	0		0
ZNHIT2	0	0		0
MPPED2	0	0		0
C11orf9	0	0		0
C11orf10	0	0		0
C18orf1	0	0		0
PTTG1IP	0	0		0
TMEM50B	0	0		0
MPPED1	0	0		0
CA1	0	0		0
CA2	0	0		0
CA3	0	0		0
CA4	0	0		0
CA5A	0	0		0
CA6	0	0		0
CA7	0	0		0
CA8	0	0		0
CA9	0	0		0
CA11	0	0		0
CACNA1B	0	0		0
CACNA1S	0	0		0
DDR1	0	0		0
CACNA2D1	0	0		0
CACNB1	0	0		0
CACNB2	0	0		0
CACNB3	0	0		0
CACNB4	0	0		0
SLC25A20	0	0		0
CAD	0	0		0
CALB1	0	0		0
CALB2	0	0		0
S100G	0	0		0
CALCA	0	0		0
CALCR	0	0		0
CALD1	0	0		0
CALM1	0	0		0
CALM2	0	0		0
CALM3	0	0		0
CALML3	0	0		0
CALR	0	0		0
CALU	0	0		0
CAMK4	0	0		0
CAMK2D	0	0		0
CAMK2G	0	0		0
CAMLG	0	0		0
CANX	0	0		0
CAPG	0	0		0
CAPN3	0	0		0
CAPN6	0	0		0
CAPS	0	0		0
CAPZA1	0	0		0
CAPZA2	0	0		0
CAST	0	0		0
CARS	0	0		0
CASP2	0	0		0
CASP4	0	0		0
CASP6	0	0		0
CASP7	0	0		0
CASP8	0	0		0
CASP10	0	0		0
CASQ1	0	0		0
CASQ2	0	0		0
CASR	0	0		0
CAT	0	0		0
CAV1	0	0		0
CAV2	0	0		0
RUNX2	0	0		0
RUNX1	0	0		0
RUNX1T1	0	0		0
CBFA2T3	0	0		0
RUNX3	0	0		0
CBFB	0	0		0
SERPINA6	0	0		0
CBL	0	0		0
CBLN1	0	0		0
SERPINH1	0	0		0
CBR1	0	0		0
CBR3	0	0		0
CBS	0	0		0
CCIN	0	0		0
CCBL1	0	0		0
CCK	0	0		0
CCKBR	0	0		0
KRIT1	0	0		0
CCNA2	0	0		0
CCNB1	0	0		0
CCNC	0	0		0
CCND2	0	0		0
CCND3	0	0		0
CCNG1	0	0		0
CCNG2	0	0		0
CCNH	0	0		0
CCT6A	0	0		0
CD1B	0	0		0
CD1C	0	0		0
CD1D	0	0		0
CD2	0	0		0
CD3D	0	0		0
CD3E	0	0		0
CD3G	0	0		0
CD247	0	0		0
CD5	0	0		0
CD5L	0	0		0
CD6	0	0		0
CD8A	0	0		0
CD9	0	0		0
CD14	0	0		0
MS4A3	0	0		0
CD22	0	0		0
CD24	0	0		0
CD27	0	0		0
CD28	0	0		0
CD86	0	0		0
CD33	0	0		0
SIGLEC6	0	0		0
CD34	0	0		0
CD36	0	0		0
SCARB1	0	0		0
CD37	0	0		0
ENTPD1	0	0		0
ENTPD2	0	0		0
ENTPD5	0	0		0
CD40LG	0	0		0
CD44	0	0		0
CD47	0	0		0
CD53	0	0		0
CD58	0	0		0
CD59	0	0		0
CD63	0	0		0
CD68	0	0		0
CD69	0	0		0
CD72	0	0		0
CD74	0	0		0
CD79A	0	0		0
CD81	0	0		0
CD97	0	0		0
CD151	0	0		0
CDA	0	0		0
CDC2	0	0		0
44081	0	0		0
CDC25A	0	0		0
CDC25B	0	0		0
CDH1	0	0		0
CDH2	0	0		0
CDH3	0	0		0
CDH4	0	0		0
CDH5	0	0		0
CDH7	0	0		0
CDH8	0	0		0
CDH10	0	0		0
CDH11	0	0		0
CDH15	0	0		0
CDH16	0	0		0
CDH17	0	0		0
CDH18	0	0		0
CDK2	0	0		0
CDK3	0	0		0
CDK6	0	0		0
CDK8	0	0		0
CDKN1C	0	0		0
CDKN2C	0	0		0
CDKN3	0	0		0
CDO1	0	0		0
CDR1	0	0		0
CDR2	0	0		0
CDS1	0	0		0
CDX1	0	0		0
CDX2	0	0		0
CLGN	0	0		0
CEACAM5	0	0		0
CEBPD	0	0		0
CEBPG	0	0		0
CEL	0	0		0
CENPA	0	0		0
CENPE	0	0		0
CES1	0	0		0
CETN1	0	0		0
CETN2	0	0		0
CETN3	0	0		0
CETP	0	0		0
CFL1	0	0		0
CTSC	0	0		0
CFTR	0	0		0
CGA	0	0		0
CEACAM7	0	0		0
CEACAM4	0	0		0
CHAD	0	0		0
RCBTB2	0	0		0
CHD1	0	0		0
CHD2	0	0		0
CHD4	0	0		0
AKR1C4	0	0		0
CHEK1	0	0		0
FOXN3	0	0		0
CHGA	0	0		0
CHGB	0	0		0
CHI3L1	0	0		0
CHI3L2	0	0		0
CHIT1	0	0		0
CHKA	0	0		0
CHKB	0	0		0
CHML	0	0		0
CHN1	0	0		0
CHRM1	0	0		0
CHRM2	0	0		0
LYST	0	0		0
CHRM3	0	0		0
CHRNA3	0	0		0
CHRNA4	0	0		0
CHRNB1	0	0		0
CHRNB2	0	0		0
CHRNB3	0	0		0
CHRNB4	0	0		0
CIDEA	0	0		0
CKB	0	0		0
CIRBP	0	0		0
CKM	0	0		0
CKMT1B	0	0		0
CKMT2	0	0		0
CKS2	0	0		0
AP1S1	0	0		0
AP3S1	0	0		0
CLC	0	0		0
CLCA1	0	0		0
CLCN2	0	0		0
CLCN3	0	0		0
CLCN4	0	0		0
CLCN5	0	0		0
CLCN6	0	0		0
CLCNKB	0	0		0
CLU	0	0		0
CLIC1	0	0		0
CLIC2	0	0		0
CLK1	0	0		0
CLK3	0	0		0
CLPS	0	0		0
CLPTM1	0	0		0
CLTA	0	0		0
CLTB	0	0		0
CLTC	0	0		0
CCR2	0	0		0
CCR4	0	0		0
CCR6	0	0		0
CCR7	0	0		0
LTB4R	0	0		0
ABCC2	0	0		0
CNGA1	0	0		0
CNN1	0	0		0
CNN2	0	0		0
CNN3	0	0		0
CNP	0	0		0
CNR2	0	0		0
CNTN1	0	0		0
COL1A2	0	0		0
COL2A1	0	0		0
COL3A1	0	0		0
COL4A3	0	0		0
COL4A4	0	0		0
COL4A5	0	0		0
COL5A1	0	0		0
COL5A2	0	0		0
COL6A2	0	0		0
COL6A3	0	0		0
COL7A1	0	0		0
COL9A1	0	0		0
COL9A2	0	0		0
COL10A1	0	0		0
COL11A2	0	0		0
COL12A1	0	0		0
COL15A1	0	0		0
COL17A1	0	0		0
COMP	0	0		0
COMT	0	0		0
COPB1	0	0		0
KLF6	0	0		0
SLC31A1	0	0		0
SLC31A2	0	0		0
MAP3K8	0	0		0
COX4I1	0	0		0
COX5B	0	0		0
COX6A1	0	0		0
COX6A2	0	0		0
COX7A1	0	0		0
COX7A2	0	0		0
COX7B	0	0		0
COX7C	0	0		0
COX8A	0	0		0
COX10	0	0		0
COX11	0	0		0
CP	0	0		0
CPA1	0	0		0
CPA2	0	0		0
CPA3	0	0		0
CPB1	0	0		0
CPB2	0	0		0
CPE	0	0		0
CLDN7	0	0		0
CPM	0	0		0
CPN1	0	0		0
CPOX	0	0		0
CPS1	0	0		0
CPT1A	0	0		0
CPT1B	0	0		0
CPT2	0	0		0
CR1	0	0		0
CR2	0	0		0
CRABP1	0	0		0
CRABP2	0	0		0
CRAT	0	0		0
ATF2	0	0		0
CREBBP	0	0		0
CREBL1	0	0		0
CREBL2	0	0		0
CREM	0	0		0
CRHBP	0	0		0
CRHR1	0	0		0
CRIP1	0	0		0
CRIP2	0	0		0
CRK	0	0		0
CRKL	0	0		0
CRMP1	0	0		0
HAPLN1	0	0		0
CRX	0	0		0
CRY1	0	0		0
CRYAA	0	0		0
CRYAB	0	0		0
CRYBA1	0	0		0
CRYBA2	0	0		0
CRYBA4	0	0		0
CRYBB1	0	0		0
CRYBB2	0	0		0
CRYGB	0	0		0
CRYGC	0	0		0
CRYGS	0	0		0
CRYM	0	0		0
CS	0	0		0
MAPK14	0	0		0
CSF1	0	0		0
CSF2RA	0	0		0
CSH1	0	0		0
CSH2	0	0		0
CSK	0	0		0
CSN1S1	0	0		0
CSN2	0	0		0
CSN3	0	0		0
CSNK1A1	0	0		0
CSNK1D	0	0		0
CSNK1E	0	0		0
CSNK1G2	0	0		0
CSNK1G3	0	0		0
CSNK2A1	0	0		0
CSNK2B	0	0		0
VCAN	0	0		0
NCAN	0	0		0
CSPG4	0	0		0
CSRP1	0	0		0
CSRP2	0	0		0
CST1	0	0		0
CST2	0	0		0
CST3	0	0		0
CST4	0	0		0
CST5	0	0		0
CST6	0	0		0
CSTA	0	0		0
CSTB	0	0		0
CSTF1	0	0		0
CSTF2	0	0		0
CTAG1B	0	0		0
CTBP2	0	0		0
CTF1	0	0		0
CTGF	0	0		0
CTH	0	0		0
CTNNA1	0	0		0
CTNNA2	0	0		0
CTNNB1	0	0		0
CTNND1	0	0		0
CTRB1	0	0		0
CTRL	0	0		0
CTSB	0	0		0
CTSD	0	0		0
CTSE	0	0		0
CTSH	0	0		0
CTSK	0	0		0
CTSL1	0	0		0
CTSL2	0	0		0
CTSLL2	0	0		0
CTSLL3	0	0		0
CTSS	0	0		0
CTSW	0	0		0
CUX1	0	0		0
CXADR	0	0		0
CYBA	0	0		0
CYBB	0	0		0
CYLC2	0	0		0
CYLD	0	0		0
CYP1A1	0	0		0
CYP1B1	0	0		0
CYP2A7	0	0		0
CYP3A7	0	0		0
CYP2A13	0	0		0
CYP2B6	0	0		0
CYP2B7P1	0	0		0
CYP2C19	0	0		0
CYP2C8	0	0		0
CYP2C9	0	0		0
CYP2D6	0	0		0
CYP2F1	0	0		0
CYP3A4	0	0		0
CYP3A5	0	0		0
CYP4A11	0	0		0
CYP4B1	0	0		0
CYP7A1	0	0		0
CYP11A1	0	0		0
CYP11B2	0	0		0
CYP17A1	0	0		0
ADAM3A	0	0		0
CYP21A2	0	0		0
CYP24A1	0	0		0
CYP26A1	0	0		0
CYP27A1	0	0		0
CYP51A1	0	0		0
DAB1	0	0		0
DAB2	0	0		0
DACH1	0	0		0
DAD1	0	0		0
CD55	0	0		0
DAG1	0	0		0
DGKB	0	0		0
DGKQ	0	0		0
DAO	0	0		0
DAP	0	0		0
DAPK1	0	0		0
DAPK3	0	0		0
DAZ1	0	0		0
DAZL	0	0		0
DBC1	0	0		0
DBH	0	0		0
DBN1	0	0		0
DBT	0	0		0
DCI	0	0		0
DCK	0	0		0
DCN	0	0		0
ACE	0	0		0
DCTN1	0	0		0
DDB1	0	0		0
DDC	0	0		0
AKR1C1	0	0		0
AKR1C2	0	0		0
GADD45A	0	0		0
DDOST	0	0		0
DDT	0	0		0
DDX1	0	0		0
DDX5	0	0		0
DDX6	0	0		0
DDX10	0	0		0
DDX11	0	0		0
DHX15	0	0		0
DECR1	0	0		0
DEFA1	0	0		0
DEFA3	0	0		0
DEFA5	0	0		0
DEFA6	0	0		0
DEFB1	0	0		0
DEFB4	0	0		0
DES	0	0		0
CFD	0	0		0
TIMM8A	0	0		0
DFNA5	0	0		0
COCH	0	0		0
DHCR7	0	0		0
DHODH	0	0		0
DHPS	0	0		0
CYB5R3	0	0		0
NQO1	0	0		0
DIAPH1	0	0		0
44075	0	0		0
DIO1	0	0		0
DIO2	0	0		0
DIO3	0	0		0
DKC1	0	0		0
DLD	0	0		0
DLG2	0	0		0
DLG4	0	0		0
DLSTP	0	0		0
DLX4	0	0		0
DLX6	0	0		0
DMBT1	0	0		0
DMD	0	0		0
DMP1	0	0		0
DNM1	0	0		0
DMPK	0	0		0
DNA2L	0	0		0
DNAH5	0	0		0
DNAH6	0	0		0
DNAH8	0	0		0
DNAH9	0	0		0
DNASE1	0	0		0
DNASE1L1	0	0		0
DNASE1L2	0	0		0
DNASE1L3	0	0		0
DNASE2	0	0		0
DYNC1H1	0	0		0
DYNC1I1	0	0		0
DYNC1I2	0	0		0
DYNC1LI2	0	0		0
DNM2	0	0		0
TRDMT1	0	0		0
DNTT	0	0		0
DOK1	0	0		0
DPEP1	0	0		0
DPP6	0	0		0
DPT	0	0		0
DPYD	0	0		0
DPYS	0	0		0
DPYSL2	0	0		0
DPYSL3	0	0		0
DR1	0	0		0
SLC26A3	0	0		0
DRD4	0	0		0
DRG2	0	0		0
ARID3A	0	0		0
DRP2	0	0		0
ATN1	0	0		0
DSC1	0	0		0
DSC2	0	0		0
DSC3	0	0		0
RCAN1	0	0		0
DSG1	0	0		0
DSG2	0	0		0
DSG3	0	0		0
TSC22D3	0	0		0
DSP	0	0		0
EPYC	0	0		0
SLC26A2	0	0		0
DTNA	0	0		0
HBEGF	0	0		0
DTX1	0	0		0
DTYMK	0	0		0
ECM2	0	0		0
DUSP1	0	0		0
DUSP3	0	0		0
DUSP5	0	0		0
DUSP6	0	0		0
DUSP8	0	0		0
DUSP9	0	0		0
DVL2	0	0		0
E2F2	0	0		0
E2F5	0	0		0
EBF1	0	0		0
EBI2	0	0		0
ECGF1	0	0		0
ECH1	0	0		0
ECM1	0	0		0
EDG1	0	0		0
EDG2	0	0		0
EDG3	0	0		0
EDN1	0	0		0
EDN2	0	0		0
EDN3	0	0		0
EDNRA	0	0		0
EDNRB	0	0		0
PHC2	0	0		0
EEF1A1	0	0		0
EEF1A2	0	0		0
EEF1B2	0	0		0
EEF1G	0	0		0
EEF2	0	0		0
EFNA1	0	0		0
EFNA4	0	0		0
EGF	0	0		0
MEGF6	0	0		0
MEGF9	0	0		0
EGR1	0	0		0
EGR2	0	0		0
EGR3	0	0		0
EGR4	0	0		0
EHHADH	0	0		0
EIF2S1	0	0		0
EIF2S3	0	0		0
EPHA2	0	0		0
EIF4A1	0	0		0
EIF4A2	0	0		0
EIF4EBP1	0	0		0
EIF4G1	0	0		0
EIF4G2	0	0		0
EIF5A	0	0		0
ELA2	0	0		0
ELAVL2	0	0		0
ELAVL1	0	0		0
ELAVL3	0	0		0
ELF3	0	0		0
ELF4	0	0		0
ELK3	0	0		0
ELK4	0	0		0
ELN	0	0		0
EML1	0	0		0
MARK2	0	0		0
EMP1	0	0		0
EMP2	0	0		0
EMP3	0	0		0
EMX1	0	0		0
CTTN	0	0		0
EMX2	0	0		0
EN1	0	0		0
EN2	0	0		0
ENDOG	0	0		0
ENG	0	0		0
ENO1	0	0		0
ENO2	0	0		0
ENO3	0	0		0
ENPEP	0	0		0
ENSA	0	0		0
SLC29A1	0	0		0
EP300	0	0		0
EPAS1	0	0		0
EPB41L1	0	0		0
EPB41L2	0	0		0
EPB42	0	0		0
EPB49	0	0		0
EPHA4	0	0		0
EPHB1	0	0		0
EPHX1	0	0		0
EPHX2	0	0		0
STX2	0	0		0
EPOR	0	0		0
EPS8	0	0		0
EPS15	0	0		0
NR2F6	0	0		0
ERBB2	0	0		0
ERBB3	0	0		0
ERBB4	0	0		0
EREG	0	0		0
EYA4	0	0		0
ERCC3	0	0		0
ERCC4	0	0		0
ERCC6	0	0		0
ERF	0	0		0
ERH	0	0		0
FBL	0	0		0
ESR1	0	0		0
ESRRA	0	0		0
ESRRG	0	0		0
ETF1	0	0		0
ETFA	0	0		0
ETFB	0	0		0
ETFDH	0	0		0
ETS1	0	0		0
ETS2	0	0		0
ETV1	0	0		0
ETV5	0	0		0
EVI2A	0	0		0
EVI2B	0	0		0
EVPL	0	0		0
EVX1	0	0		0
EWSR1	0	0		0
EXT1	0	0		0
EXT2	0	0		0
EXTL1	0	0		0
EXTL2	0	0		0
EXTL3	0	0		0
EZH2	0	0		0
F2	0	0		0
F2RL1	0	0		0
F3	0	0		0
F5	0	0		0
F7	0	0		0
F9	0	0		0
F10	0	0		0
F12	0	0		0
F13A1	0	0		0
F13B	0	0		0
FABP4	0	0		0
FABP1	0	0		0
FABP2	0	0		0
FABP3	0	0		0
FABP5	0	0		0
FABP6	0	0		0
FABP7	0	0		0
FANCE	0	0		0
ACSL1	0	0		0
ACSL3	0	0		0
ACSL4	0	0		0
FAH	0	0		0
BPTF	0	0		0
FANCF	0	0		0
FANCG	0	0		0
FAP	0	0		0
FBLN1	0	0		0
FAT	0	0		0
FAU	0	0		0
FBLN2	0	0		0
FBN1	0	0		0
FBN2	0	0		0
FCER1A	0	0		0
FCGR2A	0	0		0
FCGR2B	0	0		0
FCGRT	0	0		0
FCN1	0	0		0
FCN2	0	0		0
FDFT1	0	0		0
FDPS	0	0		0
FDX1	0	0		0
FDXR	0	0		0
FECH	0	0		0
FEN1	0	0		0
GPC4	0	0		0
FES	0	0		0
FGA	0	0		0
FGF1	0	0		0
FGF2	0	0		0
FGF4	0	0		0
FGF5	0	0		0
FGF8	0	0		0
FGF9	0	0		0
FGF12	0	0		0
FGF13	0	0		0
FGF14	0	0		0
FGFR1	0	0		0
FGFR3	0	0		0
GPC5	0	0		0
FGFR2	0	0		0
FGG	0	0		0
FGL1	0	0		0
FGR	0	0		0
FH	0	0		0
FHL1	0	0		0
FHL2	0	0		0
FHL3	0	0		0
FIGF	0	0		0
FKBP2	0	0		0
FKBP3	0	0		0
FKBP4	0	0		0
FOXG1	0	0		0
FOXF1	0	0		0
FOXF2	0	0		0
FOXC1	0	0		0
FOXD1	0	0		0
FOXD4	0	0		0
FOXE3	0	0		0
FOXE1	0	0		0
FOXM1	0	0		0
FOXD2	0	0		0
FOXO3	0	0		0
FLG	0	0		0
FLI1	0	0		0
FLII	0	0		0
MLANA	0	0		0
FLNA	0	0		0
FLNC	0	0		0
FLOT2	0	0		0
FLT3	0	0		0
FMO1	0	0		0
FMO2	0	0		0
FMO3	0	0		0
FMO5	0	0		0
FMOD	0	0		0
FMR1	0	0		0
AFF2	0	0		0
FNTA	0	0		0
FOLH1	0	0		0
FOLR1	0	0		0
FOS	0	0		0
FOSB	0	0		0
FOSL2	0	0		0
FPGS	0	0		0
FPRL2	0	0		0
FXN	0	0		0
FRK	0	0		0
FRZB	0	0		0
CENPI	0	0		0
FSHR	0	0		0
FTH1	0	0		0
FTL	0	0		0
FUCA1	0	0		0
FUCA2	0	0		0
GAST	0	0		0
FUS	0	0		0
FUT1	0	0		0
FUT2	0	0		0
FUT4	0	0		0
FUT6	0	0		0
FUT8	0	0		0
FVT1	0	0		0
DARC	0	0		0
FYB	0	0		0
FZD2	0	0		0
IFI6	0	0		0
G6PC	0	0		0
SLC37A4	0	0		0
GAA	0	0		0
GABBR1	0	0		0
GABPA	0	0		0
GABPB2	0	0		0
GABRA1	0	0		0
GABRA2	0	0		0
GABRA4	0	0		0
GABRA6	0	0		0
GABRB1	0	0		0
GABRB2	0	0		0
GABRB3	0	0		0
GABRE	0	0		0
GABRG2	0	0		0
GABRP	0	0		0
GABRR1	0	0		0
GAD1	0	0		0
GAD2	0	0		0
GAGE2	0	0		0
GAGE4	0	0		0
GAGE5	0	0		0
GAGE6	0	0		0
GAGE7	0	0		0
GALE	0	0		0
B4GALNT1	0	0		0
GALK1	0	0		0
GALNT2	0	0		0
GALNT3	0	0		0
GAMT	0	0		0
GANC	0	0		0
GAPDH	0	0		0
LRRC32	0	0		0
GARS	0	0		0
GART	0	0		0
GAS1	0	0		0
GAS6	0	0		0
GAS8	0	0		0
GATA2	0	0		0
GATA3	0	0		0
GATA4	0	0		0
GATA6	0	0		0
GATM	0	0		0
GBAS	0	0		0
GBE1	0	0		0
GBP1	0	0		0
GBP2	0	0		0
GBP3	0	0		0
GC	0	0		0
GCDH	0	0		0
GCG	0	0		0
GCGR	0	0		0
GCH1	0	0		0
GCHFR	0	0		0
GCK	0	0		0
GCKR	0	0		0
GCN5L2	0	0		0
GCNT1	0	0		0
GCNT2	0	0		0
OPN1MW	0	0		0
GDF1	0	0		0
MSTN	0	0		0
GDF10	0	0		0
GDI1	0	0		0
GDI2	0	0		0
GDNF	0	0		0
GFAP	0	0		0
GFI1	0	0		0
GFRA1	0	0		0
GFRA2	0	0		0
GFRA3	0	0		0
GGTLA1	0	0		0
GH1	0	0		0
GHR	0	0		0
GHRH	0	0		0
GHRHR	0	0		0
GHSR	0	0		0
GIF	0	0		0
GIP	0	0		0
GJA1	0	0		0
GJA4	0	0		0
GJB1	0	0		0
GJB2	0	0		0
GK	0	0		0
GLA	0	0		0
GCLC	0	0		0
GCLM	0	0		0
GLDC	0	0		0
GLG1	0	0		0
GLI1	0	0		0
GLI3	0	0		0
GLRA2	0	0		0
GLRB	0	0		0
GLS	0	0		0
GLRX	0	0		0
GLUD2	0	0		0
GLUL	0	0		0
GMDS	0	0		0
GMFB	0	0		0
GNA11	0	0		0
GNA15	0	0		0
GNAI1	0	0		0
GNAO1	0	0		0
GNAQ	0	0		0
GNAS	0	0		0
GNAT2	0	0		0
GNAZ	0	0		0
GNB3	0	0		0
GNG3	0	0		0
GNG4	0	0		0
GNG5	0	0		0
GNG11	0	0		0
GNGT2	0	0		0
GNL1	0	0		0
GNRHR	0	0		0
GOLGA1	0	0		0
GOLGA2	0	0		0
GOLGA3	0	0		0
GOLGA4	0	0		0
GOT1	0	0		0
GOT2	0	0		0
SFN	0	0		0
GP1BB	0	0		0
GP2	0	0		0
GP9	0	0		0
GPC1	0	0		0
GPD1	0	0		0
GPD2	0	0		0
GPI	0	0		0
GPM6B	0	0		0
CCR10	0	0		0
GPR6	0	0		0
NPBWR1	0	0		0
GPR18	0	0		0
GPR19	0	0		0
GPR22	0	0		0
GPR23	0	0		0
GPR25	0	0		0
GPER	0	0		0
GPR31	0	0		0
GPR34	0	0		0
GPR35	0	0		0
GPR37	0	0		0
FFAR3	0	0		0
FFAR2	0	0		0
GRK5	0	0		0
MKNK2	0	0		0
GPS2	0	0		0
GPT	0	0		0
GPX1	0	0		0
GPX2	0	0		0
GPX3	0	0		0
GPX4	0	0		0
GPX5	0	0		0
GPX7	0	0		0
GRB2	0	0		0
GRB7	0	0		0
GRB14	0	0		0
RAPGEF1	0	0		0
GRIA1	0	0		0
GRIA2	0	0		0
GRIA4	0	0		0
GRID1	0	0		0
GRID2	0	0		0
GRN	0	0		0
GRIK1	0	0		0
GRIN1	0	0		0
GRIN2A	0	0		0
GRIN2B	0	0		0
GRIN2C	0	0		0
GRIN2D	0	0		0
GRINA	0	0		0
NR3C1	0	0		0
GRM1	0	0		0
GRM3	0	0		0
GRM4	0	0		0
GRM5	0	0		0
GRM6	0	0		0
CXCL1	0	0		0
CXCL2	0	0		0
CXCL3	0	0		0
PDIA3	0	0		0
GRSF1	0	0		0
GSC2	0	0		0
GSK3B	0	0		0
GSN	0	0		0
GSTA2	0	0		0
GSTA4	0	0		0
GSTM1	0	0		0
GSTM2	0	0		0
GSTM3	0	0		0
GSTM4	0	0		0
GSTM5	0	0		0
GSTP1	0	0		0
GSTT1	0	0		0
GSTZ1	0	0		0
MSH6	0	0		0
GTF2A2	0	0		0
GTF2B	0	0		0
GTF2E2	0	0		0
GTF2I	0	0		0
GTF3C2	0	0		0
GUCA1A	0	0		0
GUCA1B	0	0		0
GUCA2A	0	0		0
GUCA2B	0	0		0
GUCY1A3	0	0		0
GUCY1B3	0	0		0
GUCY2C	0	0		0
GUCY2F	0	0		0
GUK1	0	0		0
GUSB	0	0		0
GYG1	0	0		0
GYPA	0	0		0
GYPC	0	0		0
GZMH	0	0		0
GUCY2D	0	0		0
GZMA	0	0		0
GZMK	0	0		0
H1F0	0	0		0
HIST1H1C	0	0		0
HIST1H1D	0	0		0
HIST1H1E	0	0		0
HIST1H2AD	0	0		0
H2AFX	0	0		0
H2AFZ	0	0		0
HIST1H2BD	0	0		0
H3F3A	0	0		0
H3F3B	0	0		0
HIST1H1A	0	0		0
HABP2	0	0		0
HSD17B10	0	0		0
HADHA	0	0		0
HADHB	0	0		0
HADH	0	0		0
HAL	0	0		0
HAS1	0	0		0
HAS2	0	0		0
HAS3	0	0		0
HBA1	0	0		0
HBA2	0	0		0
HBB	0	0		0
HCCS	0	0		0
SERPIND1	0	0		0
HCK	0	0		0
HCLS1	0	0		0
HCRT	0	0		0
HD	0	0		0
HDAC1	0	0		0
HDAC2	0	0		0
HDC	0	0		0
HDGF	0	0		0
HDLBP	0	0		0
NCKAP1L	0	0		0
HEXB	0	0		0
HFE	0	0		0
CFHR1	0	0		0
CFHR2	0	0		0
HGD	0	0		0
HGFAC	0	0		0
NRG1	0	0		0
HHEX	0	0		0
HIF1A	0	0		0
HIP1	0	0		0
HIVEP1	0	0		0
HIVEP2	0	0		0
HK1	0	0		0
HK2	0	0		0
HK3	0	0		0
ZBTB48	0	0		0
HLA-B	0	0		0
HLA-DMA	0	0		0
HLA-DMB	0	0		0
HLA-DOA	0	0		0
HLA-DOB	0	0		0
HLA-DQA1	0	0		0
HLA-DQB1	0	0		0
HLA-DRA	0	0		0
HLA-DRB1	0	0		0
HLA-DRB6	0	0		0
HLF	0	0		0
HLA-F	0	0		0
HLCS	0	0		0
HMBS	0	0		0
HMGB1	0	0		0
HMGB2	0	0		0
HMGB3	0	0		0
HMGN1	0	0		0
HMGN2	0	0		0
HMGCL	0	0		0
HMGCR	0	0		0
HMGCS1	0	0		0
HMGCS2	0	0		0
HMMR	0	0		0
HMOX1	0	0		0
HMOX2	0	0		0
NR4A1	0	0		0
HMX1	0	0		0
HMX2	0	0		0
FOXA3	0	0		0
HNF4G	0	0		0
HNMT	0	0		0
SLC29A2	0	0		0
HNRNPA2B1	0	0		0
HNRPAB	0	0		0
HNRNPC	0	0		0
HNRPD	0	0		0
HNRPF	0	0		0
HNRPH1	0	0		0
HNRNPU	0	0		0
TLX1	0	0		0
TLX2	0	0		0
HOXA2	0	0		0
HOXA3	0	0		0
HOXA5	0	0		0
HOXA10	0	0		0
HOXA11	0	0		0
HOXB2	0	0		0
HOXB4	0	0		0
HOXB5	0	0		0
HOXB6	0	0		0
HOXB8	0	0		0
HOXB9	0	0		0
HOXC5	0	0		0
HOXC6	0	0		0
HOXC8	0	0		0
HOXD1	0	0		0
HOXD3	0	0		0
HOXD8	0	0		0
HOXD9	0	0		0
HOXD10	0	0		0
HOXD13	0	0		0
HP	0	0		0
HPCAL1	0	0		0
HPD	0	0		0
HPGD	0	0		0
HPN	0	0		0
HPRT1	0	0		0
HPS1	0	0		0
HPX	0	0		0
HRAS	0	0		0
HRC	0	0		0
HRG	0	0		0
PRMT2	0	0		0
PRMT1	0	0		0
HSD3B2	0	0		0
HSD11B1	0	0		0
HSD17B1	0	0		0
HSD17B3	0	0		0
HSD17B2	0	0		0
HSF1	0	0		0
HSF2	0	0		0
HSF4	0	0		0
DNAJA1	0	0		0
HSPA1A	0	0		0
HSPA1B	0	0		0
HSPA2	0	0		0
HSPA4	0	0		0
HSPA8	0	0		0
HSPA9	0	0		0
HSPB1	0	0		0
HSPB2	0	0		0
HSP90AB1	0	0		0
HSPD1	0	0		0
HSPE1	0	0		0
DNAJB1	0	0		0
HSPG2	0	0		0
FOXN2	0	0		0
HTN1	0	0		0
HTN3	0	0		0
HTR2A	0	0		0
HTR2B	0	0		0
HTR2C	0	0		0
HTR3A	0	0		0
HTR5A	0	0		0
HTR6	0	0		0
HTR7	0	0		0
TNC	0	0		0
HYAL1	0	0		0
IAPP	0	0		0
IARS	0	0		0
IBSP	0	0		0
ICA1	0	0		0
ICAM3	0	0		0
IRF8	0	0		0
ID1	0	0		0
ID2	0	0		0
ID4	0	0		0
IDE	0	0		0
IDH1	0	0		0
IDH2	0	0		0
IDI1	0	0		0
IDS	0	0		0
CFI	0	0		0
IFI27	0	0		0
IFNA7	0	0		0
IFNGR1	0	0		0
IFNGR2	0	0		0
IFRD1	0	0		0
IGBP1	0	0		0
IGF2	0	0		0
IGF2R	0	0		0
IGFBP1	0	0		0
IGFBP2	0	0		0
IGFBP3	0	0		0
IGFBP4	0	0		0
IGFBP5	0	0		0
IGFBP7	0	0		0
CYR61	0	0		0
IGHA1	0	0		0
IGHG3	0	0		0
IGHMBP2	0	0		0
IGJ	0	0		0
IGLL1	0	0		0
IGLV@	0	0		0
IGSF1	0	0		0
IHH	0	0		0
IKBKB	0	0		0
IL1R1	0	0		0
IL1RAP	0	0		0
IL2RG	0	0		0
IL3RA	0	0		0
IL4	0	0		0
IL5RA	0	0		0
IL6	0	0		0
IL6ST	0	0		0
IL7	0	0		0
IL7R	0	0		0
IL8	0	0		0
IL8RA	0	0		0
IL8RB	0	0		0
IL9R	0	0		0
IL10RA	0	0		0
IL10RB	0	0		0
IL11RA	0	0		0
IL13RA1	0	0		0
IL13RA2	0	0		0
IL16	0	0		0
IL18	0	0		0
FOXK2	0	0		0
IMPA1	0	0		0
IMPA2	0	0		0
IMPDH1	0	0		0
IMPG1	0	0		0
INDO	0	0		0
ING2	0	0		0
INHBA	0	0		0
INHBB	0	0		0
CXCL10	0	0		0
INPP1	0	0		0
INS	0	0		0
INPP4A	0	0		0
INPP5B	0	0		0
INPP5D	0	0		0
INPPL1	0	0		0
INSL4	0	0		0
INSM1	0	0		0
INSR	0	0		0
IPW	0	0		0
IRAK1	0	0		0
ITGA6	0	0		0
IREB2	0	0		0
IRF2	0	0		0
IRF5	0	0		0
IRF6	0	0		0
IRF7	0	0		0
IRS1	0	0		0
ISG20	0	0		0
ISL1	0	0		0
ITGA2	0	0		0
ITGA4	0	0		0
ITGA5	0	0		0
ITGA7	0	0		0
ITGA9	0	0		0
ITGAD	0	0		0
ITGAE	0	0		0
ITGAM	0	0		0
ITGAV	0	0		0
ITGB1	0	0		0
ITGB2	0	0		0
ITGB4	0	0		0
ITGB6	0	0		0
ITGB8	0	0		0
ITIH1	0	0		0
ITIH2	0	0		0
ITIH3	0	0		0
ITIH4	0	0		0
ITK	0	0		0
STT3A	0	0		0
ITPK1	0	0		0
ITPKA	0	0		0
ITPR1	0	0		0
ITPR3	0	0		0
IVD	0	0		0
IVL	0	0		0
JAG2	0	0		0
JAK1	0	0		0
JAK2	0	0		0
JUN	0	0		0
JUNB	0	0		0
JUP	0	0		0
KAL1	0	0		0
KARS	0	0		0
KCNA1	0	0		0
KCNA3	0	0		0
KCNA4	0	0		0
KCNA5	0	0		0
KCNA6	0	0		0
KCNA7	0	0		0
KCNB1	0	0		0
KCND1	0	0		0
KCND2	0	0		0
KCNH2	0	0		0
KCNJ1	0	0		0
KCNJ2	0	0		0
KCNJ3	0	0		0
KCNJ4	0	0		0
KCNJ6	0	0		0
KCNJ8	0	0		0
KCNJ12	0	0		0
KCNJ15	0	0		0
KCNJ16	0	0		0
KCNK1	0	0		0
KCNK3	0	0		0
KCNMA1	0	0		0
KCNN1	0	0		0
KCNN2	0	0		0
KCNN4	0	0		0
KCNQ1	0	0		0
KCNQ2	0	0		0
KCNQ3	0	0		0
KCNS1	0	0		0
KCNS2	0	0		0
KCNS3	0	0		0
KEL	0	0		0
KIF3C	0	0		0
KIF5A	0	0		0
KIF5C	0	0		0
KIFC3	0	0		0
KIR2DL1	0	0		0
KIR2DL3	0	0		0
KIR2DS1	0	0		0
KIR2DS5	0	0		0
KIR3DL1	0	0		0
KIR3DL2	0	0		0
KIT	0	0		0
KLK1	0	0		0
KLK2	0	0		0
KLKB1	0	0		0
KLRC1	0	0		0
KLRC2	0	0		0
KLRC3	0	0		0
KLRD1	0	0		0
KNG1	0	0		0
KLC1	0	0		0
KIF25	0	0		0
KIF22	0	0		0
KPNA2	0	0		0
KPNA3	0	0		0
KPNA4	0	0		0
TNPO1	0	0		0
RANBP5	0	0		0
KRTAP5-9	0	0		0
KRT2	0	0		0
KRT5	0	0		0
KRT6A	0	0		0
KRT6B	0	0		0
KRT7	0	0		0
KRT8	0	0		0
KRT9	0	0		0
KRT10	0	0		0
KRT12	0	0		0
KRT13	0	0		0
KRT14	0	0		0
KRT15	0	0		0
KRT16	0	0		0
KRT17	0	0		0
KRT18	0	0		0
KRT19	0	0		0
KRT32	0	0		0
KRT33A	0	0		0
KRT33B	0	0		0
KRT34	0	0		0
KRT35	0	0		0
KRT81	0	0		0
KRT83	0	0		0
KRT84	0	0		0
KRT85	0	0		0
KRT86	0	0		0
KTN1	0	0		0
LAD1	0	0		0
AFF3	0	0		0
LAIR2	0	0		0
LALBA	0	0		0
LAMA2	0	0		0
LAMA4	0	0		0
LAMA5	0	0		0
LAMB1	0	0		0
LAMB2	0	0		0
LAMB3	0	0		0
LAMC1	0	0		0
LAMP1	0	0		0
LAMC2	0	0		0
LAMP2	0	0		0
RPSA	0	0		0
STMN1	0	0		0
LASP1	0	0		0
LCAT	0	0		0
LCK	0	0		0
LCN1	0	0		0
LCN2	0	0		0
LCP1	0	0		0
LCP2	0	0		0
LDHA	0	0		0
LDHB	0	0		0
LDHC	0	0		0
LECT2	0	0		0
LFNG	0	0		0
LGALS1	0	0		0
LGALS2	0	0		0
LGALS3	0	0		0
LGALS4	0	0		0
LGALS7	0	0		0
LGALS8	0	0		0
LGALS9	0	0		0
LHX1	0	0		0
LIF	0	0		0
LIFR	0	0		0
LIG1	0	0		0
LIG3	0	0		0
LIG4	0	0		0
LIM2	0	0		0
ABLIM1	0	0		0
LIMK1	0	0		0
LIMK2	0	0		0
LIMS1	0	0		0
LIPC	0	0		0
LIPE	0	0		0
LLGL2	0	0		0
LMAN1	0	0		0
LMNA	0	0		0
LMNB1	0	0		0
LMO1	0	0		0
LMO2	0	0		0
LMO7	0	0		0
LMX1A	0	0		0
LNPEP	0	0		0
LOR	0	0		0
LOX	0	0		0
LOXL1	0	0		0
LOXL2	0	0		0
LPL	0	0		0
LPO	0	0		0
LPP	0	0		0
LRMP	0	0		0
LRCH4	0	0		0
LRP1	0	0		0
LRP2	0	0		0
LRP3	0	0		0
LRP4	0	0		0
LRP6	0	0		0
LRP5	0	0		0
LSAMP	0	0		0
LSP1	0	0		0
LSS	0	0		0
LTA4H	0	0		0
LTA	0	0		0
LTB	0	0		0
LTBP1	0	0		0
LTBP2	0	0		0
LTBP3	0	0		0
LTBR	0	0		0
LTF	0	0		0
LUM	0	0		0
LY6H	0	0		0
CD180	0	0		0
LY75	0	0		0
LYN	0	0		0
SH2D1A	0	0		0
LYZ	0	0		0
TACSTD1	0	0		0
CAPRIN1	0	0		0
MAB21L1	0	0		0
MARCKS	0	0		0
MXD1	0	0		0
MAD2L1	0	0		0
SMAD1	0	0		0
SMAD2	0	0		0
SMAD3	0	0		0
SMAD5	0	0		0
SMAD6	0	0		0
SMAD7	0	0		0
MAF	0	0		0
MAGEA1	0	0		0
MAGEA5	0	0		0
MAGEA10	0	0		0
MAGEB2	0	0		0
MAGEB3	0	0		0
MAGEB4	0	0		0
MAGOH	0	0		0
MAK	0	0		0
MAL	0	0		0
MAN2C1	0	0		0
MAN2B1	0	0		0
MAOA	0	0		0
MAOB	0	0		0
MAP1B	0	0		0
MAP2	0	0		0
MAP4	0	0		0
MAP6	0	0		0
MAPT	0	0		0
MARK1	0	0		0
MARS	0	0		0
MAS1	0	0		0
MAT1A	0	0		0
MATK	0	0		0
MATN1	0	0		0
MATN2	0	0		0
MB	0	0		0
MBD1	0	0		0
MBL2	0	0		0
MBNL1	0	0		0
MBP	0	0		0
MC1R	0	0		0
MC2R	0	0		0
MC3R	0	0		0
MCAM	0	0		0
MCC	0	0		0
CHST6	0	0		0
MCF2	0	0		0
MCM6	0	0		0
MDFI	0	0		0
DNAJB9	0	0		0
MDH1	0	0		0
MDH2	0	0		0
MDK	0	0		0
MDM2	0	0		0
MDM4	0	0		0
MDS1	0	0		0
ME1	0	0		0
ME2	0	0		0
MEA1	0	0		0
MEF2A	0	0		0
MEF2B	0	0		0
MEF2C	0	0		0
MEF2D	0	0		0
MEIS1	0	0		0
MAP3K1	0	0		0
MAP3K3	0	0		0
RAB8A	0	0		0
MEOX1	0	0		0
MEOX2	0	0		0
MEP1A	0	0		0
MEP1B	0	0		0
MEST	0	0		0
MET	0	0		0
MFAP2	0	0		0
MFGE8	0	0		0
MFI2	0	0		0
MFNG	0	0		0
MGAT1	0	0		0
SCGB2A1	0	0		0
MGAT2	0	0		0
MGAT3	0	0		0
MGAT5	0	0		0
KITLG	0	0		0
MGP	0	0		0
MGST1	0	0		0
MGST2	0	0		0
MGST3	0	0		0
CIITA	0	0		0
CD99	0	0		0
MICA	0	0		0
MID1	0	0		0
MIF	0	0		0
CXCL9	0	0		0
MITF	0	0		0
ATXN3	0	0		0
MKI67	0	0		0
MLF1	0	0		0
MAP3K9	0	0		0
MLN	0	0		0
MAP3K11	0	0		0
MLLT1	0	0		0
MLLT3	0	0		0
MLLT4	0	0		0
FOXO4	0	0		0
NR3C2	0	0		0
TRPM1	0	0		0
MME	0	0		0
MMP1	0	0		0
MMP2	0	0		0
MMP3	0	0		0
MMP9	0	0		0
MMP11	0	0		0
MMP12	0	0		0
MMP13	0	0		0
MMP14	0	0		0
MMP15	0	0		0
ALDH6A1	0	0		0
MN1	0	0		0
MNAT1	0	0		0
MNDA	0	0		0
MNT	0	0		0
MOS	0	0		0
MOV10	0	0		0
CD200	0	0		0
MPI	0	0		0
MPP1	0	0		0
MPP3	0	0		0
MPST	0	0		0
MPZ	0	0		0
MRC1	0	0		0
MYO1B	0	0		0
CITED1	0	0		0
MSMB	0	0		0
MSN	0	0		0
MSR1	0	0		0
MST1R	0	0		0
MSX1	0	0		0
[truncated: 7,970 more rows]

## Sheet: Logistic Regression
Attibute	Coefficient	Std		Weight = ABS(Coefficient)
CIDEC	1.2318	0.0845297		1.2318
MYB	1.1538	0.095707		1.1538
C11orf24	1.04969	0.0686692		1.04969
SOBP	0.976174	0.093508		0.976174
DUSP4	0.804214	0.152926		0.804214
HOPX	0.734008	0.090223		0.734008
PMS2L3	0.520252	0.0361528		0.520252
CRH	0.49209	0.151823		0.49209
SPON2	0.492024	0.0429262		0.492024
TIMM8B	0.489681	0.0252232		0.489681
C5orf13	0.438911	0.0541599		0.438911
NFKBIE	0.431994	0.0310345		0.431994
NEK2	0.398958	0.0604593		0.398958
PPP1R7	0.345782	0.022357		0.345782
LL22NC03-75B3.6	0.313124	0.0350254		0.313124
CDKN2D	0.265378	0.0252256		0.265378
VIP	0.259587	0.0599249		0.259587
BDNF	0.239681	0.04447		0.239681
GRP	0.230821	0.0263164		0.230821
PPEF1	0.17364	0.0406987		0.17364
RAB40B	0.153853	0.0109541		0.153853
FREM3	0.134753	0.028381		0.134753
WSB2	0.124623	0.0131976		0.124623
SCG3	0.0868692	0.0122148		0.0868692
PNOC	0.0523668	0.00656843		0.0523668
HMGN2	0.02204	0.00204703		0.02204
TXN	0.0103402	0.000837699		0.0103402
CA10	0.00191975	0.000343869		0.00191975
Gender.0	0	0		0
Gender.1	0	0		0
A1BG	0	0		0
A2M	0	0		0
NAT1	0	0		0
NAT2	0	0		0
SERPINA3	0	0		0
AADAC	0	0		0
AAMP	0	0		0
AANAT	0	0		0
ABAT	0	0		0
ABCA1	0	0		0
ABCA3	0	0		0
ABCA4	0	0		0
ABP1	0	0		0
ABL2	0	0		0
ABO	0	0		0
ABR	0	0		0
ACAA1	0	0		0
ACACB	0	0		0
ACADM	0	0		0
ACADS	0	0		0
ACADSB	0	0		0
ACADVL	0	0		0
ACAT1	0	0		0
ACCN2	0	0		0
ACLY	0	0		0
ACO2	0	0		0
ACOX1	0	0		0
ACP5	0	0		0
ACPP	0	0		0
ACRV1	0	0		0
ACTA1	0	0		0
ACTA2	0	0		0
ACTB	0	0		0
ACTC1	0	0		0
ACTG1	0	0		0
ACTG2	0	0		0
ACTN4	0	0		0
ACTL6A	0	0		0
ACTN2	0	0		0
ACTN3	0	0		0
ACVR1B	0	0		0
ACVR2A	0	0		0
ACVR2B	0	0		0
ACVRL1	0	0		0
ACY1	0	0		0
ACYP1	0	0		0
ACYP2	0	0		0
ADA	0	0		0
ADAM8	0	0		0
ADAM10	0	0		0
ADAR	0	0		0
ADARB1	0	0		0
ADARB2	0	0		0
ADCY5	0	0		0
ADCY6	0	0		0
ADCY7	0	0		0
ADCY8	0	0		0
ADCYAP1	0	0		0
ADD1	0	0		0
ADD2	0	0		0
ADFP	0	0		0
ADH1A	0	0		0
ADH1B	0	0		0
ADH1C	0	0		0
ADH4	0	0		0
ADH6	0	0		0
ADH7	0	0		0
ADK	0	0		0
ADM	0	0		0
ADORA2A	0	0		0
ADORA2B	0	0		0
ADORA3	0	0		0
ADPRH	0	0		0
PARP1	0	0		0
ADRA1B	0	0		0
ADRA2C	0	0		0
ADRB1	0	0		0
ADRB2	0	0		0
ADRBK1	0	0		0
ADRBK2	0	0		0
ADSS	0	0		0
AP1B1	0	0		0
AP2B1	0	0		0
AP1G1	0	0		0
AEBP1	0	0		0
AES	0	0		0
AFM	0	0		0
AFP	0	0		0
ACAN	0	0		0
AGL	0	0		0
JAG1	0	0		0
AGT	0	0		0
AGTR1	0	0		0
AGTR2	0	0		0
AGTRL1	0	0		0
AGXT	0	0		0
NR0B1	0	0		0
AHCY	0	0		0
AHR	0	0		0
AHSG	0	0		0
AIM1	0	0		0
AK2	0	0		0
AK3L1	0	0		0
AKT2	0	0		0
ALAD	0	0		0
ALAS1	0	0		0
ALAS2	0	0		0
ALB	0	0		0
ALCAM	0	0		0
ALDH1A1	0	0		0
ALDH2	0	0		0
ALDH3A1	0	0		0
ALDH1B1	0	0		0
ALDH1A3	0	0		0
ALDH3B1	0	0		0
ALDH3B2	0	0		0
ALDH3A2	0	0		0
ABCD2	0	0		0
ALDOA	0	0		0
ALDOB	0	0		0
ALDOC	0	0		0
AKR1B1	0	0		0
ALOX12	0	0		0
ALOX5	0	0		0
ALOX5AP	0	0		0
ALOX12B	0	0		0
ANXA8L2	0	0		0
ALOX15B	0	0		0
ALPI	0	0		0
ALPP	0	0		0
ALPPL2	0	0		0
AMBP	0	0		0
AMD1	0	0		0
AMELX	0	0		0
AMFR	0	0		0
AMH	0	0		0
AMHR2	0	0		0
AMPD1	0	0		0
AMPD3	0	0		0
AMPH	0	0		0
BIN1	0	0		0
AMY1A	0	0		0
AMY2B	0	0		0
ANG	0	0		0
ANGPT1	0	0		0
ANGPT2	0	0		0
ANK1	0	0		0
ANK2	0	0		0
ANK3	0	0		0
ANPEP	0	0		0
SLC25A4	0	0		0
SLC25A5	0	0		0
ANXA1	0	0		0
ANXA2	0	0		0
ANXA2P3	0	0		0
ANXA3	0	0		0
ANXA4	0	0		0
ANXA5	0	0		0
ANXA6	0	0		0
ANXA7	0	0		0
ANXA11	0	0		0
ANXA13	0	0		0
AOC2	0	0		0
AOX1	0	0		0
APAF1	0	0		0
NUDT2	0	0		0
APOF	0	0		0
APBA2	0	0		0
APBB1	0	0		0
APBB2	0	0		0
APC	0	0		0
AIRE	0	0		0
APEX1	0	0		0
BIRC3	0	0		0
BIRC5	0	0		0
APLP1	0	0		0
APLP2	0	0		0
APOA1	0	0		0
APOA2	0	0		0
APOA4	0	0		0
APOB	0	0		0
APOBEC1	0	0		0
APOC1	0	0		0
AQP8	0	0		0
APOC3	0	0		0
APOC4	0	0		0
APOE	0	0		0
APOH	0	0		0
APP	0	0		0
APRT	0	0		0
KLK3	0	0		0
FAS	0	0		0
FASLG	0	0		0
AQP2	0	0		0
AQP3	0	0		0
AQP4	0	0		0
AQP5	0	0		0
AQP7	0	0		0
AQP9	0	0		0
AR	0	0		0
ARAF	0	0		0
ARCN1	0	0		0
TRIM23	0	0		0
ARF1	0	0		0
ARF3	0	0		0
ARF4	0	0		0
ARL4D	0	0		0
ARF5	0	0		0
ARF6	0	0		0
ARG1	0	0		0
ARG2	0	0		0
RND3	0	0		0
RHOG	0	0		0
ARHGAP1	0	0		0
ARHGAP5	0	0		0
ARHGAP6	0	0		0
ARHGDIB	0	0		0
ARHGDIG	0	0		0
RHOH	0	0		0
ARL2	0	0		0
ARL3	0	0		0
ARR3	0	0		0
ARRB1	0	0		0
ARSA	0	0		0
ARSB	0	0		0
ARSD	0	0		0
ARSF	0	0		0
ART1	0	0		0
ART3	0	0		0
ART4	0	0		0
ASCL1	0	0		0
ASCL2	0	0		0
ASGR1	0	0		0
ASGR2	0	0		0
ASL	0	0		0
ASMT	0	0		0
ASNS	0	0		0
ASPA	0	0		0
ASPH	0	0		0
ASS1	0	0		0
ASTN1	0	0		0
SERPINC1	0	0		0
ZFHX3	0	0		0
ATF3	0	0		0
ATF4	0	0		0
ATOH1	0	0		0
ATP1A1	0	0		0
ATP1A2	0	0		0
ATP1A3	0	0		0
ATP12A	0	0		0
ATP1B1	0	0		0
ATP1B2	0	0		0
ATP1B3	0	0		0
FXYD2	0	0		0
ATP2A1	0	0		0
ATP2A2	0	0		0
ATP2A3	0	0		0
ATP2B1	0	0		0
ATP2B2	0	0		0
ATP2B3	0	0		0
ATP4A	0	0		0
ATP4B	0	0		0
ATP5A1	0	0		0
ALDH7A1	0	0		0
ATP5B	0	0		0
ATP5C1	0	0		0
ATP5E	0	0		0
ATP5F1	0	0		0
ATP5G1	0	0		0
ATP5G2	0	0		0
ATP5G3	0	0		0
ATP5I	0	0		0
ATP5J	0	0		0
ATP6V1A	0	0		0
ATP6V1B2	0	0		0
ATP6V1C1	0	0		0
ATP6V1E1	0	0		0
ATP6V0B	0	0		0
ATP6V1G2	0	0		0
ATP7A	0	0		0
ATP5O	0	0		0
KIF1A	0	0		0
AVPR1B	0	0		0
AXL	0	0		0
B2M	0	0		0
BAAT	0	0		0
BACH1	0	0		0
BAG1	0	0		0
BAGE	0	0		0
BAI1	0	0		0
BAI2	0	0		0
BAI3	0	0		0
NKX3-2	0	0		0
BAX	0	0		0
BBS1	0	0		0
BBS4	0	0		0
BCAT1	0	0		0
BCHE	0	0		0
BCKDHB	0	0		0
CCND1	0	0		0
BCL2	0	0		0
BCL2A1	0	0		0
BCL3	0	0		0
BCL6	0	0		0
BCL7A	0	0		0
BCL9	0	0		0
BDKRB1	0	0		0
BDKRB2	0	0		0
CFB	0	0		0
BFSP1	0	0		0
BGLAP	0	0		0
CEACAM1	0	0		0
BHMT	0	0		0
BID	0	0		0
PRDM1	0	0		0
BLK	0	0		0
BLMH	0	0		0
BLVRA	0	0		0
BLVRB	0	0		0
BMP1	0	0		0
BMP2	0	0		0
BMP5	0	0		0
BMP6	0	0		0
BMP7	0	0		0
BMPR1B	0	0		0
BMPR2	0	0		0
BMX	0	0		0
BNIP1	0	0		0
BNIP3	0	0		0
BNIP3L	0	0		0
DST	0	0		0
FOXL2	0	0		0
BPGM	0	0		0
BPI	0	0		0
ZFP36L1	0	0		0
BSG	0	0		0
BST1	0	0		0
BST2	0	0		0
BTC	0	0		0
BTD	0	0		0
KLF9	0	0		0
KLF5	0	0		0
BTF3	0	0		0
BTG1	0	0		0
BTK	0	0		0
BUB1	0	0		0
BUB1B	0	0		0
TSPO	0	0		0
C1QBP	0	0		0
SERPING1	0	0		0
C1QA	0	0		0
C1R	0	0		0
C1S	0	0		0
C2	0	0		0
C3	0	0		0
C4BPA	0	0		0
C4BPB	0	0		0
C5	0	0		0
C6	0	0		0
C7	0	0		0
C8A	0	0		0
C8B	0	0		0
C8G	0	0		0
C9	0	0		0
C11orf3	0	0		0
MRPL49	0	0		0
ZNHIT2	0	0		0
MPPED2	0	0		0
C11orf9	0	0		0
C11orf10	0	0		0
C18orf1	0	0		0
PTTG1IP	0	0		0
TMEM50B	0	0		0
MPPED1	0	0		0
CA1	0	0		0
CA2	0	0		0
CA3	0	0		0
CA4	0	0		0
CA5A	0	0		0
CA6	0	0		0
CA7	0	0		0
CA8	0	0		0
CA9	0	0		0
CA11	0	0		0
CACNA1B	0	0		0
CACNA1S	0	0		0
DDR1	0	0		0
CACNA2D1	0	0		0
CACNB1	0	0		0
CACNB2	0	0		0
CACNB3	0	0		0
CACNB4	0	0		0
SLC25A20	0	0		0
CAD	0	0		0
CALB1	0	0		0
CALB2	0	0		0
S100G	0	0		0
CALCA	0	0		0
CALCR	0	0		0
CALD1	0	0		0
CALM1	0	0		0
CALM2	0	0		0
CALM3	0	0		0
CALML3	0	0		0
CALR	0	0		0
CALU	0	0		0
CAMK4	0	0		0
CAMK2D	0	0		0
CAMK2G	0	0		0
CAMLG	0	0		0
CANX	0	0		0
CAPG	0	0		0
CAPN3	0	0		0
CAPN6	0	0		0
CAPS	0	0		0
CAPZA1	0	0		0
CAPZA2	0	0		0
CAST	0	0		0
CARS	0	0		0
CASP2	0	0		0
CASP4	0	0		0
CASP6	0	0		0
CASP7	0	0		0
CASP8	0	0		0
CASP10	0	0		0
CASQ1	0	0		0
CASQ2	0	0		0
CASR	0	0		0
CAT	0	0		0
CAV1	0	0		0
CAV2	0	0		0
RUNX2	0	0		0
RUNX1	0	0		0
RUNX1T1	0	0		0
CBFA2T3	0	0		0
RUNX3	0	0		0
CBFB	0	0		0
SERPINA6	0	0		0
CBL	0	0		0
CBLN1	0	0		0
SERPINH1	0	0		0
CBR1	0	0		0
CBR3	0	0		0
CBS	0	0		0
CCIN	0	0		0
CCBL1	0	0		0
CCK	0	0		0
CCKBR	0	0		0
KRIT1	0	0		0
CCNA2	0	0		0
CCNB1	0	0		0
CCNC	0	0		0
CCND2	0	0		0
CCND3	0	0		0
CCNG1	0	0		0
CCNG2	0	0		0
CCNH	0	0		0
CCT6A	0	0		0
CD1B	0	0		0
CD1C	0	0		0
CD1D	0	0		0
CD2	0	0		0
CD3D	0	0		0
CD3E	0	0		0
CD3G	0	0		0
CD247	0	0		0
CD5	0	0		0
CD5L	0	0		0
CD6	0	0		0
CD8A	0	0		0
CD9	0	0		0
CD14	0	0		0
MS4A3	0	0		0
CD22	0	0		0
CD24	0	0		0
CD27	0	0		0
CD28	0	0		0
CD86	0	0		0
CD33	0	0		0
SIGLEC6	0	0		0
CD34	0	0		0
CD36	0	0		0
SCARB1	0	0		0
CD37	0	0		0
ENTPD1	0	0		0
ENTPD2	0	0		0
ENTPD5	0	0		0
CD40LG	0	0		0
CD44	0	0		0
CD47	0	0		0
CD53	0	0		0
CD58	0	0		0
CD59	0	0		0
CD63	0	0		0
CD68	0	0		0
CD69	0	0		0
CD72	0	0		0
CD74	0	0		0
CD79A	0	0		0
CD81	0	0		0
CD97	0	0		0
CD151	0	0		0
CDA	0	0		0
CDC2	0	0		0
44081	0	0		0
CDC25A	0	0		0
CDC25B	0	0		0
CDH1	0	0		0
CDH2	0	0		0
CDH3	0	0		0
CDH4	0	0		0
CDH5	0	0		0
CDH7	0	0		0
CDH8	0	0		0
CDH10	0	0		0
CDH11	0	0		0
CDH15	0	0		0
CDH16	0	0		0
CDH17	0	0		0
CDH18	0	0		0
CDK2	0	0		0
CDK3	0	0		0
CDK6	0	0		0
CDK8	0	0		0
CDKN1C	0	0		0
CDKN2C	0	0		0
CDKN3	0	0		0
CDO1	0	0		0
CDR1	0	0		0
CDR2	0	0		0
CDS1	0	0		0
CDX1	0	0		0
CDX2	0	0		0
CLGN	0	0		0
CEACAM5	0	0		0
CEBPD	0	0		0
CEBPG	0	0		0
CEL	0	0		0
CENPA	0	0		0
CENPE	0	0		0
CES1	0	0		0
CETN1	0	0		0
CETN2	0	0		0
CETN3	0	0		0
CETP	0	0		0
CFL1	0	0		0
CTSC	0	0		0
CFTR	0	0		0
CGA	0	0		0
CEACAM7	0	0		0
CEACAM4	0	0		0
CHAD	0	0		0
RCBTB2	0	0		0
CHD1	0	0		0
CHD2	0	0		0
CHD4	0	0		0
AKR1C4	0	0		0
CHEK1	0	0		0
FOXN3	0	0		0
CHGA	0	0		0
CHGB	0	0		0
CHI3L1	0	0		0
CHI3L2	0	0		0
CHIT1	0	0		0
CHKA	0	0		0
CHKB	0	0		0
CHML	0	0		0
CHN1	0	0		0
CHRM1	0	0		0
CHRM2	0	0		0
LYST	0	0		0
CHRM3	0	0		0
CHRNA3	0	0		0
CHRNA4	0	0		0
CHRNB1	0	0		0
CHRNB2	0	0		0
CHRNB3	0	0		0
CHRNB4	0	0		0
CIDEA	0	0		0
CKB	0	0		0
CIRBP	0	0		0
CKM	0	0		0
CKMT1B	0	0		0
CKMT2	0	0		0
CKS2	0	0		0
AP1S1	0	0		0
AP3S1	0	0		0
CLC	0	0		0
CLCA1	0	0		0
CLCN2	0	0		0
CLCN3	0	0		0
CLCN4	0	0		0
CLCN5	0	0		0
CLCN6	0	0		0
CLCNKB	0	0		0
CLU	0	0		0
CLIC1	0	0		0
CLIC2	0	0		0
CLK1	0	0		0
CLK3	0	0		0
CLPS	0	0		0
CLPTM1	0	0		0
CLTA	0	0		0
CLTB	0	0		0
CLTC	0	0		0
CCR2	0	0		0
CCR4	0	0		0
CCR6	0	0		0
CCR7	0	0		0
LTB4R	0	0		0
ABCC2	0	0		0
CNGA1	0	0		0
CNN1	0	0		0
CNN2	0	0		0
CNN3	0	0		0
CNP	0	0		0
CNR2	0	0		0
CNTN1	0	0		0
COL1A2	0	0		0
COL2A1	0	0		0
COL3A1	0	0		0
COL4A3	0	0		0
COL4A4	0	0		0
COL4A5	0	0		0
COL5A1	0	0		0
COL5A2	0	0		0
COL6A2	0	0		0
COL6A3	0	0		0
COL7A1	0	0		0
COL9A1	0	0		0
COL9A2	0	0		0
COL10A1	0	0		0
COL11A2	0	0		0
COL12A1	0	0		0
COL15A1	0	0		0
COL17A1	0	0		0
COMP	0	0		0
COMT	0	0		0
COPB1	0	0		0
KLF6	0	0		0
SLC31A1	0	0		0
SLC31A2	0	0		0
MAP3K8	0	0		0
COX4I1	0	0		0
COX5B	0	0		0
COX6A1	0	0		0
COX6A2	0	0		0
COX7A1	0	0		0
COX7A2	0	0		0
COX7B	0	0		0
COX7C	0	0		0
COX8A	0	0		0
COX10	0	0		0
COX11	0	0		0
CP	0	0		0
CPA1	0	0		0
CPA2	0	0		0
CPA3	0	0		0
CPB1	0	0		0
CPB2	0	0		0
CPE	0	0		0
CLDN7	0	0		0
CPM	0	0		0
CPN1	0	0		0
CPOX	0	0		0
CPS1	0	0		0
CPT1A	0	0		0
CPT1B	0	0		0
CPT2	0	0		0
CR1	0	0		0
CR2	0	0		0
CRABP1	0	0		0
CRABP2	0	0		0
CRAT	0	0		0
ATF2	0	0		0
CREBBP	0	0		0
CREBL1	0	0		0
CREBL2	0	0		0
CREM	0	0		0
CRHBP	0	0		0
CRHR1	0	0		0
CRIP1	0	0		0
CRIP2	0	0		0
CRK	0	0		0
CRKL	0	0		0
CRMP1	0	0		0
HAPLN1	0	0		0
CRX	0	0		0
CRY1	0	0		0
CRYAA	0	0		0
CRYAB	0	0		0
CRYBA1	0	0		0
CRYBA2	0	0		0
CRYBA4	0	0		0
CRYBB1	0	0		0
CRYBB2	0	0		0
CRYGB	0	0		0
CRYGC	0	0		0
CRYGS	0	0		0
CRYM	0	0		0
CS	0	0		0
MAPK14	0	0		0
CSF1	0	0		0
CSF2RA	0	0		0
CSH1	0	0		0
CSH2	0	0		0
CSK	0	0		0
CSN1S1	0	0		0
CSN2	0	0		0
CSN3	0	0		0
CSNK1A1	0	0		0
CSNK1D	0	0		0
CSNK1E	0	0		0
CSNK1G2	0	0		0
CSNK1G3	0	0		0
CSNK2A1	0	0		0
CSNK2B	0	0		0
VCAN	0	0		0
NCAN	0	0		0
CSPG4	0	0		0
CSRP1	0	0		0
CSRP2	0	0		0
CST1	0	0		0
CST2	0	0		0
CST3	0	0		0
CST4	0	0		0
CST5	0	0		0
CST6	0	0		0
CSTA	0	0		0
CSTB	0	0		0
CSTF1	0	0		0
CSTF2	0	0		0
CTAG1B	0	0		0
CTBP2	0	0		0
CTF1	0	0		0
CTGF	0	0		0
CTH	0	0		0
CTNNA1	0	0		0
CTNNA2	0	0		0
CTNNB1	0	0		0
CTNND1	0	0		0
CTRB1	0	0		0
CTRL	0	0		0
CTSB	0	0		0
CTSD	0	0		0
CTSE	0	0		0
CTSH	0	0		0
CTSK	0	0		0
CTSL1	0	0		0
CTSL2	0	0		0
CTSLL2	0	0		0
CTSLL3	0	0		0
CTSS	0	0		0
CTSW	0	0		0
CUX1	0	0		0
CXADR	0	0		0
CYBA	0	0		0
CYBB	0	0		0
CYLC2	0	0		0
CYLD	0	0		0
CYP1A1	0	0		0
CYP1B1	0	0		0
CYP2A7	0	0		0
CYP3A7	0	0		0
CYP2A13	0	0		0
CYP2B6	0	0		0
CYP2B7P1	0	0		0
CYP2C19	0	0		0
CYP2C8	0	0		0
CYP2C9	0	0		0
CYP2D6	0	0		0
CYP2F1	0	0		0
CYP3A4	0	0		0
CYP3A5	0	0		0
CYP4A11	0	0		0
CYP4B1	0	0		0
CYP7A1	0	0		0
CYP11A1	0	0		0
CYP11B2	0	0		0
CYP17A1	0	0		0
ADAM3A	0	0		0
CYP21A2	0	0		0
CYP24A1	0	0		0
CYP26A1	0	0		0
CYP27A1	0	0		0
CYP51A1	0	0		0
DAB1	0	0		0
DAB2	0	0		0
DACH1	0	0		0
DAD1	0	0		0
CD55	0	0		0
DAG1	0	0		0
DGKB	0	0		0
DGKQ	0	0		0
DAO	0	0		0
DAP	0	0		0
DAPK1	0	0		0
DAPK3	0	0		0
DAZ1	0	0		0
DAZL	0	0		0
DBC1	0	0		0
DBH	0	0		0
DBN1	0	0		0
DBT	0	0		0
DCI	0	0		0
DCK	0	0		0
DCN	0	0		0
ACE	0	0		0
DCTN1	0	0		0
DDB1	0	0		0
DDC	0	0		0
AKR1C1	0	0		0
AKR1C2	0	0		0
GADD45A	0	0		0
DDOST	0	0		0
DDT	0	0		0
DDX1	0	0		0
DDX5	0	0		0
DDX6	0	0		0
DDX10	0	0		0
DDX11	0	0		0
DHX15	0	0		0
DECR1	0	0		0
DEFA1	0	0		0
DEFA3	0	0		0
DEFA5	0	0		0
DEFA6	0	0		0
DEFB1	0	0		0
DEFB4	0	0		0
DES	0	0		0
CFD	0	0		0
TIMM8A	0	0		0
DFNA5	0	0		0
COCH	0	0		0
DHCR7	0	0		0
DHODH	0	0		0
DHPS	0	0		0
CYB5R3	0	0		0
NQO1	0	0		0
DIAPH1	0	0		0
44075	0	0		0
DIO1	0	0		0
DIO2	0	0		0
DIO3	0	0		0
DKC1	0	0		0
DLD	0	0		0
DLG2	0	0		0
DLG4	0	0		0
DLSTP	0	0		0
DLX4	0	0		0
DLX6	0	0		0
DMBT1	0	0		0
DMD	0	0		0
DMP1	0	0		0
DNM1	0	0		0
DMPK	0	0		0
DNA2L	0	0		0
DNAH5	0	0		0
DNAH6	0	0		0
DNAH8	0	0		0
DNAH9	0	0		0
DNASE1	0	0		0
DNASE1L1	0	0		0
DNASE1L2	0	0		0
DNASE1L3	0	0		0
DNASE2	0	0		0
DYNC1H1	0	0		0
DYNC1I1	0	0		0
DYNC1I2	0	0		0
DYNC1LI2	0	0		0
DNM2	0	0		0
TRDMT1	0	0		0
DNTT	0	0		0
DOK1	0	0		0
DPEP1	0	0		0
DPP6	0	0		0
DPT	0	0		0
DPYD	0	0		0
DPYS	0	0		0
DPYSL2	0	0		0
DPYSL3	0	0		0
DR1	0	0		0
SLC26A3	0	0		0
DRD4	0	0		0
DRG2	0	0		0
ARID3A	0	0		0
DRP2	0	0		0
ATN1	0	0		0
DSC1	0	0		0
DSC2	0	0		0
DSC3	0	0		0
RCAN1	0	0		0
DSG1	0	0		0
DSG2	0	0		0
DSG3	0	0		0
TSC22D3	0	0		0
DSP	0	0		0
EPYC	0	0		0
SLC26A2	0	0		0
DTNA	0	0		0
HBEGF	0	0		0
DTX1	0	0		0
DTYMK	0	0		0
ECM2	0	0		0
DUSP1	0	0		0
DUSP2	0	0		0
DUSP3	0	0		0
DUSP5	0	0		0
DUSP6	0	0		0
DUSP8	0	0		0
DUSP9	0	0		0
DVL2	0	0		0
E2F2	0	0		0
E2F5	0	0		0
EBF1	0	0		0
EBI2	0	0		0
ECGF1	0	0		0
ECH1	0	0		0
ECM1	0	0		0
EDG1	0	0		0
EDG2	0	0		0
EDG3	0	0		0
EDN1	0	0		0
EDN2	0	0		0
EDN3	0	0		0
EDNRA	0	0		0
EDNRB	0	0		0
PHC2	0	0		0
EEF1A1	0	0		0
EEF1A2	0	0		0
EEF1B2	0	0		0
EEF1G	0	0		0
EEF2	0	0		0
EFNA1	0	0		0
EFNA4	0	0		0
EGF	0	0		0
MEGF6	0	0		0
MEGF9	0	0		0
EGR1	0	0		0
EGR2	0	0		0
EGR3	0	0		0
EGR4	0	0		0
EHHADH	0	0		0
EIF2S1	0	0		0
EIF2S3	0	0		0
EPHA2	0	0		0
EIF4A1	0	0		0
EIF4A2	0	0		0
EIF4EBP1	0	0		0
EIF4G1	0	0		0
EIF4G2	0	0		0
EIF5A	0	0		0
ELA2	0	0		0
ELAVL2	0	0		0
ELAVL1	0	0		0
ELAVL3	0	0		0
ELF3	0	0		0
ELF4	0	0		0
ELK3	0	0		0
ELK4	0	0		0
ELN	0	0		0
EML1	0	0		0
MARK2	0	0		0
EMP1	0	0		0
EMP2	0	0		0
EMP3	0	0		0
EMX1	0	0		0
CTTN	0	0		0
EMX2	0	0		0
EN1	0	0		0
EN2	0	0		0
ENDOG	0	0		0
ENG	0	0		0
ENO1	0	0		0
ENO2	0	0		0
ENO3	0	0		0
ENPEP	0	0		0
ENSA	0	0		0
SLC29A1	0	0		0
EP300	0	0		0
EPAS1	0	0		0
EPB41L1	0	0		0
EPB41L2	0	0		0
EPB42	0	0		0
EPB49	0	0		0
EPHA4	0	0		0
EPHB1	0	0		0
EPHX1	0	0		0
EPHX2	0	0		0
STX2	0	0		0
EPOR	0	0		0
EPS8	0	0		0
EPS15	0	0		0
NR2F6	0	0		0
ERBB2	0	0		0
ERBB3	0	0		0
ERBB4	0	0		0
EREG	0	0		0
EYA4	0	0		0
ERCC3	0	0		0
ERCC4	0	0		0
ERCC6	0	0		0
ERF	0	0		0
ERH	0	0		0
FBL	0	0		0
ESR1	0	0		0
ESRRA	0	0		0
ESRRG	0	0		0
ETF1	0	0		0
ETFA	0	0		0
ETFB	0	0		0
ETFDH	0	0		0
ETS1	0	0		0
ETS2	0	0		0
ETV1	0	0		0
ETV5	0	0		0
EVI2A	0	0		0
EVI2B	0	0		0
EVPL	0	0		0
EVX1	0	0		0
EWSR1	0	0		0
EXT1	0	0		0
EXT2	0	0		0
EXTL1	0	0		0
EXTL2	0	0		0
EXTL3	0	0		0
EZH2	0	0		0
F2	0	0		0
F2RL1	0	0		0
F3	0	0		0
F5	0	0		0
F7	0	0		0
F9	0	0		0
F10	0	0		0
F12	0	0		0
F13A1	0	0		0
F13B	0	0		0
FABP4	0	0		0
FABP1	0	0		0
FABP2	0	0		0
FABP3	0	0		0
FABP5	0	0		0
FABP6	0	0		0
FABP7	0	0		0
FANCE	0	0		0
ACSL1	0	0		0
ACSL3	0	0		0
ACSL4	0	0		0
FAH	0	0		0
BPTF	0	0		0
FANCF	0	0		0
FANCG	0	0		0
FAP	0	0		0
FBLN1	0	0		0
FAT	0	0		0
FAU	0	0		0
FBLN2	0	0		0
FBN1	0	0		0
FBN2	0	0		0
FCER1A	0	0		0
FCGR2A	0	0		0
FCGR2B	0	0		0
FCGRT	0	0		0
FCN1	0	0		0
FCN2	0	0		0
FDFT1	0	0		0
FDPS	0	0		0
FDX1	0	0		0
FDXR	0	0		0
FECH	0	0		0
FEN1	0	0		0
GPC4	0	0		0
FES	0	0		0
FGA	0	0		0
FGF1	0	0		0
FGF2	0	0		0
FGF4	0	0		0
FGF5	0	0		0
FGF8	0	0		0
FGF9	0	0		0
FGF12	0	0		0
FGF13	0	0		0
FGF14	0	0		0
FGFR1	0	0		0
FGFR3	0	0		0
GPC5	0	0		0
FGFR2	0	0		0
FGG	0	0		0
FGL1	0	0		0
FGR	0	0		0
FH	0	0		0
FHL1	0	0		0
FHL2	0	0		0
FHL3	0	0		0
FIGF	0	0		0
FKBP2	0	0		0
FKBP3	0	0		0
FKBP4	0	0		0
FOXG1	0	0		0
FOXF1	0	0		0
FOXF2	0	0		0
FOXC1	0	0		0
FOXD1	0	0		0
FOXD4	0	0		0
FOXE3	0	0		0
FOXE1	0	0		0
FOXM1	0	0		0
FOXD2	0	0		0
FOXO3	0	0		0
FLG	0	0		0
FLI1	0	0		0
FLII	0	0		0
MLANA	0	0		0
FLNA	0	0		0
FLNC	0	0		0
FLOT2	0	0		0
FLT3	0	0		0
FMO1	0	0		0
FMO2	0	0		0
FMO3	0	0		0
FMO5	0	0		0
FMOD	0	0		0
FMR1	0	0		0
AFF2	0	0		0
FNTA	0	0		0
FOLH1	0	0		0
FOLR1	0	0		0
FOS	0	0		0
FOSB	0	0		0
FOSL2	0	0		0
FPGS	0	0		0
FPRL2	0	0		0
FXN	0	0		0
FRK	0	0		0
FRZB	0	0		0
CENPI	0	0		0
FSHR	0	0		0
FTH1	0	0		0
FTL	0	0		0
FUCA1	0	0		0
FUCA2	0	0		0
GAST	0	0		0
FUS	0	0		0
FUT1	0	0		0
FUT2	0	0		0
FUT4	0	0		0
FUT6	0	0		0
FUT8	0	0		0
FVT1	0	0		0
DARC	0	0		0
FYB	0	0		0
FZD2	0	0		0
IFI6	0	0		0
G6PC	0	0		0
SLC37A4	0	0		0
GAA	0	0		0
GABBR1	0	0		0
GABPA	0	0		0
GABPB2	0	0		0
GABRA1	0	0		0
GABRA2	0	0		0
GABRA4	0	0		0
GABRA6	0	0		0
GABRB1	0	0		0
GABRB2	0	0		0
GABRB3	0	0		0
GABRE	0	0		0
GABRG2	0	0		0
GABRP	0	0		0
GABRR1	0	0		0
GAD1	0	0		0
GAD2	0	0		0
GAGE2	0	0		0
GAGE4	0	0		0
GAGE5	0	0		0
GAGE6	0	0		0
GAGE7	0	0		0
GALE	0	0		0
B4GALNT1	0	0		0
GALK1	0	0		0
GALNT2	0	0		0
GALNT3	0	0		0
GAMT	0	0		0
GANC	0	0		0
GAPDH	0	0		0
LRRC32	0	0		0
GARS	0	0		0
GART	0	0		0
GAS1	0	0		0
GAS6	0	0		0
GAS8	0	0		0
GATA2	0	0		0
GATA3	0	0		0
GATA4	0	0		0
GATA6	0	0		0
GATM	0	0		0
GBAS	0	0		0
GBE1	0	0		0
GBP1	0	0		0
GBP2	0	0		0
GBP3	0	0		0
GC	0	0		0
GCDH	0	0		0
GCG	0	0		0
GCGR	0	0		0
GCH1	0	0		0
GCHFR	0	0		0
GCK	0	0		0
GCKR	0	0		0
GCN5L2	0	0		0
GCNT1	0	0		0
GCNT2	0	0		0
OPN1MW	0	0		0
GDF1	0	0		0
MSTN	0	0		0
GDF10	0	0		0
GDI1	0	0		0
GDI2	0	0		0
GDNF	0	0		0
GFAP	0	0		0
GFI1	0	0		0
GFRA1	0	0		0
GFRA2	0	0		0
GFRA3	0	0		0
GGTLA1	0	0		0
GH1	0	0		0
GHR	0	0		0
GHRH	0	0		0
GHRHR	0	0		0
GHSR	0	0		0
GIF	0	0		0
GIP	0	0		0
GJA1	0	0		0
GJA4	0	0		0
GJB1	0	0		0
GJB2	0	0		0
GK	0	0		0
GLA	0	0		0
GCLC	0	0		0
GCLM	0	0		0
GLDC	0	0		0
GLG1	0	0		0
GLI1	0	0		0
GLI3	0	0		0
GLRA2	0	0		0
GLRB	0	0		0
GLS	0	0		0
GLRX	0	0		0
GLUD2	0	0		0
GLUL	0	0		0
GMDS	0	0		0
GMFB	0	0		0
GNA11	0	0		0
GNA15	0	0		0
GNAI1	0	0		0
GNAO1	0	0		0
GNAQ	0	0		0
GNAS	0	0		0
GNAT2	0	0		0
GNAZ	0	0		0
GNB3	0	0		0
GNG3	0	0		0
GNG4	0	0		0
GNG5	0	0		0
GNG11	0	0		0
GNGT2	0	0		0
GNL1	0	0		0
GNRHR	0	0		0
GOLGA1	0	0		0
GOLGA2	0	0		0
GOLGA3	0	0		0
GOLGA4	0	0		0
GOT1	0	0		0
GOT2	0	0		0
SFN	0	0		0
GP1BB	0	0		0
GP2	0	0		0
GP9	0	0		0
GPC1	0	0		0
GPD1	0	0		0
GPD2	0	0		0
GPI	0	0		0
GPM6B	0	0		0
CCR10	0	0		0
GPR6	0	0		0
NPBWR1	0	0		0
GPR18	0	0		0
GPR19	0	0		0
GPR22	0	0		0
GPR23	0	0		0
GPR25	0	0		0
GPER	0	0		0
GPR31	0	0		0
GPR34	0	0		0
GPR35	0	0		0
GPR37	0	0		0
FFAR3	0	0		0
FFAR2	0	0		0
GRK5	0	0		0
MKNK2	0	0		0
GPS2	0	0		0
GPT	0	0		0
GPX1	0	0		0
GPX2	0	0		0
GPX3	0	0		0
GPX4	0	0		0
GPX5	0	0		0
GPX7	0	0		0
GRB2	0	0		0
GRB7	0	0		0
GRB14	0	0		0
RAPGEF1	0	0		0
GRIA1	0	0		0
GRIA2	0	0		0
GRIA4	0	0		0
GRID1	0	0		0
GRID2	0	0		0
GRN	0	0		0
GRIK1	0	0		0
GRIN1	0	0		0
GRIN2A	0	0		0
GRIN2B	0	0		0
GRIN2C	0	0		0
GRIN2D	0	0		0
GRINA	0	0		0
NR3C1	0	0		0
GRM1	0	0		0
GRM3	0	0		0
GRM4	0	0		0
GRM5	0	0		0
GRM6	0	0		0
CXCL1	0	0		0
CXCL2	0	0		0
CXCL3	0	0		0
PDIA3	0	0		0
GRSF1	0	0		0
GSC2	0	0		0
GSK3B	0	0		0
GSN	0	0		0
GSTA2	0	0		0
GSTA4	0	0		0
GSTM1	0	0		0
GSTM2	0	0		0
GSTM3	0	0		0
GSTM4	0	0		0
GSTM5	0	0		0
GSTP1	0	0		0
GSTT1	0	0		0
GSTZ1	0	0		0
MSH6	0	0		0
GTF2A2	0	0		0
GTF2B	0	0		0
GTF2E2	0	0		0
GTF2I	0	0		0
GTF3C2	0	0		0
GUCA1A	0	0		0
GUCA1B	0	0		0
GUCA2A	0	0		0
GUCA2B	0	0		0
GUCY1A3	0	0		0
GUCY1B3	0	0		0
GUCY2C	0	0		0
GUCY2F	0	0		0
GUK1	0	0		0
GUSB	0	0		0
GYG1	0	0		0
GYPA	0	0		0
GYPC	0	0		0
GZMH	0	0		0
GUCY2D	0	0		0
GZMA	0	0		0
GZMK	0	0		0
H1F0	0	0		0
HIST1H1C	0	0		0
HIST1H1D	0	0		0
HIST1H1E	0	0		0
HIST1H2AD	0	0		0
H2AFX	0	0		0
H2AFZ	0	0		0
HIST1H2BD	0	0		0
H3F3A	0	0		0
H3F3B	0	0		0
HIST1H1A	0	0		0
HABP2	0	0		0
HSD17B10	0	0		0
HADHA	0	0		0
HADHB	0	0		0
HADH	0	0		0
HAL	0	0		0
HAS1	0	0		0
HAS2	0	0		0
HAS3	0	0		0
HBA1	0	0		0
HBA2	0	0		0
HBB	0	0		0
HCCS	0	0		0
SERPIND1	0	0		0
HCK	0	0		0
HCLS1	0	0		0
HCRT	0	0		0
HD	0	0		0
HDAC1	0	0		0
HDAC2	0	0		0
HDC	0	0		0
HDGF	0	0		0
HDLBP	0	0		0
NCKAP1L	0	0		0
HEXB	0	0		0
HFE	0	0		0
CFHR1	0	0		0
CFHR2	0	0		0
HGD	0	0		0
HGFAC	0	0		0
NRG1	0	0		0
HHEX	0	0		0
HIF1A	0	0		0
HIP1	0	0		0
HIVEP1	0	0		0
HIVEP2	0	0		0
HK1	0	0		0
HK2	0	0		0
HK3	0	0		0
ZBTB48	0	0		0
HLA-B	0	0		0
HLA-DMA	0	0		0
HLA-DMB	0	0		0
HLA-DOA	0	0		0
HLA-DOB	0	0		0
HLA-DQA1	0	0		0
HLA-DQB1	0	0		0
HLA-DRA	0	0		0
HLA-DRB1	0	0		0
HLA-DRB6	0	0		0
HLF	0	0		0
HLA-F	0	0		0
HLCS	0	0		0
HMBS	0	0		0
HMGB1	0	0		0
HMGB2	0	0		0
HMGB3	0	0		0
HMGN1	0	0		0
HMGCL	0	0		0
HMGCR	0	0		0
HMGCS1	0	0		0
HMGCS2	0	0		0
HMMR	0	0		0
HMOX1	0	0		0
HMOX2	0	0		0
NR4A1	0	0		0
HMX1	0	0		0
HMX2	0	0		0
FOXA3	0	0		0
HNF4G	0	0		0
HNMT	0	0		0
SLC29A2	0	0		0
HNRNPA2B1	0	0		0
HNRPAB	0	0		0
HNRNPC	0	0		0
HNRPD	0	0		0
HNRPF	0	0		0
HNRPH1	0	0		0
HNRNPU	0	0		0
TLX1	0	0		0
TLX2	0	0		0
HOXA2	0	0		0
HOXA3	0	0		0
HOXA5	0	0		0
HOXA10	0	0		0
HOXA11	0	0		0
HOXB2	0	0		0
HOXB4	0	0		0
HOXB5	0	0		0
HOXB6	0	0		0
HOXB8	0	0		0
HOXB9	0	0		0
HOXC5	0	0		0
HOXC6	0	0		0
HOXC8	0	0		0
HOXD1	0	0		0
HOXD3	0	0		0
HOXD8	0	0		0
HOXD9	0	0		0
HOXD10	0	0		0
HOXD13	0	0		0
HP	0	0		0
HPCAL1	0	0		0
HPD	0	0		0
HPGD	0	0		0
HPN	0	0		0
HPRT1	0	0		0
HPS1	0	0		0
HPX	0	0		0
HRAS	0	0		0
HRC	0	0		0
HRG	0	0		0
PRMT2	0	0		0
PRMT1	0	0		0
HSD3B2	0	0		0
HSD11B1	0	0		0
HSD17B1	0	0		0
HSD17B3	0	0		0
HSD17B2	0	0		0
HSF1	0	0		0
HSF2	0	0		0
HSF4	0	0		0
DNAJA1	0	0		0
HSPA1A	0	0		0
HSPA1B	0	0		0
HSPA2	0	0		0
HSPA4	0	0		0
HSPA8	0	0		0
HSPA9	0	0		0
HSPB1	0	0		0
HSPB2	0	0		0
HSP90AB1	0	0		0
HSPD1	0	0		0
HSPE1	0	0		0
DNAJB1	0	0		0
HSPG2	0	0		0
FOXN2	0	0		0
HTN1	0	0		0
HTN3	0	0		0
HTR2A	0	0		0
HTR2B	0	0		0
HTR2C	0	0		0
HTR3A	0	0		0
HTR5A	0	0		0
HTR6	0	0		0
HTR7	0	0		0
TNC	0	0		0
HYAL1	0	0		0
IAPP	0	0		0
IARS	0	0		0
IBSP	0	0		0
ICA1	0	0		0
ICAM3	0	0		0
IRF8	0	0		0
ID1	0	0		0
ID2	0	0		0
ID4	0	0		0
IDE	0	0		0
IDH1	0	0		0
IDH2	0	0		0
IDI1	0	0		0
IDS	0	0		0
CFI	0	0		0
IFI27	0	0		0
IFNA7	0	0		0
IFNGR1	0	0		0
IFNGR2	0	0		0
IFRD1	0	0		0
IGBP1	0	0		0
IGF2	0	0		0
IGF2R	0	0		0
IGFBP1	0	0		0
IGFBP2	0	0		0
IGFBP3	0	0		0
IGFBP4	0	0		0
IGFBP5	0	0		0
IGFBP7	0	0		0
CYR61	0	0		0
IGHA1	0	0		0
IGHG3	0	0		0
IGHMBP2	0	0		0
IGJ	0	0		0
IGLL1	0	0		0
IGLV@	0	0		0
IGSF1	0	0		0
IHH	0	0		0
IKBKB	0	0		0
IL1R1	0	0		0
IL1RAP	0	0		0
IL2RG	0	0		0
IL3RA	0	0		0
IL4	0	0		0
IL5RA	0	0		0
IL6	0	0		0
IL6ST	0	0		0
IL7	0	0		0
IL7R	0	0		0
IL8	0	0		0
IL8RA	0	0		0
IL8RB	0	0		0
IL9R	0	0		0
IL10RA	0	0		0
IL10RB	0	0		0
IL11RA	0	0		0
IL13RA1	0	0		0
IL13RA2	0	0		0
IL16	0	0		0
IL18	0	0		0
FOXK2	0	0		0
IMPA1	0	0		0
IMPA2	0	0		0
IMPDH1	0	0		0
IMPG1	0	0		0
INDO	0	0		0
ING2	0	0		0
INHBA	0	0		0
INHBB	0	0		0
CXCL10	0	0		0
INPP1	0	0		0
INS	0	0		0
INPP4A	0	0		0
INPP5B	0	0		0
INPP5D	0	0		0
INPPL1	0	0		0
INSL4	0	0		0
INSM1	0	0		0
INSR	0	0		0
IPW	0	0		0
IRAK1	0	0		0
ITGA6	0	0		0
IREB2	0	0		0
IRF2	0	0		0
IRF5	0	0		0
IRF6	0	0		0
IRF7	0	0		0
IRS1	0	0		0
ISG20	0	0		0
ISL1	0	0		0
ITGA2	0	0		0
ITGA4	0	0		0
ITGA5	0	0		0
ITGA7	0	0		0
ITGA9	0	0		0
ITGAD	0	0		0
ITGAE	0	0		0
ITGAM	0	0		0
ITGAV	0	0		0
ITGB1	0	0		0
ITGB2	0	0		0
ITGB4	0	0		0
ITGB6	0	0		0
ITGB8	0	0		0
ITIH1	0	0		0
ITIH2	0	0		0
ITIH3	0	0		0
ITIH4	0	0		0
ITK	0	0		0
STT3A	0	0		0
ITPK1	0	0		0
ITPKA	0	0		0
ITPR1	0	0		0
ITPR3	0	0		0
IVD	0	0		0
IVL	0	0		0
JAG2	0	0		0
JAK1	0	0		0
JAK2	0	0		0
JUN	0	0		0
JUNB	0	0		0
JUP	0	0		0
KAL1	0	0		0
KARS	0	0		0
KCNA1	0	0		0
KCNA3	0	0		0
KCNA4	0	0		0
KCNA5	0	0		0
KCNA6	0	0		0
KCNA7	0	0		0
KCNB1	0	0		0
KCND1	0	0		0
KCND2	0	0		0
KCNH2	0	0		0
KCNJ1	0	0		0
KCNJ2	0	0		0
KCNJ3	0	0		0
KCNJ4	0	0		0
KCNJ6	0	0		0
KCNJ8	0	0		0
KCNJ12	0	0		0
KCNJ15	0	0		0
KCNJ16	0	0		0
KCNK1	0	0		0
KCNK3	0	0		0
KCNMA1	0	0		0
KCNN1	0	0		0
KCNN2	0	0		0
KCNN4	0	0		0
KCNQ1	0	0		0
KCNQ2	0	0		0
KCNQ3	0	0		0
KCNS1	0	0		0
KCNS2	0	0		0
KCNS3	0	0		0
KEL	0	0		0
KIF3C	0	0		0
KIF5A	0	0		0
KIF5C	0	0		0
KIFC3	0	0		0
KIR2DL1	0	0		0
KIR2DL3	0	0		0
KIR2DS1	0	0		0
KIR2DS5	0	0		0
KIR3DL1	0	0		0
KIR3DL2	0	0		0
KIT	0	0		0
KLK1	0	0		0
KLK2	0	0		0
KLKB1	0	0		0
KLRC1	0	0		0
KLRC2	0	0		0
KLRC3	0	0		0
KLRD1	0	0		0
KNG1	0	0		0
KLC1	0	0		0
KIF25	0	0		0
KIF22	0	0		0
KPNA2	0	0		0
KPNA3	0	0		0
KPNA4	0	0		0
TNPO1	0	0		0
RANBP5	0	0		0
KRTAP5-9	0	0		0
KRT2	0	0		0
KRT5	0	0		0
KRT6A	0	0		0
KRT6B	0	0		0
KRT7	0	0		0
KRT8	0	0		0
KRT9	0	0		0
KRT10	0	0		0
KRT12	0	0		0
KRT13	0	0		0
KRT14	0	0		0
KRT15	0	0		0
KRT16	0	0		0
KRT17	0	0		0
KRT18	0	0		0
KRT19	0	0		0
KRT32	0	0		0
KRT33A	0	0		0
KRT33B	0	0		0
KRT34	0	0		0
KRT35	0	0		0
KRT81	0	0		0
KRT83	0	0		0
KRT84	0	0		0
KRT85	0	0		0
KRT86	0	0		0
KTN1	0	0		0
LAD1	0	0		0
AFF3	0	0		0
LAIR2	0	0		0
LALBA	0	0		0
LAMA2	0	0		0
LAMA4	0	0		0
LAMA5	0	0		0
LAMB1	0	0		0
LAMB2	0	0		0
LAMB3	0	0		0
LAMC1	0	0		0
LAMP1	0	0		0
LAMC2	0	0		0
LAMP2	0	0		0
RPSA	0	0		0
STMN1	0	0		0
LASP1	0	0		0
LCAT	0	0		0
LCK	0	0		0
LCN1	0	0		0
LCN2	0	0		0
LCP1	0	0		0
LCP2	0	0		0
LDHA	0	0		0
LDHB	0	0		0
LDHC	0	0		0
LECT2	0	0		0
LFNG	0	0		0
LGALS1	0	0		0
LGALS2	0	0		0
LGALS3	0	0		0
LGALS4	0	0		0
LGALS7	0	0		0
LGALS8	0	0		0
LGALS9	0	0		0
LHX1	0	0		0
LIF	0	0		0
LIFR	0	0		0
LIG1	0	0		0
LIG3	0	0		0
LIG4	0	0		0
LIM2	0	0		0
ABLIM1	0	0		0
LIMK1	0	0		0
LIMK2	0	0		0
LIMS1	0	0		0
LIPC	0	0		0
LIPE	0	0		0
LLGL2	0	0		0
LMAN1	0	0		0
LMNA	0	0		0
LMNB1	0	0		0
LMO1	0	0		0
LMO2	0	0		0
LMO7	0	0		0
LMX1A	0	0		0
LNPEP	0	0		0
LOR	0	0		0
LOX	0	0		0
LOXL1	0	0		0
LOXL2	0	0		0
LPL	0	0		0
LPO	0	0		0
LPP	0	0		0
LRMP	0	0		0
LRCH4	0	0		0
LRP1	0	0		0
LRP2	0	0		0
LRP3	0	0		0
LRP4	0	0		0
LRP6	0	0		0
LRP5	0	0		0
LSAMP	0	0		0
LSP1	0	0		0
LSS	0	0		0
LTA4H	0	0		0
LTA	0	0		0
LTB	0	0		0
LTBP1	0	0		0
LTBP2	0	0		0
LTBP3	0	0		0
LTBR	0	0		0
LTF	0	0		0
LUM	0	0		0
LY6H	0	0		0
CD180	0	0		0
LY75	0	0		0
LYN	0	0		0
SH2D1A	0	0		0
LYZ	0	0		0
TACSTD1	0	0		0
CAPRIN1	0	0		0
MAB21L1	0	0		0
MARCKS	0	0		0
MXD1	0	0		0
MAD2L1	0	0		0
SMAD1	0	0		0
SMAD2	0	0		0
SMAD3	0	0		0
SMAD5	0	0		0
SMAD6	0	0		0
SMAD7	0	0		0
MAF	0	0		0
MAGEA1	0	0		0
MAGEA5	0	0		0
MAGEA10	0	0		0
MAGEB2	0	0		0
MAGEB3	0	0		0
MAGEB4	0	0		0
MAGOH	0	0		0
MAK	0	0		0
MAL	0	0		0
MAN2C1	0	0		0
MAN2B1	0	0		0
MAOA	0	0		0
MAOB	0	0		0
MAP1B	0	0		0
MAP2	0	0		0
MAP4	0	0		0
MAP6	0	0		0
MAPT	0	0		0
MARK1	0	0		0
MARS	0	0		0
MAS1	0	0		0
MAT1A	0	0		0
MATK	0	0		0
MATN1	0	0		0
MATN2	0	0		0
MB	0	0		0
MBD1	0	0		0
MBL2	0	0		0
MBNL1	0	0		0
MBP	0	0		0
MC1R	0	0		0
MC2R	0	0		0
MC3R	0	0		0
MCAM	0	0		0
MCC	0	0		0
CHST6	0	0		0
MCF2	0	0		0
MCM6	0	0		0
MDFI	0	0		0
DNAJB9	0	0		0
MDH1	0	0		0
MDH2	0	0		0
MDK	0	0		0
MDM2	0	0		0
MDM4	0	0		0
MDS1	0	0		0
ME1	0	0		0
ME2	0	0		0
MEA1	0	0		0
MEF2A	0	0		0
MEF2B	0	0		0
MEF2C	0	0		0
MEF2D	0	0		0
MEIS1	0	0		0
MAP3K1	0	0		0
MAP3K3	0	0		0
RAB8A	0	0		0
MEOX1	0	0		0
MEOX2	0	0		0
MEP1A	0	0		0
MEP1B	0	0		0
MEST	0	0		0
MET	0	0		0
MFAP2	0	0		0
MFGE8	0	0		0
MFI2	0	0		0
MFNG	0	0		0
MGAT1	0	0		0
SCGB2A1	0	0		0
MGAT2	0	0		0
MGAT3	0	0		0
MGAT5	0	0		0
KITLG	0	0		0
MGP	0	0		0
MGST1	0	0		0
MGST2	0	0		0
MGST3	0	0		0
CIITA	0	0		0
CD99	0	0		0
MICA	0	0		0
MID1	0	0		0
MIF	0	0		0
CXCL9	0	0		0
MITF	0	0		0
ATXN3	0	0		0
MKI67	0	0		0
MLF1	0	0		0
MAP3K9	0	0		0
MLN	0	0		0
MAP3K11	0	0		0
MLLT1	0	0		0
AFF1	0	0		0
MLLT3	0	0		0
MLLT4	0	0		0
FOXO4	0	0		0
NR3C2	0	0		0
TRPM1	0	0		0
MME	0	0		0
MMP1	0	0		0
MMP2	0	0		0
MMP3	0	0		0
MMP9	0	0		0
MMP11	0	0		0
MMP12	0	0		0
MMP13	0	0		0
MMP14	0	0		0
MMP15	0	0		0
ALDH6A1	0	0		0
MN1	0	0		0
MNAT1	0	0		0
MNDA	0	0		0
MNT	0	0		0
MOS	0	0		0
MOV10	0	0		0
CD200	0	0		0
MPI	0	0		0
MPP1	0	0		0
MPP3	0	0		0
MPST	0	0		0
MPZ	0	0		0
MRC1	0	0		0
MYO1B	0	0		0
CITED1	0	0		0
MSMB	0	0		0
[truncated: 7,969 more rows]

## Sheet: Rule Induction
Embedded model #0 (weight: 2.960):							Attribute	Weight
if GNRH1 > 0.984 then 1 (270 / 15)							GNRH1	2.96
if MAOB <= 0.968 then 0 (5 / 116)							MAOB	2.96
if TNNI2 > 1.034 then 1 (19 / 1)							TNNI2	2.96
if RPL39 > 1.029 then 0 (1 / 19)							RPL39	2.96
if Age > 70.500 then 1 (14 / 1)							Age	2.96
if AANAT <= 1.079 then 0 (0 / 5)							AANAT	2.96
else 1 (0 / 0)
							Attribute	Weight
correct: 443 out of 466 training examples.							SLC4A11	1.996
Embedded model #1 (weight: 1.996):							KIAA1627	1.996
if SLC4A11 > 1.000 then 1 (230 / 20)							ID2B	1.996
if KIAA1627 <= 0.987 and FBXO2 <= 0.992 then 0 (3 / 53)							MRPS5	1.996
if ID2B > 0.998 and ECHDC3 <= 0.922 then 0 (3 / 47)							FBXL16	1.996
if MRPS5 > 1.019 then 1 (40 / 2)							FBXO2	1.996
if FBXL16 > 1.116 and HAPLN3 <= 1.078 then 0 (0 / 30)							ECHDC3	1.996
else 1 (30 / 4)							HAPLN3	1.996
correct: 430 out of 462 training examples.							Attribute	Weight
Embedded model #2 (weight: 2.738):							RNASE6	2.738
if RNASE6 > 0.953 and ARF1 <= 1.022 then 1 (174 / 8)							ARF1	2.738
if CHD1 <= 0.962 and MN1 > 0.999 then 0 (2 / 63)							CHD1	2.738
if ATXN3L > 1.028 and PLEKHA9 > 0.998 then 1 (84 / 4)							MN1	2.738
else 0 (45 / 73)							ATXN3L	2.738
							PLEKHA9	2.738

## Sheet: Decision Stump
Embedded model #0 (weight: 2.144):					Attribute	Weight
CRH > 0.974: 0 {1=10, 0=118}					CRH	2.144
CRH <= 0.974: 1 {1=300, 0=39}					NGFRAP1	1.013
					FREM3	0.861
Embedded model #1 (weight: 1.013):
NGFRAP1 > 0.947: 0 {1=155, 0=157}
NGFRAP1 <= 0.947: 1 {1=155, 0=0}
Embedded model #2 (weight: 0.861):
FREM3 > 1.118: 0 {1=1, 0=74}
FREM3 <= 1.118: 1 {1=309, 0=83}

## Sheet: Decision Tree
Embedded model #0 (weight: 2.314):						Attribute	Weight
CRH > 0.974: 0 {1=10, 0=118}						CRH	2.314
CRH <= 0.974						HLA-DRA	2.314
| HLA-DRA > 0.717: 1 {1=300, 0=32}
| HLA-DRA <= 0.717: 0 {1=0, 0=7}
Embedded model #1 (weight: 2.728):						Attribute	Weight
NGFRAP1 > 0.947						NGFRAP1	2.728
| LOC730200 > 0.933						LOC730200	2.728
| | C1orf192 > 1.203: 1 {1=23, 0=0}						C1orf192	2.728
| | C1orf192 <= 1.203						SPTAN1	2.728
| | | SPTAN1 > 1.219: 1 {1=17, 0=0}						PDYN	2.728
| | | SPTAN1 <= 1.219						TGFBR3	2.728
| | | | PDYN > 1.036: 1 {1=37, 0=1}
| | | | PDYN <= 1.036
| | | | | TGFBR3 > 1.109: 1 {1=22, 0=0}
| | | | | TGFBR3 <= 1.109: 0 {1=42, 0=156}
| LOC730200 <= 0.933: 1 {1=14, 0=0}
NGFRAP1 <= 0.947: 1 {1=155, 0=0}
Embedded model #2 (weight: 1.828):						Attribute	Weight
RP11-11C5.2 > 1.042: 0 {1=1, 0=43}						RP11-11C5.2	1.828
RP11-11C5.2 <= 1.042						SLC6A12	1.828
| SLC6A12 > 0.955						SHMT1	1.828
| | SHMT1 > 0.898						CTNNA1	1.828
| | | CTNNA1 > 1.020: 0 {1=3, 0=14}
| | | CTNNA1 <= 1.020: 1 {1=304, 0=69}
| | SHMT1 <= 0.898: 0 {1=2, 0=20}
| SLC6A12 <= 0.955: 0 {1=0, 0=11}

## Sheet: Gradient Boosted Trees
Attribute	Relative Importance	Weight = Scaled Importance
GNRH1	1170.78	1
CRH	992.07	0.847358
C5orf13	342.907	0.292888
MMEL1	338.277	0.288934
DUSP4	174.478	0.149027
SOBP	140.929	0.120372
Age	95.7647	0.081796
BHLHB4	33.0396	0.02822
MAOB	24.8638	0.021237
ETF1	24.1487	0.020626

## Sheet: Weight of Random Forest
08.09.2020 17:39:48 Results of ResultWriter 'Write as Text (3)' [1]:
08.09.2020 17:39:48 AttributeWeights:
Attribute:Weight
CHIC2: 0.001
SCOC: 0.002
PID1: 0.001
GMFG: 0.000
ARAF: 0.001
ATP5C1: 0.001
C4BPB: 0.002
SPIB: 0.001
LIPF: 0.001
CRHBP: 0.002
ZC3H12C: 0.001
PPP4R1: 0.001
HTR7: 0.001
ZC3H12B: 0.001
LIPG: 0.001
PRKACA: 0.001
FLJ20699: 0.001
GSTK1: 0.001
GABARAPL2: 0.000
MEF2B: 0.001
STARD5: 0.000
ENDOG: 0.001
STARD8: 0.001
FIBCD1: 0.001
RNASE6: 0.000
HDGFRP3: 0.001
RFX3: 0.000
PHKA1: 0.001
LDOC1: 0.001
KIAA0495: 0.000
44078.0: 0.000
PHKA2: 0.001
KIAA0492: 0.001
CLDN6: 0.001
RBP4: 0.001
NGFRAP1: 0.001
RBP5: 0.001
DDIT4: 0.001
TMEM126A: 0.001
AGTR1: 0.000
RABL4: 0.001
PRKXP1: 0.000
C14orf82: 0.001
RBCK1: 0.001
ABCB6: 0.000
LOC550643: 0.001
TARSL2: 0.001
FLII: 0.001
MFI2: 0.000
SHMT1: 0.001
SHOX2: 0.002
BAZ2A: 0.000
MRPL15: 0.001
IQGAP2: 0.001
SLC5A3: 0.001
C3: 0.001
LOH12CR1: 0.000
HSD11B2: 0.001
RDH12: 0.001
AFMID: 0.000
RNF217: 0.000
VTI1B: 0.001
HEXIM1: 0.001
ABCA1: 0.001
GSTM4: 0.001
NGFR: 0.002
GLYATL1: 0.000
NEBL: 0.001
NAPSB: 0.000
MRPL28: 0.001
NETO2: 0.001
LARP4: 0.001
BTBD10: 0.001
CP: 0.001
FLI1: 0.001
UCK2: 0.001
TDP1: 0.000
FXYD6: 0.001
FXYD5: 0.003
HRG: 0.000
EZH2: 0.001
ARF3: 0.001
SRPX: 0.001
PGCP: 0.001
ARF1: 0.001
ATF7IP2: 0.001
LRRC32: 0.001
SHD: 0.000
MYPN: 0.001
LRRC1: 0.002
MRPL33: 0.000
CHAF1A: 0.001
TUBA1A: 0.000
HEY1: 0.001
NY-SAR-48: 0.001
C13orf15: 0.001
NEFM: 0.001
DUSP4: 0.002
LRRC48: 0.000
CHST6: 0.000
DUSP2: 0.001
CNOT6L: 0.000
GPR34: 0.002
ROM1: 0.002
EMP1: 0.003
C20orf191: 0.001
SIRT5: 0.002
EMP2: 0.001
EMP3: 0.007
ELOVL7: 0.001
MRPL46: 0.000
DUSP6: 0.002
TMC2: 0.001
F5: 0.001
LOC730200: 0.001
TMEFF2: 0.001
SLC7A6: 0.001
TMEM106C: 0.001
PTRH1: 0.000
PGAM5: 0.004
HAP1: 0.005
SMTNL2: 0.000
CRYAB: 0.001
GPRC5C: 0.001
CHST2: 0.000
ARF5: 0.001
SAMD5: 0.001
EMX2OS: 0.001
OAT: 0.003
TP53I13: 0.001
ATP5A1: 0.000
ODC1: 0.001
SLC7A2: 0.001
UNG: 0.001
TMEM65: 0.001
TMEM66: 0.002
PLAGL1: 0.001
KRTAP2-4: 0.000
Age: 0.003
GPR56: 0.001
MDH2: 0.001
ATRNL1: 0.001
ATAD4: 0.001
MBD1: 0.001
ZNF76: 0.000
LOC731986: 0.001
LRRC20: 0.001
LYRM1: 0.001
SPSB1: 0.001
FABP3: 0.001
TMCO6: 0.001
RIMBP2: 0.002
CENPL: 0.001
C7orf23: 0.001
LGR5: 0.001
ZNF696: 0.001
LOC387856: 0.001
ALDH1L1: 0.001
UBE2D4: 0.001
GMNN: 0.001
NCF4: 0.001
ATN1: 0.000
CXCL17: 0.001
FAM119A: 0.000
SLA: 0.001
PLOD2: 0.001
CASC3: 0.000
OLFML2A: 0.001
CXCL14: 0.001
SAT1: 0.001
LAPTM4B: 0.001
KIAA1505: 0.001
SLN: 0.004
SESN1: 0.001
ADORA3: 0.001
URP2: 0.002
UCRC: 0.000
NEK2: 0.001
PIM2: 0.001
SLC16A9: 0.001
MAP3K9: 0.001
SLC25A42: 0.001
SLC16A2: 0.001
SLC16A4: 0.001
ZNF682: 0.001
FBXW7: 0.000
UBE2E3: 0.001
CTNNBIP1: 0.000
FAM118A: 0.001
LOC285831: 0.000
ATP11C: 0.001
PIAS2: 0.001
PIAS1: 0.000
ADCYAP1: 0.002
OLFM3: 0.002
FRMD8: 0.001
MAK: 0.001
MFNG: 0.001
MAPKAPK2: 0.001
S100A6: 0.001
S100A4: 0.001
IL6ST: 0.001
SLC27A3: 0.001
SLC27A2: 0.001
ARL9: 0.001
PFKFB3: 0.000
DLX4: 0.000
JTV1: 0.002
CREM: 0.000
GMPS: 0.001
LY96: 0.001
BCL2L12: 0.001
RAP1B: 0.000
ATXN3: 0.002
IGSF21: 0.001
SLC9A3R1: 0.001
ATXN1: 0.001
DBC1: 0.001
STK38: 0.001
EIF4EBP1: 0.001
HACL1: 0.001
NPTX1: 0.000
SOCS4: 0.001
CPA5: 0.000
TXNDC5: 0.002
LRRC4B: 0.001
SLC14A1: 0.001
RASL10A: 0.001
GOT1: 0.001
BDNF: 0.003
LOC254057: 0.001
BRPF3: 0.001
KRTAP4-7: 0.001
ZBTB16: 0.002
TMEM120A: 0.001
LY86: 0.002
TNFRSF10B: 0.002
HPS3: 0.001
FBXO32: 0.001
C6orf15: 0.001
TNFRSF10D: 0.001
LOC728540: 0.001
B3GALTL: 0.001
ARPC2: 0.001
UQCRQ: 0.001
PIN1: 0.001
HLA-DRA: 0.002
ZNF653: 0.000
ZNF652: 0.001
NFE2L2: 0.001
SPRN: 0.003
ITGB1: 0.001
SLC25A3: 0.002
ITGAM: 0.001
ST6GALNAC2: 0.001
ITGB4: 0.001
FHL2: 0.001
HTR2C: 0.001
SQRDL: 0.004
HTR2A: 0.001
FOXM1: 0.001
PIK3CG: 0.001
NGRN: 0.001
KIAA1549: 0.001
MRPL1: 0.001
BOC: 0.002
DSE: 0.001
DGCR9: 0.001
HMG20B: 0.001
UGT2A3: 0.000
WAPAL: 0.001
ME3: 0.001
DNM1L: 0.001
DGCR5: 0.001
TRIM67: 0.002
ACTR2: 0.001
DST: 0.001
VBP1: 0.001
RNASET2: 0.002
NRG1: 0.001
RAD23A: 0.001
VEZF1: 0.000
TNFRSF1B: 0.003
C14orf37: 0.001
TNFRSF1A: 0.001
C14orf44: 0.001
ARL4C: 0.001
ERBB2IP: 0.002
SLC25A15: 0.001
MGC4172: 0.002
SLC25A18: 0.000
SNPH: 0.000
HAND2: 0.000
IMPAD1: 0.001
TMBIM1: 0.001
ITGA7: 0.001
SLC25A5: 0.001
SLC25A4: 0.001
NDUFB9: 0.001
SEC23A: 0.001
PRKAA1: 0.001
NDUFB7: 0.000
NDUFB6: 0.000
PPM1H: 0.001
NDUFB2: 0.001
NDUFB1: 0.001
FURIN: 0.001
MLLT1: 0.000
CXXC5: 0.001
EHBP1: 0.001
FYB: 0.000
SPG3A: 0.001
CECR6: 0.001
CCDC85A: 0.001
KATNA1: 0.001
CCL4: 0.001
SLITRK6: 0.001
LRRC8C: 0.001
CCL2: 0.001
LRRC8A: 0.001
SLC25A20: 0.000
ATP9A: 0.001
HNRNPA0: 0.001
NDUFA8: 0.000
NDUFA6: 0.001
PPP1R14C: 0.001
NDUFA4: 0.001
NTRK3: 0.000
PCDH8: 0.001
NDUFA1: 0.001
TPD52L1: 0.002
NELL2: 0.001
NELL1: 0.001
TSPAN14: 0.001
TMLHE: 0.001
NECAP1: 0.001
ZNF618: 0.000
NOVA1: 0.005
SYT10: 0.001
SLC25A30: 0.001
PTPN9: 0.001
TRIM36: 0.001
CCM2: 0.001
OCIAD2: 0.001
KCNK1: 0.001
FCGR2B: 0.001
PTPN5: 0.002
SLC25A33: 0.000
KCNK3: 0.002
PTPN3: 0.001
EIF4A2: 0.001
SPON2: 0.001
C1orf212: 0.001
CCNI: 0.001
CCNC: 0.001
IKZF1: 0.001
SPATA20: 0.000
IFI30: 0.003
GEFT: 0.001
RCBTB1: 0.001
ACTB: 0.001
C4B: 0.004
HERC5: 0.001
C6orf105: 0.001
CCDC99: 0.000
PTGFRN: 0.002
FLJ11171: 0.000
ATP6V1E1: 0.001
SEC63: 0.001
FBXO9: 0.002
PAQR8: 0.000
PAQR9: 0.000
PAQR6: 0.000
ST6GAL2: 0.001
ARL14: 0.001
ACTN2: 0.001
NPFF: 0.000
GOLPH3L: 0.002
CIRBP: 0.002
ISLR2: 0.001
ANK3: 0.001
FNDC8: 0.001
C5orf13: 0.003
CYP39A1: 0.002
PPP1R3B: 0.001
PNLDC1: 0.001
CD2BP2: 0.001
TRIM14: 0.001
LOC400099: 0.001
ZNF711: 0.000
MT1H: 0.000
CCDC87: 0.001
FLYWCH1: 0.001
C6orf115: 0.000
TAGLN3: 0.001
CCDC81: 0.001
KIAA0802: 0.001
KCTD17: 0.000
AYTL1: 0.001
C9orf30: 0.001
CTXN1: 0.001
STX1A: 0.001
EPHA2: 0.002
PLA1A: 0.001
TAS2R40: 0.001
TMEM87B: 0.000
MYCBP2: 0.001
C20orf39: 0.002
ATP5J: 0.001
PTTG1IP: 0.001
PCDH19: 0.001
KALRN: 0.001
ACTR3B: 0.001
APOO: 0.001
COMMD9: 0.001
SYNGR2: 0.001
TSPAN8: 0.001
PGBD5: 0.001
ZNF706: 0.000
PENK: 0.001
ST8SIA4: 0.001
TSPAN5: 0.001
KCNN1: 0.001
HIVEP2: 0.001
CD14: 0.001
DECR2: 0.001
N4BP2: 0.001
N4BP1: 0.001
MSR1: 0.001
STAT5B: 0.001
DKFZP761N09121: 0.001
EGR1: 0.001
EGR2: 0.002
EGR3: 0.001
EGR4: 0.001
ST8SIA3: 0.001
RAB27A: 0.001
RASSF8: 0.001
BRUNOL6: 0.001
ERAL1: 0.001
PILRA: 0.001
CNFN: 0.001
SMARCA2: 0.001
DCLK1: 0.001
SMARCA4: 0.002
BST2: 0.001
CYP26A1: 0.001
ZBTB6: 0.000
BRUNOL5: 0.001
CTRL: 0.000
FLJ39779: 0.000
ECHDC1: 0.001
GNRH1: 0.001
CALM1: 0.000
FBXL5: 0.001
CD200: 0.001
FLJ41603: 0.001
CCDC123: 0.001
CCDC122: 0.001
PCSK1: 0.001
C20orf54: 0.001
TMEM151B: 0.002
PPP1R11: 0.002
MOGAT2: 0.001
GPAA1: 0.001
C20orf59: 0.001
ICA1: 0.002
KIF12: 0.001
IDE: 0.000
PCSK6: 0.000
AKAP13: 0.003
PCLO: 0.001
ACTR1B: 0.001
CTSH: 0.001
FCER1A: 0.001
SPTAN1: 0.001
BBS4: 0.000
TNFRSF12A: 0.002
SLC32A1: 0.002
STARD3NL: 0.001
LEPRE1: 0.001
MMD: 0.001
ACAD9: 0.002
IL18: 0.001
PRPF40A: 0.001
MMEL1: 0.001
SYN3: 0.001
ZFX: 0.001
RNF144A: 0.000
LAT2: 0.001
TOX3: 0.002
KIF9: 0.001
KIT: 0.001
SFI1: 0.001
YAP1: 0.001
POPDC2: 0.001
FOXC1: 0.003
CAB39: 0.001
SLC43A3: 0.002
LSMD1: 0.001
DEFB127: 0.000
SLC43A1: 0.001
MRPS31: 0.001
CRYBA1: 0.001
CRYBA4: 0.001
CCDC106: 0.003
HSD17B8: 0.001
COX5A: 0.001
RELB: 0.001
PGRMC1: 0.001
SERTAD1: 0.002
HSD17B1: 0.001
CD59: 0.001
MSX1: 0.000
GPC4: 0.001
MICA: 0.002
CAP2: 0.002
MAP3K3: 0.002
DYNC1H1: 0.001
CD74: 0.000
C6orf142: 0.001
GABBR1: 0.001
PEX19: 0.001
PNPLA8: 0.001
TMEM176B: 0.001
TMEM176A: 0.001
AKR1C3: 0.001
GAD2: 0.001
KLK14: 0.000
CRYBB2: 0.001
MIAT: 0.000
PLEKHA9: 0.001
PER1: 0.001
ETAA1: 0.001
CFHR1: 0.002
KCNS2: 0.001
KLHL6: 0.002
SGSM2: 0.001
TTC3: 0.001
RAMP1: 0.001
KIAA1715: 0.001
CAPS: 0.001
OR7G3: 0.001
CARS: 0.000
FHOD3: 0.001
OTUD5: 0.001
CRTC3: 0.001
C6orf192: 0.001
INPPL1: 0.000
GIMAP4: 0.001
PRDM2: 0.002
RP11-529I10.4: 0.001
RGS4: 0.001
DKFZp686D0972: 0.001
CCND1: 0.001
JARID1C: 0.001
PPME1: 0.001
RGS1: 0.000
SPINK2: 0.001
MORC4: 0.001
HSPC171: 0.001
SPINK7: 0.000
SLC30A5: 0.000
SLC30A1: 0.001
WBP11: 0.001
LOC196541: 0.000
MID1: 0.001
GEM: 0.001
DOK1: 0.002
CD8A: 0.002
EHBP1L1: 0.001
PPIH: 0.000
RAF1: 0.001
CARD11: 0.000
EMID2: 0.001
OR1A2: 0.000
GNAZ: 0.001
VCP: 0.001
NDRG3: 0.001
KLHL14: 0.001
NXPH2: 0.001
DDX1: 0.000
SLC41A2: 0.001
PSEN2: 0.000
SLC1A5: 0.001
SLC1A6: 0.001
BHLHB4: 0.001
NUP160: 0.000
CACNA1G: 0.001
CNN2: 0.001
FUT8: 0.001
ODF2L: 0.001
IRAK1: 0.001
C9orf123: 0.001
DHRS7B: 0.000
LPXN: 0.001
CYTL1: 0.001
NXPH1: 0.002
TAC1: 0.001
NDUFV2: 0.001
NDUFV1: 0.001
PRPH: 0.001
C1orf61: 0.001
ZFHX3: 0.001
VCAM1: 0.001
SYT1: 0.001
CNTN6: 0.001
KLHL21: 0.001
INHBB: 0.000
SSH2: 0.001
BMP7: 0.001
IGF2R: 0.001
BMP6: 0.001
CLK3: 0.001
FGF19: 0.001
PHF14: 0.001
CYCS: 0.001
CNTN3: 0.001
GNB5: 0.001
FGF13: 0.001
DNAL4: 0.001
C6orf176: 0.001
C1orf95: 0.003
SNED1: 0.001
TNFAIP8: 0.000
RTP3: 0.001
MAST3: 0.001
ATP2A2: 0.001
ODZ2: 0.002
ILK: 0.001
ARHGEF10L: 0.001
LAMC1: 0.001
SOBP: 0.002
CHD1: 0.001
AFF1: 0.002
SEC61A2: 0.001
GHR: 0.000
GRM3: 0.001
RASGEF1B: 0.001
CA4: 0.002
NPTN: 0.001
UQCRFS1: 0.002
CA6: 0.001
C1orf90: 0.001
PSCD4: 0.001
HS3ST3B1: 0.000
RFPL1: 0.001
GLRX5: 0.001
TNRC8: 0.001
SSTR1: 0.001
FLJ30901: 0.001
PJA1: 0.001
CCNA1: 0.001
TBC1D1: 0.001
SFPQ: 0.001
MMRN1: 0.000
NUP50: 0.001
CHDH: 0.002
IRF2: 0.001
IRF5: 0.000
TUBAL3: 0.001
DCTN2: 0.000
DNAH8: 0.000
DDX25: 0.001
GOSR1: 0.001
PPOX: 0.000
PARL: 0.001
ADD2: 0.002
MOBKL3: 0.001
IL1RL1: 0.001
RAB40A: 0.000
GNG3: 0.001
RAB40B: 0.000
RAB40C: 0.001
SV2B: 0.001
GNG5: 0.001
SH3TC1: 0.001
MARVELD3: 0.001
ATOH8: 0.002
BNIP1: 0.001
EPS8L2: 0.002
EPS8L3: 0.001
C20orf106: 0.000
UQCC: 0.001
C20orf103: 0.001
TRDMT1: 0.000
TIMM8B: 0.000
HSD3B7: 0.001
RRM2: 0.001
LAMB2: 0.001
LAMB4: 0.000
ATP2B2: 0.001
SOD2: 0.000
CFC1: 0.002
SOD1: 0.000
TBX15: 0.001
TNIP2: 0.002
BRMS1L: 0.001
ASB8: 0.001
TAF8: 0.000
GALM: 0.001
VIM: 0.001
FAM98A: 0.001
VIP: 0.006
CPVL: 0.001
R3HDM1: 0.001
CYFIP2: 0.001
PNMT: 0.001
RPL30: 0.000
FRMPD4: 0.001
ARPC5L: 0.001
XYLT1: 0.000
ABAT: 0.000
ADARB1: 0.001
SMC3: 0.001
FGFRL1: 0.001
EPS8: 0.001
ZMIZ2: 0.001
MYB: 0.002
FAM122C: 0.001
GPR177: 0.000
PRSS2: 0.001
DLEU7: 0.001
CHGB: 0.001
DDX17: 0.001
GAMT: 0.001
MED1: 0.000
ACOT7: 0.002
UNC13A: 0.001
SYTL1: 0.001
DDX10: 0.001
GTPBP8: 0.001
UQCR: 0.000
LOC51252: 0.001
SULT2B1: 0.001
DYNC1LI2: 0.001
ABCA10: 0.000
ADFP: 0.002
RNF128: 0.001
TEP1: 0.001
PARD3: 0.002
HECW2: 0.001
SERPING1: 0.000
NHLRC1: 0.001
HPRT1: 0.001
MGC4655: 0.001
FREM3: 0.001
GNE: 0.000
C10orf26: 0.000
ZNF395: 0.000
FLJ23861: 0.001
CFI: 0.001
WDR61: 0.001
PRDM13: 0.000
PRDM12: 0.000
HIF1A: 0.001
ABO: 0.001
FLJ10986: 0.001
PRDX3: 0.001
ABR: 0.001
PRDX5: 0.001
WDR70: 0.001
FLRT1: 0.001
HMOX1: 0.001
PCDHA3: 0.001
RREB1: 0.002
PCDHA8: 0.001
S100A11: 0.001
ST3GAL2: 0.000
S100A10: 0.000
C3orf18: 0.000
NFE2: 0.001
ZNF383: 0.001
NDFIP1: 0.001
HOMER2: 0.002
FZD7: 0.001
PLK2: 0.001
SETD1A: 0.001
STARD10: 0.001
UPF3B: 0.001
EHD1: 0.001
GJB2: 0.001
EHD3: 0.001
TRIP6: 0.001
PNOC: 0.002
REL: 0.001
GALNTL5: 0.001
SERPINI1: 0.001
ADC: 0.003
SERPINA3: 0.002
GABRB2: 0.001
SMG1: 0.000
BTG1: 0.002
NRSN1: 0.001
SPEF1: 0.002
LOC56757: 0.000
ARPC1B: 0.001
CLTC: 0.001
CLTA: 0.001
GPT: 0.000
HIF3A: 0.002
PRSS23: 0.000
ABCC12: 0.001
PHEX: 0.000
MS4A4A: 0.001
RNF157: 0.002
C1QTNF4: 0.001
AIFM1: 0.001
NUF2: 0.001
RSPO3: 0.001
TNKS1BP1: 0.001
TIMP1: 0.001
GPRASP2: 0.001
TIMP4: 0.000
TEAD2: 0.000
TMEM16H: 0.001
ANXA1: 0.001
ANXA2: 0.002
TMEM16J: 0.001
ANXA3: 0.002
ATPIF1: 0.002
COPZ2: 0.001
TMEM170: 0.001
PAWR: 0.000
CIT: 0.001
C17orf46: 0.001
ITPKB: 0.003
BACE2: 0.001
C18orf51: 0.001
HCLS1: 0.001
GPR128: 0.001
KIFC3: 0.001
JDP2: 0.001
LOC442211: 0.001
HLA-DQB1: 0.000
CDC123: 0.002
GRP: 0.001
WDR23: 0.000
ASCL1: 0.000
ADCY8: 0.000
FAM105B: 0.001
GRAMD2: 0.000
C11orf75: 0.001
PPP1R2: 0.001
C11orf73: 0.000
ALOX5: 0.002
PPP1R7: 0.002
MGC99813: 0.001
LOC643641: 0.001
C17orf72: 0.001
METTL7B: 0.002
GCNT4: 0.001
CHML: 0.001
TMEM16B: 0.001
RNF130: 0.001
C18orf49: 0.001
AOC2: 0.000
F10: 0.001
IL10RA: 0.001
LAPTM5: 0.001
GUCA2B: 0.000
G0S2: 0.000
FMO1: 0.001
WWP1: 0.001
NR1H3: 0.001
TTC9B: 0.001
KIAA1045: 0.001
BLCAP: 0.001
DHRS3: 0.003
HIPK3: 0.002
KTN1: 0.001
MORN1: 0.001
MS4A8B: 0.001
ZNFX1: 0.001
ABI2: 0.002
NFIA: 0.001
PLP2: 0.000
PLCD1: 0.001
CCL27: 0.000
RAB3C: 0.002
ZNF330: 0.001
ATP8A2: 0.001
TUSC2: 0.002
PROS1: 0.001
RPL10L: 0.001
FAM107A: 0.000
BZW2: 0.001
TM7SF2: 0.000
TUBB6: 0.000
RIMS3: 0.001
LDOC1L: 0.001
IYD: 0.001
FCGRT: 0.001
KIAA1622: 0.002
C18orf21: 0.001
SSX4: 0.000
MACROD2: 0.001
HMGN2: 0.002
PHLDA2: 0.001
GTF2I: 0.000
IL13RA1: 0.001
MAGI1: 0.003
MAP2K3: 0.001
IGFBP5: 0.001
TPM4: 0.002
ANKRD47: 0.001
USP3: 0.001
FLJ10357: 0.002
TAP1: 0.001
VRK1: 0.002
MITF: 0.001
THOC7: 0.001
CLIP1: 0.000
ZNF558: 0.002
C18orf10: 0.000
XIST: 0.000
ADAM7: 0.000
PPEF1: 0.001
TOX: 0.001
LOC112703: 0.002
SNRPA: 0.001
SLC26A1: 0.001
ANKRD16: 0.000
CBFB: 0.001
BRI3: 0.001
HVCN1: 0.002
RNF180: 0.001
AK3: 0.001
FLJ13611: 0.000
C11orf24: 0.001
KLC3: 0.001
BAG3: 0.001
BAG1: 0.001
DVL2: 0.001
CLCA1: 0.001
SKIP: 0.001
ANKRD10: 0.001
PLTP: 0.001
C1orf149: 0.001
TMEM132D: 0.001
MOAP1: 0.001
SEC16B: 0.000
EIF2B3: 0.001
CCDC18: 0.001
WFS1: 0.001
TMEM132B: 0.001
LOC285733: 0.001
CYBRD1: 0.001
SLC4A11: 0.001
ASNS: 0.001
ARPP-19: 0.001
GFAP: 0.001
LRFN2: 0.001
FLJ12993: 0.000
BCL6: 0.002
P4HA1: 0.001
P4HA2: 0.001
CDK2: 0.002
ALS2CR2: 0.000
RCAN3: 0.001
PLEKHM1: 0.001
PDCL: 0.000
SLC26A7: 0.000
LHX6: 0.001
LZTR1: 0.001
C19orf62: 0.001
RNF11: 0.001
CALCOCO1: 0.001
CALCOCO2: 0.001
EDG1: 0.001
PTPN21: 0.000
CBWD1: 0.002
M6PRBP1: 0.001
TCIRG1: 0.001
DUSP11: 0.000
ADAMTS2: 0.001
ADAMTS1: 0.001
BAI2: 0.000
CEP170: 0.001
LOC201229: 0.000
C1orf128: 0.001
GRASP: 0.000
TRPC3: 0.002
HMGCS1: 0.001
VWF: 0.001
GPX4: 0.001
CTDSPL: 0.000
DUSP27: 0.001
NIPSNAP1: 0.001
PTP4A1: 0.000
DNAJC1: 0.001
DNAJC6: 0.002
PPAP2B: 0.000
DNAJC5: 0.001
KIAA0323: 0.001
PPAP2A: 0.002
CRH: 0.001
EVL: 0.000
ANG: 0.001
DNAJC8: 0.001
SOS1: 0.002
CCDC40: 0.000
LOC348180: 0.000
SLC24A1: 0.001
NUFIP1: 0.000
UNC93B1: 0.001
CATSPER4: 0.000
CEBPG: 0.000
SEMA3G: 0.001
NLRC5: 0.000
C16orf24: 0.001
RP11-11C5.2: 0.001
HDAC9: 0.001
TTN: 0.000
CLEC3B: 0.001
WBP5: 0.000
OR13F1: 0.001
RBBP6: 0.001
MEST: 0.001
POLR2K: 0.001
MOBKL1B: 0.001
ANGPT2: 0.000
ANGPT1: 0.003
KCNIP1: 0.003
RNF25: 0.001
DDHD2: 0.001
MND1: 0.001
PNRC1: 0.002
PML: 0.001
CEACAM19: 0.001
MARCKS: 0.001
P2RX5: 0.001
CLEC2B: 0.001
EVI2A: 0.001
APC: 0.000
CROCC: 0.001
RAB13: 0.001
CEBPZ: 0.001
SLC24A6: 0.000
CBLN4: 0.002
MMACHC: 0.000
POLR3K: 0.001
IFITM1: 0.001
C12orf57: 0.001
SLC46A1: 0.001
SLC35B4: 0.001
IFITM2: 0.001
TRAF3IP2: 0.001
CISD1: 0.001
LOC647979: 0.001
CALML3: 0.001
AQP5: 0.001
ANTXR2: 0.001
CCT6B: 0.002
RPS6KA1: 0.002
GOLGA1: 0.001
TBC1D10C: 0.001
FLJ23049: 0.000
VSIG4: 0.003
GLUL: 0.000
JMJD4: 0.000
SLC6A12: 0.001
KRT5: 0.001
RUNX3: 0.001
RUNX1: 0.001
OVOL2: 0.001
WBSCR18: 0.001
CENTG3: 0.001
WBSCR16: 0.001
CENTG1: 0.001
VDAC2: 0.001
FAM64A: 0.001
VDAC1: 0.001
HRASLS: 0.001
FAM40B: 0.002
LLGL2: 0.001
BEX4: 0.002
BEX2: 0.002
CASZ1: 0.001
SPTBN5: 0.001
SLC22A5: 0.002
BEX1: 0.002
GYPC: 0.001
STXBP4: 0.002
SLC22A2: 0.001
MGST2: 0.001
TXN: 0.002
NLK: 0.001
DKFZp761E198: 0.001
NUAK2: 0.001
MAP2: 0.001
CSTF1: 0.001
HIST1H3D: 0.000
DTNA: 0.000
GADD45B: 0.001
MAGEE1: 0.000
SETDB1: 0.000
LOC283951: 0.001
SETDB2: 0.001
MEMO1: 0.001
C21orf91: 0.001
ALOX15B: 0.001
CIDEC: 0.001
CCDC88B: 0.001
RICH2: 0.001
VNN1: 0.001
CABYR: 0.001
ADCK1: 0.000
NMU: 0.002
LOC440895: 0.001
MAGED2: 0.001
SIM2: 0.001
BEX5: 0.001
ROBO2: 0.002
FASTKD1: 0.000
hCG_1776018: 0.001
C21orf62: 0.002
VLDLR: 0.002
SIPA1L2: 0.001
CX3CL1: 0.001
LIMD2: 0.001
UCHL1: 0.001
SERP1: 0.001
PCF11: 0.001
GSG1: 0.001
CLDN23: 0.001
CLIC1: 0.002
GABPA: 0.001
C9orf9: 0.001
RAB6C: 0.001
EDN1: 0.000
C9orf5: 0.001
STRBP: 0.000
NME2: 0.001
TUBG2: 0.003
IL17RB: 0.001
ITFG1: 0.001
UGDH: 0.001
MPPED1: 0.001
NFX1: 0.001
MPPED2: 0.004
RHOJ: 0.000
STRAP: 0.001
RGS7BP: 0.000
UMPS: 0.001
SGK2: 0.001
SPRR4: 0.001
C1QA: 0.001
MAGEH1: 0.001
GUCY2D: 0.001
ICA1L: 0.001
AKAP8: 0.001
NOL7: 0.001
PTS: 0.001
LILRA5: 0.001
AKAP1: 0.001
PBLD: 0.001
KIAA0513: 0.001
ZDHHC18: 0.001
TCEAL5: 0.001
TCEAL4: 0.002
TCEAL2: 0.001
C21orf34: 0.000
LMNA: 0.001
CTNNA1: 0.001
UBTD1: 0.001
TBL1X: 0.001
CORIN: 0.001
C12orf42: 0.000
GINS1: 0.001
C12orf25: 0.001
NQO1: 0.001
CA10: 0.004
SCYE1: 0.002
SLC31A2: 0.002
FAM46B: 0.001
PCP4L1: 0.001
FAM46A: 0.000
RP1-21O18.1: 0.000
LHFPL4: 0.001
LILRB1: 0.001
LILRB2: 0.001
AIG1: 0.003
MPP7: 0.001
SPCS3: 0.001
KBTBD6: 0.001
KRT18: 0.001
CAMK4: 0.003
NUPL2: 0.001
C12orf31: 0.000
DFNA5: 0.000
GALNT11: 0.002
STEAP3: 0.003
GALNT14: 0.001
NDUFA12: 0.001
GOLT1A: 0.001
TMEM141: 0.001
LOC348801: 0.001
CHCHD2: 0.001
COL4A3BP: 0.001
BASP1: 0.002
CHCHD6: 0.001
FLJ14167: 0.001
FPGS: 0.001
TMEM38A: 0.002
TMEM14A: 0.001
LOC388279: 0.001
ANGEL2: 0.001
ARID5A: 0.002
HMHA1: 0.001
ATP1B3: 0.001
KCTD2: 0.000
EMCN: 0.001
SPECC1L: 0.001
ELMO1: 0.001
SCG5: 0.001
RELL1: 0.002
NUPR1: 0.002
SCG2: 0.001
HIST1H2BD: 0.001
RASL12: 0.001
IDI1: 0.001
COPB1: 0.001
IDI2: 0.001
PXN: 0.001
LPL: 0.001
STK4: 0.001
EFNA4: 0.001
LPP: 0.001
ADIPOR2: 0.001
FBLN5: 0.002
PSORS1C1: 0.001
CAMSAP1: 0.001
TMEM121: 0.001
ZFP36L1: 0.001
STK3: 0.002
LYCAT: 0.001
NOPE: 0.001
DPP6: 0.001
ZMAT1: 0.001
TMEM127: 0.000
C10orf105: 0.001
TASP1: 0.002
RIPK1: 0.000
MARK2: 0.001
ANKZF1: 0.001
SMAD1: 0.001
SMURF2: 0.001
NONO: 0.001
CPSF2: 0.000
A2ML1: 0.000
MLL5: 0.000
DNAJC18: 0.000
SLC2A9: 0.001
TMEM118: 0.001
NFKBIE: 0.002
BRWD2: 0.001
AVEN: 0.001
B4GALT2: 0.001
ACADVL: 0.001
THRB: 0.001
WNT2B: 0.001
HSPB1: 0.002
GTDC1: 0.001
PKD2: 0.000
SLC2A5: 0.001
ATP5G1: 0.002
HSA251708: 0.001
HEBP1: 0.000
CASP7: 0.001
CASP6: 0.001
MFSD2: 0.000
AOX1: 0.001
RBM9: 0.000
GUSB: 0.001
GPSM3: 0.003
HIST1H1C: 0.001
RBM6: 0.000
SRGN: 0.002
KLF10: 0.001
RHBDF1: 0.001
USP42: 0.001
OR2H2: 0.001
TGFBR3: 0.002
MYH2: 0.001
TMEM2: 0.000
TERF2IP: 0.001
COL6A6: 0.000
LUC7L2: 0.000
DDC: 0.001
POLDIP3: 0.001
PON2: 0.000
NRXN3: 0.001
LCAT: 0.001
WIZ: 0.000
PRELP: 0.002
ATP1A2: 0.000
THBS2: 0.001
43894.0: 0.004
TOB1: 0.000
DDN: 0.001
HSPD1: 0.001
GNA13: 0.001
MAPK9: 0.001
OGFRL1: 0.001
LOC283070: 0.001
CHSY1: 0.001
SAP30L: 0.001
MGC14327: 0.001
PDE6D: 0.001
NRIP3: 0.001
GBP2: 0.001
S100PBP: 0.001
CMTM7: 0.000
NEGR1: 0.001
CMTM4: 0.000
LIMK2: 0.001
C3orf54: 0.000
OPRK1: 0.001
WEE1: 0.001
TOMM70A: 0.001
HIST3H3: 0.000
LOC286109: 0.001
GAGE5: 0.000
LTBR: 0.001
ZNF179: 0.002
FAM62B: 0.000

[truncated: 3 more sheets: Random Forest, Non-redundant Genes, Global Enrichment]
