# Supplementary material for: Machine learning compensates fold-change method and highlights oxidative phosphorylation in the brain transcriptome of Alzheimer’s disease
Source: Sci Rep. 2021 Jul 1;11:13704. doi: 10.1038/s41598-021-93085-z (PMC8249453; doi:10.1038/s41598-021-93085-z)
Supplement: Supplementary file 4 — Supplementary Information 4. [file 41598_2021_93085_MOESM4_ESM.xlsx]

## Sheet: Generalized Linear Model
04.09.2020 16:01:13 Results of ResultWriter 'Write as Text (2)' [1]:
04.09.2020 16:01:13 Model Metrics Type: BinomialGLM
Description: N/A
model id: rm-h2o-model-generalized_linear_model-289688
frame id: rm-h2o-frame-generalized_linear_model-122331
MSE: 0.064853825
R^2: 0.70918894
AUC: 0.98054093
logloss: 0.24718675
CM: Confusion Matrix (vertical: actual; across: predicted):
1 0 Error Rate
1 269 10 0.0358 = 10 / 279
0 17 124 0.1206 = 17 / 141
Totals 286 134 0.0643 = 27 / 420
Gains/Lift Table (Avg response rate: 33.57 %):
Group Cumulative Data Fraction Lower Threshold Lift Cumulative Lift Response Rate Cumulative Response Rate Capture Rate Cumulative Capture Rate Gain Cumulative Gain
1 0.01190476 0.908156 2.978723 2.978723 1.000000 1.000000 0.035461 0.035461 197.872340 197.872340
2 0.02142857 0.899978 2.978723 2.978723 1.000000 1.000000 0.028369 0.063830 197.872340 197.872340
3 0.03095238 0.894116 2.978723 2.978723 1.000000 1.000000 0.028369 0.092199 197.872340 197.872340
4 0.04047619 0.883111 2.978723 2.978723 1.000000 1.000000 0.028369 0.120567 197.872340 197.872340
5 0.05000000 0.879776 2.978723 2.978723 1.000000 1.000000 0.028369 0.148936 197.872340 197.872340
6 0.10000000 0.846912 2.978723 2.978723 1.000000 1.000000 0.148936 0.297872 197.872340 197.872340
7 0.15000000 0.804246 2.978723 2.978723 1.000000 1.000000 0.148936 0.446809 197.872340 197.872340
8 0.20000000 0.746898 2.836879 2.943262 0.952381 0.988095 0.141844 0.588652 183.687943 194.326241
9 0.30000000 0.466225 2.482270 2.789598 0.833333 0.936508 0.248227 0.836879 148.226950 178.959811
10 0.40000000 0.261531 1.205674 2.393617 0.404762 0.803571 0.120567 0.957447 20.567376 139.361702
11 0.50000000 0.174278 0.354610 1.985816 0.119048 0.666667 0.035461 0.992908 -64.539007 98.581560
12 0.60000000 0.130983 0.070922 1.666667 0.023810 0.559524 0.007092 1.000000 -92.907801 66.666667
13 0.70000000 0.100334 0.000000 1.428571 0.000000 0.479592 0.000000 1.000000 -100.000000 42.857143
14 0.80000000 0.073744 0.000000 1.250000 0.000000 0.419643 0.000000 1.000000 -100.000000 25.000000
15 0.90000000 0.054524 0.000000 1.111111 0.000000 0.373016 0.000000 1.000000 -100.000000 11.111111
16 1.00000000 0.017689 0.000000 1.000000 0.000000 0.335714 0.000000 1.000000 -100.000000 0.000000
null DOF: 419.0
residual DOF: 365.0
null deviance: 536.0475
residual deviance: 207.63687
GLM Model (summary):
Family Link Regularization Lambda Search Number of Predictors Total Number of Active Predictors Number of Iterations Training Frame
binomial logit Elastic Net (alpha = 0.5, lambda = 0.1351 ) nlambda = 47, lambda_max = 0.741, best_lambda = 0.1351 9969 54 35 rm-h2o-frame-generalized_linear_model-122331
Scoring History:
timestamp duration iteration lambda predictors Explained Deviance (train) Explained Deviance (test)
2020-09-04 16:00:49 0.000 sec 1 .74E0 1 -0.000 NaN
2020-09-04 16:00:50 0.281 sec 3 .67E0 5 0.039 NaN
2020-09-04 16:00:50 1.000 sec 5 .61E0 7 0.101 NaN
2020-09-04 16:00:51 2.109 sec 7 .55E0 12 0.162 NaN
2020-09-04 16:00:53 3.250 sec 9 .5E0 19 0.218 NaN
2020-09-04 16:00:54 4.453 sec 11 .45E0 22 0.268 NaN
2020-09-04 16:00:55 5.750 sec 13 .41E0 26 0.314 NaN
2020-09-04 16:00:56 6.937 sec 15 .37E0 28 0.354 NaN
2020-09-04 16:00:57 8.187 sec 17 .33E0 33 0.390 NaN
2020-09-04 16:00:59 9.531 sec 19 .3E0 36 0.423 NaN
2020-09-04 16:01:00 11.015 sec 21 .27E0 37 0.454 NaN
2020-09-04 16:01:02 12.656 sec 23 .25E0 42 0.481 NaN
2020-09-04 16:01:03 14.046 sec 25 .22E0 45 0.507 NaN
2020-09-04 16:01:05 15.484 sec 27 .2E0 45 0.531 NaN
2020-09-04 16:01:07 17.671 sec 29 .18E0 45 0.554 NaN
2020-09-04 16:01:09 19.796 sec 31 .17E0 43 0.575 NaN
2020-09-04 16:01:11 21.374 sec 33 .15E0 48 0.594 NaN
2020-09-04 16:01:12 23.077 sec 35 .14E0 55 0.613 NaN
H2O version: 3.8.2.6-rm9.0.0
04.09.2020 16:01:38 Results of ResultWriter 'Write as Text (2)' [2]:
04.09.2020 16:01:38 Model Metrics Type: BinomialGLM
Description: N/A
model id: rm-h2o-model-generalized_linear_model-485458
frame id: rm-h2o-frame-generalized_linear_model-464245
MSE: 0.065257855
R^2: 0.7070322
AUC: 0.97874874
logloss: 0.24884525
CM: Confusion Matrix (vertical: actual; across: predicted):
1 0 Error Rate
1 265 15 0.0536 = 15 / 280
0 12 129 0.0851 = 12 / 141
Totals 277 144 0.0641 = 27 / 421
Gains/Lift Table (Avg response rate: 33.49 %):
Group Cumulative Data Fraction Lower Threshold Lift Cumulative Lift Response Rate Cumulative Response Rate Capture Rate Cumulative Capture Rate Gain Cumulative Gain
1 0.01187648 0.913102 2.985816 2.985816 1.000000 1.000000 0.035461 0.035461 198.581560 198.581560
2 0.02137767 0.902565 2.985816 2.985816 1.000000 1.000000 0.028369 0.063830 198.581560 198.581560
3 0.03087886 0.896401 2.985816 2.985816 1.000000 1.000000 0.028369 0.092199 198.581560 198.581560
4 0.04038005 0.888397 2.985816 2.985816 1.000000 1.000000 0.028369 0.120567 198.581560 198.581560
5 0.05225653 0.878815 2.985816 2.985816 1.000000 1.000000 0.035461 0.156028 198.581560 198.581560
6 0.10213777 0.842542 2.843634 2.916378 0.952381 0.976744 0.141844 0.297872 184.363391 191.637803
7 0.15201900 0.803248 2.985816 2.939162 1.000000 0.984375 0.148936 0.446809 198.581560 193.916223
8 0.20190024 0.755714 2.843634 2.915561 0.952381 0.976471 0.141844 0.588652 184.363391 191.556112
9 0.30166271 0.482515 2.488180 2.774222 0.833333 0.929134 0.248227 0.836879 148.817967 177.422237
10 0.40142518 0.242623 1.279635 2.402787 0.428571 0.804734 0.127660 0.964539 27.963526 140.278652
11 0.50118765 0.167954 0.284363 1.981110 0.095238 0.663507 0.028369 0.992908 -71.563661 98.110988
12 0.60095012 0.125912 0.071091 1.664032 0.023810 0.557312 0.007092 1.000000 -92.890915 66.403162
13 0.70071259 0.096356 0.000000 1.427119 0.000000 0.477966 0.000000 1.000000 -100.000000 42.711864
14 0.80047506 0.077072 0.000000 1.249258 0.000000 0.418398 0.000000 1.000000 -100.000000 24.925816
15 0.90023753 0.055837 0.000000 1.110818 0.000000 0.372032 0.000000 1.000000 -100.000000 11.081794
16 1.00000000 0.014777 0.000000 1.000000 0.000000 0.334917 0.000000 1.000000 -100.000000 0.000000
null DOF: 420.0
residual DOF: 369.0
null deviance: 536.8644
residual deviance: 209.52771
GLM Model (summary):
Family Link Regularization Lambda Search Number of Predictors Total Number of Active Predictors Number of Iterations Training Frame
binomial logit Elastic Net (alpha = 0.5, lambda = 0.1352 ) nlambda = 47, lambda_max = 0.7416, best_lambda = 0.1352 9969 51 35 rm-h2o-frame-generalized_linear_model-464245
Scoring History:
timestamp duration iteration lambda predictors Explained Deviance (train) Explained Deviance (test)
2020-09-04 16:01:16 0.000 sec 1 .74E0 1 0.000 NaN
2020-09-04 16:01:16 0.297 sec 3 .67E0 4 0.044 NaN
2020-09-04 16:01:17 1.000 sec 5 .61E0 6 0.105 NaN
2020-09-04 16:01:18 1.953 sec 7 .55E0 9 0.164 NaN
2020-09-04 16:01:19 3.078 sec 9 .5E0 12 0.218 NaN
2020-09-04 16:01:20 4.157 sec 11 .45E0 22 0.268 NaN
2020-09-04 16:01:21 5.547 sec 13 .41E0 26 0.313 NaN
2020-09-04 16:01:22 6.781 sec 15 .37E0 30 0.353 NaN
2020-09-04 16:01:24 8.078 sec 17 .33E0 35 0.389 NaN
2020-09-04 16:01:25 9.547 sec 19 .3E0 37 0.423 NaN
2020-09-04 16:01:26 10.750 sec 21 .27E0 40 0.453 NaN
2020-09-04 16:01:28 12.000 sec 23 .25E0 45 0.481 NaN
2020-09-04 16:01:29 13.297 sec 25 .22E0 47 0.506 NaN
2020-09-04 16:01:30 14.734 sec 27 .2E0 45 0.530 NaN
2020-09-04 16:01:32 16.781 sec 29 .18E0 47 0.552 NaN
2020-09-04 16:01:34 18.281 sec 31 .17E0 48 0.573 NaN
2020-09-04 16:01:35 19.906 sec 33 .15E0 51 0.592 NaN
2020-09-04 16:01:37 21.515 sec 35 .14E0 52 0.610 NaN
H2O version: 3.8.2.6-rm9.0.0
04.09.2020 16:02:03 Results of ResultWriter 'Write as Text (2)' [3]:
04.09.2020 16:02:03 Model Metrics Type: BinomialGLM
Description: N/A
model id: rm-h2o-model-generalized_linear_model-986954
frame id: rm-h2o-frame-generalized_linear_model-871006
MSE: 0.066162266
R^2: 0.7033218
AUC: 0.97737616
logloss: 0.2519181
CM: Confusion Matrix (vertical: actual; across: predicted):
1 0 Error Rate
1 267 12 0.0430 = 12 / 279
0 15 126 0.1064 = 15 / 141
Totals 282 138 0.0643 = 27 / 420
Gains/Lift Table (Avg response rate: 33.57 %):
Group Cumulative Data Fraction Lower Threshold Lift Cumulative Lift Response Rate Cumulative Response Rate Capture Rate Cumulative Capture Rate Gain Cumulative Gain
1 0.01190476 0.914253 2.978723 2.978723 1.000000 1.000000 0.035461 0.035461 197.872340 197.872340
2 0.02142857 0.900765 2.978723 2.978723 1.000000 1.000000 0.028369 0.063830 197.872340 197.872340
3 0.03095238 0.896682 2.978723 2.978723 1.000000 1.000000 0.028369 0.092199 197.872340 197.872340
4 0.04047619 0.882845 2.978723 2.978723 1.000000 1.000000 0.028369 0.120567 197.872340 197.872340
5 0.05000000 0.874772 2.978723 2.978723 1.000000 1.000000 0.028369 0.148936 197.872340 197.872340
6 0.10000000 0.844392 2.978723 2.978723 1.000000 1.000000 0.148936 0.297872 197.872340 197.872340
7 0.15000000 0.798663 2.836879 2.931442 0.952381 0.984127 0.141844 0.439716 183.687943 193.144208
8 0.20000000 0.760303 2.978723 2.943262 1.000000 0.988095 0.148936 0.588652 197.872340 194.326241
9 0.30000000 0.480016 2.482270 2.789598 0.833333 0.936508 0.248227 0.836879 148.226950 178.959811
10 0.40000000 0.250729 1.205674 2.393617 0.404762 0.803571 0.120567 0.957447 20.567376 139.361702
11 0.50000000 0.175438 0.283688 1.971631 0.095238 0.661905 0.028369 0.985816 -71.631206 97.163121
12 0.60000000 0.126990 0.070922 1.654846 0.023810 0.555556 0.007092 0.992908 -92.907801 65.484634
13 0.70000000 0.101919 0.070922 1.428571 0.023810 0.479592 0.007092 1.000000 -92.907801 42.857143
14 0.80000000 0.079219 0.000000 1.250000 0.000000 0.419643 0.000000 1.000000 -100.000000 25.000000
15 0.90000000 0.056378 0.000000 1.111111 0.000000 0.373016 0.000000 1.000000 -100.000000 11.111111
16 1.00000000 0.012894 0.000000 1.000000 0.000000 0.335714 0.000000 1.000000 -100.000000 0.000000
null DOF: 419.0
residual DOF: 367.0
null deviance: 536.0475
residual deviance: 211.6112
GLM Model (summary):
Family Link Regularization Lambda Search Number of Predictors Total Number of Active Predictors Number of Iterations Training Frame
binomial logit Elastic Net (alpha = 0.5, lambda = 0.1336 ) nlambda = 47, lambda_max = 0.7329, best_lambda = 0.1336 9969 52 35 rm-h2o-frame-generalized_linear_model-871006
Scoring History:
timestamp duration iteration lambda predictors Explained Deviance (train) Explained Deviance (test)
2020-09-04 16:01:41 0.000 sec 1 .73E0 1 -0.000 NaN
2020-09-04 16:01:41 0.281 sec 3 .66E0 3 0.042 NaN
2020-09-04 16:01:42 0.984 sec 5 .6E0 8 0.101 NaN
2020-09-04 16:01:43 1.938 sec 7 .54E0 12 0.163 NaN
2020-09-04 16:01:44 2.922 sec 9 .49E0 18 0.219 NaN
2020-09-04 16:01:45 4.016 sec 11 .44E0 21 0.269 NaN
2020-09-04 16:01:46 5.312 sec 13 .4E0 25 0.313 NaN
2020-09-04 16:01:47 6.562 sec 15 .36E0 27 0.352 NaN
2020-09-04 16:01:49 7.812 sec 17 .33E0 30 0.387 NaN
2020-09-04 16:01:50 9.140 sec 19 .3E0 34 0.420 NaN
2020-09-04 16:01:51 10.453 sec 21 .27E0 37 0.450 NaN
2020-09-04 16:01:52 11.765 sec 23 .24E0 41 0.478 NaN
2020-09-04 16:01:54 13.125 sec 25 .22E0 43 0.503 NaN
2020-09-04 16:01:55 14.547 sec 27 .2E0 43 0.526 NaN
2020-09-04 16:01:57 16.062 sec 29 .18E0 45 0.547 NaN
2020-09-04 16:01:59 18.046 sec 31 .16E0 48 0.567 NaN
2020-09-04 16:02:00 19.718 sec 33 .15E0 53 0.587 NaN
2020-09-04 16:02:02 21.390 sec 35 .13E0 53 0.605 NaN
H2O version: 3.8.2.6-rm9.0.0
04.09.2020 16:02:28 Results of ResultWriter 'Write as Text (2)' [4]:
04.09.2020 16:02:28 Model Metrics Type: BinomialGLM
Description: N/A
model id: rm-h2o-model-generalized_linear_model-731583
frame id: rm-h2o-frame-generalized_linear_model-242713
MSE: 0.06520839
R^2: 0.7075991
AUC: 0.9778083
logloss: 0.24947788
CM: Confusion Matrix (vertical: actual; across: predicted):
1 0 Error Rate
1 266 13 0.0466 = 13 / 279
0 13 128 0.0922 = 13 / 141
Totals 279 141 0.0619 = 26 / 420
Gains/Lift Table (Avg response rate: 33.57 %):
Group Cumulative Data Fraction Lower Threshold Lift Cumulative Lift Response Rate Cumulative Response Rate Capture Rate Cumulative Capture Rate Gain Cumulative Gain
1 0.01190476 0.912878 2.978723 2.978723 1.000000 1.000000 0.035461 0.035461 197.872340 197.872340
2 0.02142857 0.907126 2.978723 2.978723 1.000000 1.000000 0.028369 0.063830 197.872340 197.872340
3 0.03095238 0.891563 2.978723 2.978723 1.000000 1.000000 0.028369 0.092199 197.872340 197.872340
4 0.04047619 0.884188 2.978723 2.978723 1.000000 1.000000 0.028369 0.120567 197.872340 197.872340
5 0.05000000 0.876167 2.978723 2.978723 1.000000 1.000000 0.028369 0.148936 197.872340 197.872340
6 0.10000000 0.843886 2.978723 2.978723 1.000000 1.000000 0.148936 0.297872 197.872340 197.872340
7 0.15000000 0.799379 2.836879 2.931442 0.952381 0.984127 0.141844 0.439716 183.687943 193.144208
8 0.20000000 0.747170 2.978723 2.943262 1.000000 0.988095 0.148936 0.588652 197.872340 194.326241
9 0.30000000 0.482014 2.553191 2.813239 0.857143 0.944444 0.255319 0.843972 155.319149 181.323877
10 0.40000000 0.252551 1.134752 2.393617 0.380952 0.803571 0.113475 0.957447 13.475177 139.361702
11 0.50000000 0.170421 0.283688 1.971631 0.095238 0.661905 0.028369 0.985816 -71.631206 97.163121
12 0.60000000 0.128846 0.070922 1.654846 0.023810 0.555556 0.007092 0.992908 -92.907801 65.484634
13 0.70000000 0.099838 0.070922 1.428571 0.023810 0.479592 0.007092 1.000000 -92.907801 42.857143
14 0.80000000 0.077244 0.000000 1.250000 0.000000 0.419643 0.000000 1.000000 -100.000000 25.000000
15 0.90000000 0.059555 0.000000 1.111111 0.000000 0.373016 0.000000 1.000000 -100.000000 11.111111
16 1.00000000 0.015331 0.000000 1.000000 0.000000 0.335714 0.000000 1.000000 -100.000000 0.000000
null DOF: 419.0
residual DOF: 371.0
null deviance: 536.0475
residual deviance: 209.56142
GLM Model (summary):
Family Link Regularization Lambda Search Number of Predictors Total Number of Active Predictors Number of Iterations Training Frame
binomial logit Elastic Net (alpha = 0.5, lambda = 0.1354 ) nlambda = 47, lambda_max = 0.7426, best_lambda = 0.1354 9969 48 35 rm-h2o-frame-generalized_linear_model-242713
Scoring History:
timestamp duration iteration lambda predictors Explained Deviance (train) Explained Deviance (test)
2020-09-04 16:02:05 0.000 sec 1 .74E0 1 -0.000 NaN
2020-09-04 16:02:05 0.297 sec 3 .67E0 4 0.040 NaN
2020-09-04 16:02:06 1.141 sec 5 .61E0 8 0.101 NaN
2020-09-04 16:02:08 2.813 sec 7 .55E0 12 0.162 NaN
2020-09-04 16:02:09 4.000 sec 9 .5E0 17 0.219 NaN
2020-09-04 16:02:10 5.172 sec 11 .45E0 19 0.270 NaN
2020-09-04 16:02:11 6.406 sec 13 .41E0 28 0.315 NaN
2020-09-04 16:02:13 7.703 sec 15 .37E0 29 0.355 NaN
2020-09-04 16:02:14 8.828 sec 17 .33E0 31 0.391 NaN
2020-09-04 16:02:15 9.969 sec 19 .3E0 35 0.424 NaN
2020-09-04 16:02:16 11.203 sec 21 .27E0 36 0.454 NaN
2020-09-04 16:02:17 12.531 sec 23 .25E0 40 0.482 NaN
2020-09-04 16:02:19 13.891 sec 25 .22E0 40 0.507 NaN
2020-09-04 16:02:20 15.312 sec 27 .2E0 43 0.530 NaN
2020-09-04 16:02:22 17.437 sec 29 .18E0 47 0.552 NaN
2020-09-04 16:02:24 19.000 sec 31 .17E0 47 0.572 NaN
2020-09-04 16:02:26 20.609 sec 33 .15E0 48 0.591 NaN
2020-09-04 16:02:27 22.234 sec 35 .14E0 49 0.609 NaN
H2O version: 3.8.2.6-rm9.0.0
04.09.2020 16:02:50 Results of ResultWriter 'Write as Text (2)' [5]:
04.09.2020 16:02:50 Model Metrics Type: BinomialGLM
Description: N/A
model id: rm-h2o-model-generalized_linear_model-875865
frame id: rm-h2o-frame-generalized_linear_model-787514
MSE: 0.07187187
R^2: 0.67771935
AUC: 0.9734996
logloss: 0.2694746
CM: Confusion Matrix (vertical: actual; across: predicted):
1 0 Error Rate
1 266 13 0.0466 = 13 / 279
0 17 124 0.1206 = 17 / 141
Totals 283 137 0.0714 = 30 / 420
Gains/Lift Table (Avg response rate: 33.57 %):
Group Cumulative Data Fraction Lower Threshold Lift Cumulative Lift Response Rate Cumulative Response Rate Capture Rate Cumulative Capture Rate Gain Cumulative Gain
1 0.01190476 0.896047 2.978723 2.978723 1.000000 1.000000 0.035461 0.035461 197.872340 197.872340
2 0.02142857 0.890595 2.978723 2.978723 1.000000 1.000000 0.028369 0.063830 197.872340 197.872340
3 0.03095238 0.880093 2.978723 2.978723 1.000000 1.000000 0.028369 0.092199 197.872340 197.872340
4 0.04047619 0.873619 2.978723 2.978723 1.000000 1.000000 0.028369 0.120567 197.872340 197.872340
5 0.05000000 0.864652 2.978723 2.978723 1.000000 1.000000 0.028369 0.148936 197.872340 197.872340
6 0.10000000 0.822311 2.836879 2.907801 0.952381 0.976190 0.141844 0.290780 183.687943 190.780142
7 0.15000000 0.778752 2.978723 2.931442 1.000000 0.984127 0.148936 0.439716 197.872340 193.144208
8 0.20000000 0.731824 2.695035 2.872340 0.904762 0.964286 0.134752 0.574468 169.503546 187.234043
9 0.30000000 0.473160 2.553191 2.765957 0.857143 0.928571 0.255319 0.829787 155.319149 176.595745
10 0.40000000 0.254176 1.276596 2.393617 0.428571 0.803571 0.127660 0.957447 27.659574 139.361702
11 0.50000000 0.180199 0.283688 1.971631 0.095238 0.661905 0.028369 0.985816 -71.631206 97.163121
12 0.60000000 0.139755 0.000000 1.643026 0.000000 0.551587 0.000000 0.985816 -100.000000 64.302600
13 0.70000000 0.110360 0.141844 1.428571 0.047619 0.479592 0.014184 1.000000 -85.815603 42.857143
14 0.80000000 0.090364 0.000000 1.250000 0.000000 0.419643 0.000000 1.000000 -100.000000 25.000000
15 0.90000000 0.064080 0.000000 1.111111 0.000000 0.373016 0.000000 1.000000 -100.000000 11.111111
16 1.00000000 0.020602 0.000000 1.000000 0.000000 0.335714 0.000000 1.000000 -100.000000 0.000000
null DOF: 419.0
residual DOF: 369.0
null deviance: 536.0475
residual deviance: 226.35866
GLM Model (summary):
Family Link Regularization Lambda Search Number of Predictors Total Number of Active Predictors Number of Iterations Training Frame
binomial logit Elastic Net (alpha = 0.5, lambda = 0.1482 ) nlambda = 47, lambda_max = 0.7356, best_lambda = 0.1482 9969 50 33 rm-h2o-frame-generalized_linear_model-787514
Scoring History:
timestamp duration iteration lambda predictors Explained Deviance (train) Explained Deviance (test)
2020-09-04 16:02:30 0.000 sec 1 .74E0 1 -0.000 NaN
2020-09-04 16:02:31 0.281 sec 3 .67E0 4 0.039 NaN
2020-09-04 16:02:31 0.938 sec 5 .6E0 6 0.100 NaN
2020-09-04 16:02:32 1.766 sec 7 .54E0 12 0.157 NaN
2020-09-04 16:02:33 2.766 sec 9 .49E0 16 0.211 NaN
2020-09-04 16:02:34 3.828 sec 11 .45E0 20 0.260 NaN
2020-09-04 16:02:35 4.828 sec 13 .4E0 25 0.304 NaN
2020-09-04 16:02:36 5.906 sec 15 .37E0 28 0.344 NaN
2020-09-04 16:02:37 7.000 sec 17 .33E0 32 0.380 NaN
2020-09-04 16:02:38 8.156 sec 19 .3E0 34 0.413 NaN
2020-09-04 16:02:40 9.406 sec 21 .27E0 36 0.443 NaN
2020-09-04 16:02:41 10.656 sec 23 .24E0 41 0.470 NaN
2020-09-04 16:02:42 11.953 sec 25 .22E0 41 0.495 NaN
2020-09-04 16:02:44 13.328 sec 27 .2E0 45 0.518 NaN
2020-09-04 16:02:45 14.765 sec 29 .18E0 47 0.539 NaN
2020-09-04 16:02:47 16.890 sec 31 .16E0 50 0.559 NaN
2020-09-04 16:02:49 18.375 sec 33 .15E0 51 0.578 NaN
H2O version: 3.8.2.6-rm9.0.0
04.09.2020 16:03:16 Results of ResultWriter 'Write as Text (2)' [6]:
04.09.2020 16:03:16 Model Metrics Type: BinomialGLM
Description: N/A
model id: rm-h2o-model-generalized_linear_model-397886
frame id: rm-h2o-frame-generalized_linear_model-377264
MSE: 0.067152165
R^2: 0.69852793
AUC: 0.97606385
logloss: 0.255045
CM: Confusion Matrix (vertical: actual; across: predicted):
1 0 Error Rate
1 266 14 0.0500 = 14 / 280
0 15 126 0.1064 = 15 / 141
Totals 281 140 0.0689 = 29 / 421
Gains/Lift Table (Avg response rate: 33.49 %):
Group Cumulative Data Fraction Lower Threshold Lift Cumulative Lift Response Rate Cumulative Response Rate Capture Rate Cumulative Capture Rate Gain Cumulative Gain
1 0.01187648 0.911263 2.985816 2.985816 1.000000 1.000000 0.035461 0.035461 198.581560 198.581560
2 0.02137767 0.899258 2.985816 2.985816 1.000000 1.000000 0.028369 0.063830 198.581560 198.581560
3 0.03087886 0.884297 2.985816 2.985816 1.000000 1.000000 0.028369 0.092199 198.581560 198.581560
4 0.04038005 0.876801 2.985816 2.985816 1.000000 1.000000 0.028369 0.120567 198.581560 198.581560
5 0.05225653 0.874701 2.985816 2.985816 1.000000 1.000000 0.035461 0.156028 198.581560 198.581560
6 0.10213777 0.846443 2.843634 2.916378 0.952381 0.976744 0.141844 0.297872 184.363391 191.637803
7 0.15201900 0.794957 2.985816 2.939162 1.000000 0.984375 0.148936 0.446809 198.581560 193.916223
8 0.20190024 0.748542 2.985816 2.950688 1.000000 0.988235 0.148936 0.595745 198.581560 195.068836
9 0.30166271 0.466694 2.488180 2.797733 0.833333 0.937008 0.248227 0.843972 148.817967 179.773273
10 0.40142518 0.240885 1.066363 2.367451 0.357143 0.792899 0.106383 0.950355 6.636272 136.745142
11 0.50118765 0.171207 0.355454 1.966959 0.119048 0.658768 0.035461 0.985816 -64.454576 96.695909
12 0.60095012 0.134262 0.071091 1.652230 0.023810 0.553360 0.007092 0.992908 -92.890915 65.222998
13 0.70071259 0.103834 0.071091 1.427119 0.023810 0.477966 0.007092 1.000000 -92.890915 42.711864
14 0.80047506 0.079508 0.000000 1.249258 0.000000 0.418398 0.000000 1.000000 -100.000000 24.925816
15 0.90023753 0.057024 0.000000 1.110818 0.000000 0.372032 0.000000 1.000000 -100.000000 11.081794
16 1.00000000 0.013678 0.000000 1.000000 0.000000 0.334917 0.000000 1.000000 -100.000000 0.000000
null DOF: 420.0
residual DOF: 370.0
null deviance: 536.8644
residual deviance: 214.74788
GLM Model (summary):
Family Link Regularization Lambda Search Number of Predictors Total Number of Active Predictors Number of Iterations Training Frame
binomial logit Elastic Net (alpha = 0.5, lambda = 0.1352 ) nlambda = 47, lambda_max = 0.7417, best_lambda = 0.1352 9969 50 35 rm-h2o-frame-generalized_linear_model-377264
Scoring History:
timestamp duration iteration lambda predictors Explained Deviance (train) Explained Deviance (test)
2020-09-04 16:02:52 0.000 sec 1 .74E0 1 0.000 NaN
2020-09-04 16:02:52 0.281 sec 3 .67E0 4 0.041 NaN
2020-09-04 16:02:53 1.031 sec 5 .61E0 6 0.102 NaN
2020-09-04 16:02:54 2.000 sec 7 .55E0 12 0.160 NaN
2020-09-04 16:02:55 3.265 sec 9 .5E0 17 0.215 NaN
2020-09-04 16:02:56 4.390 sec 11 .45E0 22 0.265 NaN
2020-09-04 16:02:57 5.546 sec 13 .41E0 24 0.309 NaN
2020-09-04 16:02:58 6.718 sec 15 .37E0 28 0.347 NaN
2020-09-04 16:03:00 7.984 sec 17 .33E0 32 0.383 NaN
2020-09-04 16:03:01 9.343 sec 19 .3E0 37 0.415 NaN
2020-09-04 16:03:02 10.749 sec 21 .27E0 40 0.444 NaN
2020-09-04 16:03:04 12.249 sec 23 .25E0 40 0.471 NaN
2020-09-04 16:03:06 13.999 sec 25 .22E0 44 0.496 NaN
2020-09-04 16:03:08 15.999 sec 27 .2E0 43 0.519 NaN
2020-09-04 16:03:10 18.437 sec 29 .18E0 48 0.541 NaN
2020-09-04 16:03:12 20.343 sec 31 .17E0 47 0.561 NaN
2020-09-04 16:03:14 22.061 sec 33 .15E0 53 0.581 NaN
2020-09-04 16:03:15 23.889 sec 35 .14E0 51 0.600 NaN
H2O version: 3.8.2.6-rm9.0.0
04.09.2020 16:03:39 Results of ResultWriter 'Write as Text (2)' [7]:
04.09.2020 16:03:39 Model Metrics Type: BinomialGLM
Description: N/A
model id: rm-h2o-model-generalized_linear_model-109425
frame id: rm-h2o-frame-generalized_linear_model-101023
MSE: 0.06581114
R^2: 0.7048963
AUC: 0.97852004
logloss: 0.25024506
CM: Confusion Matrix (vertical: actual; across: predicted):
1 0 Error Rate
1 264 15 0.0538 = 15 / 279
0 12 129 0.0851 = 12 / 141
Totals 276 144 0.0643 = 27 / 420
Gains/Lift Table (Avg response rate: 33.57 %):
Group Cumulative Data Fraction Lower Threshold Lift Cumulative Lift Response Rate Cumulative Response Rate Capture Rate Cumulative Capture Rate Gain Cumulative Gain
1 0.01190476 0.905692 2.978723 2.978723 1.000000 1.000000 0.035461 0.035461 197.872340 197.872340
2 0.02142857 0.896988 2.978723 2.978723 1.000000 1.000000 0.028369 0.063830 197.872340 197.872340
3 0.03095238 0.885559 2.978723 2.978723 1.000000 1.000000 0.028369 0.092199 197.872340 197.872340
4 0.04047619 0.881604 2.978723 2.978723 1.000000 1.000000 0.028369 0.120567 197.872340 197.872340
5 0.05000000 0.873951 2.978723 2.978723 1.000000 1.000000 0.028369 0.148936 197.872340 197.872340
6 0.10000000 0.836949 2.978723 2.978723 1.000000 1.000000 0.148936 0.297872 197.872340 197.872340
7 0.15000000 0.799443 2.836879 2.931442 0.952381 0.984127 0.141844 0.439716 183.687943 193.144208
8 0.20000000 0.755117 2.978723 2.943262 1.000000 0.988095 0.148936 0.588652 197.872340 194.326241
9 0.30000000 0.485103 2.411348 2.765957 0.809524 0.928571 0.241135 0.829787 141.134752 176.595745
10 0.40000000 0.256199 1.276596 2.393617 0.428571 0.803571 0.127660 0.957447 27.659574 139.361702
11 0.50000000 0.172426 0.283688 1.971631 0.095238 0.661905 0.028369 0.985816 -71.631206 97.163121
12 0.60000000 0.127266 0.141844 1.666667 0.047619 0.559524 0.014184 1.000000 -85.815603 66.666667
13 0.70000000 0.097403 0.000000 1.428571 0.000000 0.479592 0.000000 1.000000 -100.000000 42.857143
14 0.80000000 0.078738 0.000000 1.250000 0.000000 0.419643 0.000000 1.000000 -100.000000 25.000000
15 0.90000000 0.054779 0.000000 1.111111 0.000000 0.373016 0.000000 1.000000 -100.000000 11.111111
16 1.00000000 0.012884 0.000000 1.000000 0.000000 0.335714 0.000000 1.000000 -100.000000 0.000000
null DOF: 419.0
residual DOF: 363.0
null deviance: 536.0475
residual deviance: 210.20584
GLM Model (summary):
Family Link Regularization Lambda Search Number of Predictors Total Number of Active Predictors Number of Iterations Training Frame
binomial logit Elastic Net (alpha = 0.5, lambda = 0.1346 ) nlambda = 47, lambda_max = 0.7384, best_lambda = 0.1346 9969 56 35 rm-h2o-frame-generalized_linear_model-101023
Scoring History:
timestamp duration iteration lambda predictors Explained Deviance (train) Explained Deviance (test)
2020-09-04 16:03:18 0.000 sec 1 .74E0 1 -0.000 NaN
2020-09-04 16:03:18 0.296 sec 3 .67E0 4 0.042 NaN
2020-09-04 16:03:19 1.046 sec 5 .6E0 7 0.102 NaN
2020-09-04 16:03:20 1.984 sec 7 .55E0 11 0.161 NaN
2020-09-04 16:03:21 3.187 sec 9 .49E0 17 0.218 NaN
2020-09-04 16:03:22 4.171 sec 11 .45E0 21 0.269 NaN
2020-09-04 16:03:24 5.499 sec 13 .4E0 24 0.313 NaN
2020-09-04 16:03:25 6.499 sec 15 .37E0 30 0.352 NaN
2020-09-04 16:03:26 7.484 sec 17 .33E0 32 0.389 NaN
2020-09-04 16:03:27 8.546 sec 19 .3E0 34 0.422 NaN
2020-09-04 16:03:28 9.843 sec 21 .27E0 40 0.451 NaN
2020-09-04 16:03:29 11.030 sec 23 .25E0 42 0.478 NaN
2020-09-04 16:03:30 12.280 sec 25 .22E0 41 0.503 NaN
2020-09-04 16:03:32 13.577 sec 27 .2E0 46 0.526 NaN
2020-09-04 16:03:33 14.983 sec 29 .18E0 44 0.548 NaN
2020-09-04 16:03:35 16.952 sec 31 .16E0 46 0.569 NaN
2020-09-04 16:03:37 18.390 sec 33 .15E0 54 0.589 NaN
2020-09-04 16:03:38 19.921 sec 35 .13E0 57 0.608 NaN
H2O version: 3.8.2.6-rm9.0.0
04.09.2020 16:04:02 Results of ResultWriter 'Write as Text (2)' [8]:
04.09.2020 16:04:02 Model Metrics Type: BinomialGLM
Description: N/A
model id: rm-h2o-model-generalized_linear_model-546999
frame id: rm-h2o-frame-generalized_linear_model-734262
MSE: 0.06715112
R^2: 0.6999327
AUC: 0.97634006
logloss: 0.25484532
CM: Confusion Matrix (vertical: actual; across: predicted):
1 0 Error Rate
1 272 6 0.0216 = 6 / 278
0 22 120 0.1549 = 22 / 142
Totals 294 126 0.0667 = 28 / 420
Gains/Lift Table (Avg response rate: 33.81 %):
Group Cumulative Data Fraction Lower Threshold Lift Cumulative Lift Response Rate Cumulative Response Rate Capture Rate Cumulative Capture Rate Gain Cumulative Gain
1 0.01190476 0.914209 2.957746 2.957746 1.000000 1.000000 0.035211 0.035211 195.774648 195.774648
2 0.02142857 0.907281 2.957746 2.957746 1.000000 1.000000 0.028169 0.063380 195.774648 195.774648
3 0.03095238 0.898119 2.957746 2.957746 1.000000 1.000000 0.028169 0.091549 195.774648 195.774648
4 0.04047619 0.887419 2.957746 2.957746 1.000000 1.000000 0.028169 0.119718 195.774648 195.774648
5 0.05000000 0.880276 2.957746 2.957746 1.000000 1.000000 0.028169 0.147887 195.774648 195.774648
6 0.10000000 0.851349 2.957746 2.957746 1.000000 1.000000 0.147887 0.295775 195.774648 195.774648
7 0.15000000 0.807277 2.816901 2.910798 0.952381 0.984127 0.140845 0.436620 181.690141 191.079812
8 0.20000000 0.756542 2.957746 2.922535 1.000000 0.988095 0.147887 0.584507 195.774648 192.253521
9 0.30000000 0.475290 2.605634 2.816901 0.880952 0.952381 0.260563 0.845070 160.563380 181.690141
10 0.40000000 0.263475 0.985915 2.359155 0.333333 0.797619 0.098592 0.943662 -1.408451 135.915493
11 0.50000000 0.175463 0.422535 1.971831 0.142857 0.666667 0.042254 0.985915 -57.746479 97.183099
12 0.60000000 0.134659 0.000000 1.643192 0.000000 0.555556 0.000000 0.985915 -100.000000 64.319249
13 0.70000000 0.103295 0.140845 1.428571 0.047619 0.482993 0.014085 1.000000 -85.915493 42.857143
14 0.80000000 0.081146 0.000000 1.250000 0.000000 0.422619 0.000000 1.000000 -100.000000 25.000000
15 0.90000000 0.060021 0.000000 1.111111 0.000000 0.375661 0.000000 1.000000 -100.000000 11.111111
16 1.00000000 0.017944 0.000000 1.000000 0.000000 0.338095 0.000000 1.000000 -100.000000 0.000000
null DOF: 419.0
residual DOF: 372.0
null deviance: 537.40173
residual deviance: 214.07005
GLM Model (summary):
Family Link Regularization Lambda Search Number of Predictors Total Number of Active Predictors Number of Iterations Training Frame
binomial logit Elastic Net (alpha = 0.5, lambda = 0.1363 ) nlambda = 47, lambda_max = 0.7475, best_lambda = 0.1363 9969 47 35 rm-h2o-frame-generalized_linear_model-734262
Scoring History:
timestamp duration iteration lambda predictors Explained Deviance (train) Explained Deviance (test)
2020-09-04 16:03:41 0.000 sec 1 .75E0 1 -0.000 NaN
2020-09-04 16:03:41 0.296 sec 3 .68E0 5 0.040 NaN
2020-09-04 16:03:42 1.000 sec 5 .61E0 6 0.100 NaN
2020-09-04 16:03:43 2.078 sec 7 .55E0 11 0.159 NaN
2020-09-04 16:03:44 3.140 sec 9 .5E0 17 0.214 NaN
2020-09-04 16:03:45 4.109 sec 11 .45E0 22 0.264 NaN
2020-09-04 16:03:46 5.140 sec 13 .41E0 27 0.309 NaN
2020-09-04 16:03:47 6.234 sec 15 .37E0 28 0.349 NaN
2020-09-04 16:03:48 7.281 sec 17 .34E0 33 0.384 NaN
2020-09-04 16:03:49 8.421 sec 19 .3E0 34 0.417 NaN
2020-09-04 16:03:50 9.593 sec 21 .27E0 36 0.447 NaN
2020-09-04 16:03:52 10.812 sec 23 .25E0 39 0.475 NaN
2020-09-04 16:03:53 12.093 sec 25 .22E0 42 0.500 NaN
2020-09-04 16:03:54 13.483 sec 27 .2E0 45 0.523 NaN
2020-09-04 16:03:56 14.890 sec 29 .18E0 45 0.545 NaN
2020-09-04 16:03:58 17.030 sec 31 .17E0 44 0.565 NaN
2020-09-04 16:03:59 18.561 sec 33 .15E0 45 0.584 NaN
2020-09-04 16:04:01 20.108 sec 35 .14E0 48 0.602 NaN
H2O version: 3.8.2.6-rm9.0.0
04.09.2020 16:04:26 Results of ResultWriter 'Write as Text (2)' [9]:
04.09.2020 16:04:26 Model Metrics Type: BinomialGLM
Description: N/A
model id: rm-h2o-model-generalized_linear_model-318263
frame id: rm-h2o-frame-generalized_linear_model-875324
MSE: 0.070971616
R^2: 0.68249077
AUC: 0.9746832
logloss: 0.26683205
CM: Confusion Matrix (vertical: actual; across: predicted):
1 0 Error Rate
1 268 11 0.0394 = 11 / 279
0 20 122 0.1408 = 20 / 142
Totals 288 133 0.0736 = 31 / 421
Gains/Lift Table (Avg response rate: 33.73 %):
Group Cumulative Data Fraction Lower Threshold Lift Cumulative Lift Response Rate Cumulative Response Rate Capture Rate Cumulative Capture Rate Gain Cumulative Gain
1 0.01187648 0.894308 2.964789 2.964789 1.000000 1.000000 0.035211 0.035211 196.478873 196.478873
2 0.02137767 0.888667 2.964789 2.964789 1.000000 1.000000 0.028169 0.063380 196.478873 196.478873
3 0.03087886 0.880368 2.964789 2.964789 1.000000 1.000000 0.028169 0.091549 196.478873 196.478873
4 0.04038005 0.871508 2.964789 2.964789 1.000000 1.000000 0.028169 0.119718 196.478873 196.478873
5 0.05225653 0.862062 2.964789 2.964789 1.000000 1.000000 0.035211 0.154930 196.478873 196.478873
6 0.10213777 0.834504 2.964789 2.964789 1.000000 1.000000 0.147887 0.302817 196.478873 196.478873
7 0.15201900 0.785874 2.823608 2.918464 0.952381 0.984375 0.140845 0.443662 182.360832 191.846391
8 0.20190024 0.742179 2.964789 2.929909 1.000000 0.988235 0.147887 0.591549 196.478873 192.990886
9 0.30166271 0.466625 2.470657 2.778030 0.833333 0.937008 0.246479 0.838028 147.065728 177.803039
10 0.40142518 0.258823 1.129443 2.368322 0.380952 0.798817 0.112676 0.950704 12.944333 136.832236
11 0.50118765 0.187327 0.352951 1.967158 0.119048 0.663507 0.035211 0.985915 -64.704896 96.715840
12 0.60095012 0.143219 0.070590 1.652313 0.023810 0.557312 0.007042 0.992958 -92.940979 65.231309
13 0.70071259 0.110635 0.070590 1.427119 0.023810 0.481356 0.007042 1.000000 -92.940979 42.711864
14 0.80047506 0.086548 0.000000 1.249258 0.000000 0.421365 0.000000 1.000000 -100.000000 24.925816
15 0.90023753 0.064412 0.000000 1.110818 0.000000 0.374670 0.000000 1.000000 -100.000000 11.081794
16 1.00000000 0.020692 0.000000 1.000000 0.000000 0.337292 0.000000 1.000000 -100.000000 0.000000
null DOF: 420.0
residual DOF: 374.0
null deviance: 538.22577
residual deviance: 224.67259
GLM Model (summary):
Family Link Regularization Lambda Search Number of Predictors Total Number of Active Predictors Number of Iterations Training Frame
binomial logit Elastic Net (alpha = 0.5, lambda = 0.1475 ) nlambda = 47, lambda_max = 0.732, best_lambda = 0.1475 9969 46 33 rm-h2o-frame-generalized_linear_model-875324
Scoring History:
timestamp duration iteration lambda predictors Explained Deviance (train) Explained Deviance (test)
2020-09-04 16:04:04 0.000 sec 1 .73E0 1 -0.000 NaN
2020-09-04 16:04:04 0.765 sec 3 .66E0 4 0.042 NaN
2020-09-04 16:04:05 1.625 sec 5 .6E0 9 0.101 NaN
2020-09-04 16:04:06 2.797 sec 7 .54E0 14 0.160 NaN
2020-09-04 16:04:08 4.172 sec 9 .49E0 18 0.215 NaN
2020-09-04 16:04:09 5.453 sec 11 .44E0 24 0.264 NaN
2020-09-04 16:04:10 6.500 sec 13 .4E0 28 0.308 NaN
2020-09-04 16:04:11 7.656 sec 15 .36E0 30 0.348 NaN
2020-09-04 16:04:12 8.859 sec 17 .33E0 32 0.384 NaN
2020-09-04 16:04:14 10.093 sec 19 .3E0 39 0.417 NaN
2020-09-04 16:04:15 11.453 sec 21 .27E0 40 0.447 NaN
2020-09-04 16:04:16 12.859 sec 23 .24E0 40 0.475 NaN
2020-09-04 16:04:18 14.296 sec 25 .22E0 43 0.499 NaN
2020-09-04 16:04:19 15.812 sec 27 .2E0 44 0.523 NaN
2020-09-04 16:04:21 17.827 sec 29 .18E0 44 0.544 NaN
2020-09-04 16:04:23 19.468 sec 31 .16E0 48 0.564 NaN
2020-09-04 16:04:25 21.312 sec 33 .15E0 47 0.583 NaN
H2O version: 3.8.2.6-rm9.0.0
04.09.2020 16:04:48 Results of ResultWriter 'Write as Text (2)' [10]:
04.09.2020 16:04:48 Model Metrics Type: BinomialGLM
Description: N/A
model id: rm-h2o-model-generalized_linear_model-942973
frame id: rm-h2o-frame-generalized_linear_model-701421
MSE: 0.0645475
R^2: 0.71156704
AUC: 0.97782195
logloss: 0.24815196
CM: Confusion Matrix (vertical: actual; across: predicted):
1 0 Error Rate
1 266 12 0.0432 = 12 / 278
0 14 128 0.0986 = 14 / 142
Totals 280 140 0.0619 = 26 / 420
Gains/Lift Table (Avg response rate: 33.81 %):
Group Cumulative Data Fraction Lower Threshold Lift Cumulative Lift Response Rate Cumulative Response Rate Capture Rate Cumulative Capture Rate Gain Cumulative Gain
1 0.01190476 0.911298 2.957746 2.957746 1.000000 1.000000 0.035211 0.035211 195.774648 195.774648
2 0.02142857 0.906408 2.957746 2.957746 1.000000 1.000000 0.028169 0.063380 195.774648 195.774648
3 0.03095238 0.889183 2.957746 2.957746 1.000000 1.000000 0.028169 0.091549 195.774648 195.774648
4 0.04047619 0.883939 2.957746 2.957746 1.000000 1.000000 0.028169 0.119718 195.774648 195.774648
5 0.05000000 0.872827 2.957746 2.957746 1.000000 1.000000 0.028169 0.147887 195.774648 195.774648
6 0.10000000 0.838270 2.816901 2.887324 0.952381 0.976190 0.140845 0.288732 181.690141 188.732394
7 0.15000000 0.801359 2.957746 2.910798 1.000000 0.984127 0.147887 0.436620 195.774648 191.079812
8 0.20000000 0.756754 2.957746 2.922535 1.000000 0.988095 0.147887 0.584507 195.774648 192.253521
9 0.30000000 0.491941 2.535211 2.793427 0.857143 0.944444 0.253521 0.838028 153.521127 179.342723
10 0.40000000 0.245584 1.126761 2.376761 0.380952 0.803571 0.112676 0.950704 12.676056 137.676056
11 0.50000000 0.167147 0.352113 1.971831 0.119048 0.666667 0.035211 0.985915 -64.788732 97.183099
12 0.60000000 0.129683 0.070423 1.654930 0.023810 0.559524 0.007042 0.992958 -92.957746 65.492958
13 0.70000000 0.100287 0.070423 1.428571 0.023810 0.482993 0.007042 1.000000 -92.957746 42.857143
14 0.80000000 0.077270 0.000000 1.250000 0.000000 0.422619 0.000000 1.000000 -100.000000 25.000000
15 0.90000000 0.056407 0.000000 1.111111 0.000000 0.375661 0.000000 1.000000 -100.000000 11.111111
16 1.00000000 0.013640 0.000000 1.000000 0.000000 0.338095 0.000000 1.000000 -100.000000 0.000000
null DOF: 419.0
residual DOF: 364.0
null deviance: 537.40173
residual deviance: 208.44765
GLM Model (summary):
Family Link Regularization Lambda Search Number of Predictors Total Number of Active Predictors Number of Iterations Training Frame
binomial logit Elastic Net (alpha = 0.5, lambda = 0.1364 ) nlambda = 47, lambda_max = 0.7478, best_lambda = 0.1364 9969 55 35 rm-h2o-frame-generalized_linear_model-701421
Scoring History:
timestamp duration iteration lambda predictors Explained Deviance (train) Explained Deviance (test)
2020-09-04 16:04:28 0.000 sec 1 .75E0 1 -0.000 NaN
2020-09-04 16:04:28 0.265 sec 3 .68E0 4 0.040 NaN
2020-09-04 16:04:29 0.890 sec 5 .61E0 7 0.101 NaN
2020-09-04 16:04:30 1.749 sec 7 .55E0 12 0.162 NaN
2020-09-04 16:04:31 2.812 sec 9 .5E0 15 0.218 NaN
2020-09-04 16:04:32 3.749 sec 11 .45E0 20 0.270 NaN
2020-09-04 16:04:33 4.718 sec 13 .41E0 24 0.315 NaN
2020-09-04 16:04:34 5.718 sec 15 .37E0 27 0.356 NaN
2020-09-04 16:04:35 6.765 sec 17 .34E0 29 0.393 NaN
2020-09-04 16:04:36 7.859 sec 19 .3E0 34 0.426 NaN
2020-09-04 16:04:37 9.062 sec 21 .27E0 37 0.456 NaN
2020-09-04 16:04:38 10.280 sec 23 .25E0 40 0.484 NaN
2020-09-04 16:04:40 11.546 sec 25 .22E0 43 0.510 NaN
2020-09-04 16:04:41 12.827 sec 27 .2E0 43 0.533 NaN
2020-09-04 16:04:42 14.202 sec 29 .18E0 45 0.554 NaN
2020-09-04 16:04:44 15.624 sec 31 .17E0 51 0.575 NaN
2020-09-04 16:04:46 17.421 sec 33 .15E0 52 0.594 NaN
2020-09-04 16:04:47 18.889 sec 35 .14E0 56 0.612 NaN
H2O version: 3.8.2.6-rm9.0.0

## Sheet: Logistic Regression
04.09.2020 16:57:46 Results of ResultWriter 'Write as Text (2)' [1]:
04.09.2020 16:57:46 Model Metrics Type: BinomialGLM
Description: N/A
model id: rm-h2o-model-logistic_regression-191642
frame id: rm-h2o-frame-logistic_regression-309726
MSE: 0.06873198
R^2: 0.6917989
AUC: 0.9767279
logloss: 0.2567455
CM: Confusion Matrix (vertical: actual; across: predicted):
1 0 Error Rate
1 267 12 0.0430 = 12 / 279
0 20 121 0.1418 = 20 / 141
Totals 287 133 0.0762 = 32 / 420
Gains/Lift Table (Avg response rate: 33.57 %):
Group Cumulative Data Fraction Lower Threshold Lift Cumulative Lift Response Rate Cumulative Response Rate Capture Rate Cumulative Capture Rate Gain Cumulative Gain
1 0.01190476 0.903438 2.978723 2.978723 1.000000 1.000000 0.035461 0.035461 197.872340 197.872340
2 0.02142857 0.894215 2.978723 2.978723 1.000000 1.000000 0.028369 0.063830 197.872340 197.872340
3 0.03095238 0.887656 2.978723 2.978723 1.000000 1.000000 0.028369 0.092199 197.872340 197.872340
4 0.04047619 0.876401 2.978723 2.978723 1.000000 1.000000 0.028369 0.120567 197.872340 197.872340
5 0.05000000 0.869410 2.978723 2.978723 1.000000 1.000000 0.028369 0.148936 197.872340 197.872340
6 0.10000000 0.831181 2.978723 2.978723 1.000000 1.000000 0.148936 0.297872 197.872340 197.872340
7 0.15000000 0.801114 2.978723 2.978723 1.000000 1.000000 0.148936 0.446809 197.872340 197.872340
8 0.20000000 0.755041 2.695035 2.907801 0.904762 0.976190 0.134752 0.581560 169.503546 190.780142
9 0.30000000 0.484813 2.340426 2.718676 0.785714 0.912698 0.234043 0.815603 134.042553 171.867612
10 0.40000000 0.260424 1.418440 2.393617 0.476190 0.803571 0.141844 0.957447 41.843972 139.361702
11 0.50000000 0.177237 0.283688 1.971631 0.095238 0.661905 0.028369 0.985816 -71.631206 97.163121
12 0.60000000 0.134407 0.141844 1.666667 0.047619 0.559524 0.014184 1.000000 -85.815603 66.666667
13 0.70000000 0.097129 0.000000 1.428571 0.000000 0.479592 0.000000 1.000000 -100.000000 42.857143
14 0.80000000 0.074075 0.000000 1.250000 0.000000 0.419643 0.000000 1.000000 -100.000000 25.000000
15 0.90000000 0.054364 0.000000 1.111111 0.000000 0.373016 0.000000 1.000000 -100.000000 11.111111
16 1.00000000 0.016538 0.000000 1.000000 0.000000 0.335714 0.000000 1.000000 -100.000000 0.000000
null DOF: 419.0
residual DOF: 368.0
null deviance: 536.0475
residual deviance: 215.6662
GLM Model (summary):
Family Link Regularization Lambda Search Number of Predictors Total Number of Active Predictors Number of Iterations Training Frame
binomial logit Elastic Net (alpha = 0.5, lambda = 0.1351 ) nlambda = 47, lambda_max = 0.741, best_lambda = 0.1351 9968 51 35 rm-h2o-frame-logistic_regression-309726
Scoring History:
timestamp duration iteration lambda predictors Explained Deviance (train) Explained Deviance (test)
2020-09-04 16:57:29 0.000 sec 1 .74E0 1 -0.000 NaN
2020-09-04 16:57:30 0.296 sec 3 .67E0 5 0.039 NaN
2020-09-04 16:57:30 0.796 sec 5 .61E0 7 0.101 NaN
2020-09-04 16:57:31 1.421 sec 7 .55E0 12 0.162 NaN
2020-09-04 16:57:31 2.171 sec 9 .5E0 19 0.216 NaN
2020-09-04 16:57:32 2.953 sec 11 .45E0 23 0.264 NaN
2020-09-04 16:57:33 3.765 sec 13 .41E0 26 0.308 NaN
2020-09-04 16:57:34 4.671 sec 15 .37E0 30 0.346 NaN
2020-09-04 16:57:35 5.562 sec 17 .33E0 34 0.381 NaN
2020-09-04 16:57:36 6.484 sec 19 .3E0 37 0.413 NaN
2020-09-04 16:57:37 7.437 sec 21 .27E0 40 0.442 NaN
2020-09-04 16:57:38 8.796 sec 23 .25E0 43 0.468 NaN
2020-09-04 16:57:39 9.999 sec 25 .22E0 47 0.493 NaN
2020-09-04 16:57:40 11.202 sec 27 .2E0 50 0.517 NaN
2020-09-04 16:57:42 12.452 sec 29 .18E0 48 0.539 NaN
2020-09-04 16:57:43 13.640 sec 31 .17E0 49 0.560 NaN
2020-09-04 16:57:44 14.874 sec 33 .15E0 49 0.579 NaN
2020-09-04 16:57:46 16.546 sec 35 .14E0 52 0.598 NaN
H2O version: 3.8.2.6-rm9.0.0
04.09.2020 16:58:04 Results of ResultWriter 'Write as Text (2)' [2]:
04.09.2020 16:58:04 Model Metrics Type: BinomialGLM
Description: N/A
model id: rm-h2o-model-logistic_regression-579462
frame id: rm-h2o-frame-logistic_regression-624387
MSE: 0.06844498
R^2: 0.692724
AUC: 0.9762411
logloss: 0.2567305
CM: Confusion Matrix (vertical: actual; across: predicted):
1 0 Error Rate
1 261 19 0.0679 = 19 / 280
0 13 128 0.0922 = 13 / 141
Totals 274 147 0.0760 = 32 / 421
Gains/Lift Table (Avg response rate: 33.49 %):
Group Cumulative Data Fraction Lower Threshold Lift Cumulative Lift Response Rate Cumulative Response Rate Capture Rate Cumulative Capture Rate Gain Cumulative Gain
1 0.01187648 0.900090 2.985816 2.985816 1.000000 1.000000 0.035461 0.035461 198.581560 198.581560
2 0.02137767 0.894206 2.985816 2.985816 1.000000 1.000000 0.028369 0.063830 198.581560 198.581560
3 0.03087886 0.885984 2.985816 2.985816 1.000000 1.000000 0.028369 0.092199 198.581560 198.581560
4 0.04038005 0.872356 2.985816 2.985816 1.000000 1.000000 0.028369 0.120567 198.581560 198.581560
5 0.05225653 0.865953 2.985816 2.985816 1.000000 1.000000 0.035461 0.156028 198.581560 198.581560
6 0.10213777 0.834162 2.843634 2.916378 0.952381 0.976744 0.141844 0.297872 184.363391 191.637803
7 0.15201900 0.798482 2.985816 2.939162 1.000000 0.984375 0.148936 0.446809 198.581560 193.916223
8 0.20190024 0.763207 2.843634 2.915561 0.952381 0.976471 0.141844 0.588652 184.363391 191.556112
9 0.30166271 0.489634 2.417089 2.750712 0.809524 0.921260 0.241135 0.829787 141.708882 175.071201
10 0.40142518 0.254561 1.350726 2.402787 0.452381 0.804734 0.134752 0.964539 35.072611 140.278652
11 0.50118765 0.171861 0.213273 1.966959 0.071429 0.658768 0.021277 0.985816 -78.672746 96.695909
12 0.60095012 0.129068 0.142182 1.664032 0.047619 0.557312 0.014184 1.000000 -85.781830 66.403162
13 0.70071259 0.095032 0.000000 1.427119 0.000000 0.477966 0.000000 1.000000 -100.000000 42.711864
14 0.80047506 0.076938 0.000000 1.249258 0.000000 0.418398 0.000000 1.000000 -100.000000 24.925816
15 0.90023753 0.054551 0.000000 1.110818 0.000000 0.372032 0.000000 1.000000 -100.000000 11.081794
16 1.00000000 0.016814 0.000000 1.000000 0.000000 0.334917 0.000000 1.000000 -100.000000 0.000000
null DOF: 420.0
residual DOF: 369.0
null deviance: 536.8644
residual deviance: 216.16708
GLM Model (summary):
Family Link Regularization Lambda Search Number of Predictors Total Number of Active Predictors Number of Iterations Training Frame
binomial logit Elastic Net (alpha = 0.5, lambda = 0.1352 ) nlambda = 47, lambda_max = 0.7416, best_lambda = 0.1352 9968 51 35 rm-h2o-frame-logistic_regression-624387
Scoring History:
timestamp duration iteration lambda predictors Explained Deviance (train) Explained Deviance (test)
2020-09-04 16:57:48 0.000 sec 1 .74E0 1 0.000 NaN
2020-09-04 16:57:49 0.297 sec 3 .67E0 4 0.043 NaN
2020-09-04 16:57:49 0.766 sec 5 .61E0 6 0.105 NaN
2020-09-04 16:57:50 1.359 sec 7 .55E0 9 0.164 NaN
2020-09-04 16:57:50 2.078 sec 9 .5E0 11 0.217 NaN
2020-09-04 16:57:51 2.844 sec 11 .45E0 21 0.265 NaN
2020-09-04 16:57:52 3.641 sec 13 .41E0 26 0.308 NaN
2020-09-04 16:57:53 4.500 sec 15 .37E0 30 0.346 NaN
2020-09-04 16:57:54 5.390 sec 17 .33E0 37 0.381 NaN
2020-09-04 16:57:55 6.297 sec 19 .3E0 36 0.413 NaN
2020-09-04 16:57:56 7.265 sec 21 .27E0 42 0.442 NaN
2020-09-04 16:57:57 8.219 sec 23 .25E0 44 0.470 NaN
2020-09-04 16:57:58 9.203 sec 25 .22E0 46 0.495 NaN
2020-09-04 16:57:59 10.218 sec 27 .2E0 50 0.518 NaN
2020-09-04 16:58:00 11.281 sec 29 .18E0 51 0.540 NaN
2020-09-04 16:58:01 12.640 sec 31 .17E0 54 0.561 NaN
2020-09-04 16:58:02 13.718 sec 33 .15E0 54 0.580 NaN
2020-09-04 16:58:03 14.828 sec 35 .14E0 52 0.597 NaN
H2O version: 3.8.2.6-rm9.0.0
04.09.2020 16:58:23 Results of ResultWriter 'Write as Text (2)' [3]:
04.09.2020 16:58:23 Model Metrics Type: BinomialGLM
Description: N/A
model id: rm-h2o-model-logistic_regression-400958
frame id: rm-h2o-frame-logistic_regression-103151
MSE: 0.07068441
R^2: 0.6830441
AUC: 0.97337246
logloss: 0.2626569
CM: Confusion Matrix (vertical: actual; across: predicted):
1 0 Error Rate
1 272 7 0.0251 = 7 / 279
0 24 117 0.1702 = 24 / 141
Totals 296 124 0.0738 = 31 / 420
Gains/Lift Table (Avg response rate: 33.57 %):
Group Cumulative Data Fraction Lower Threshold Lift Cumulative Lift Response Rate Cumulative Response Rate Capture Rate Cumulative Capture Rate Gain Cumulative Gain
1 0.01190476 0.908567 2.978723 2.978723 1.000000 1.000000 0.035461 0.035461 197.872340 197.872340
2 0.02142857 0.894518 2.978723 2.978723 1.000000 1.000000 0.028369 0.063830 197.872340 197.872340
3 0.03095238 0.888747 2.978723 2.978723 1.000000 1.000000 0.028369 0.092199 197.872340 197.872340
4 0.04047619 0.876442 2.978723 2.978723 1.000000 1.000000 0.028369 0.120567 197.872340 197.872340
5 0.05000000 0.869391 2.978723 2.978723 1.000000 1.000000 0.028369 0.148936 197.872340 197.872340
6 0.10000000 0.830380 2.836879 2.907801 0.952381 0.976190 0.141844 0.290780 183.687943 190.780142
7 0.15000000 0.794238 2.978723 2.931442 1.000000 0.984127 0.148936 0.439716 197.872340 193.144208
8 0.20000000 0.747241 2.695035 2.872340 0.904762 0.964286 0.134752 0.574468 169.503546 187.234043
9 0.30000000 0.484245 2.553191 2.765957 0.857143 0.928571 0.255319 0.829787 155.319149 176.595745
10 0.40000000 0.261246 1.276596 2.393617 0.428571 0.803571 0.127660 0.957447 27.659574 139.361702
11 0.50000000 0.180208 0.212766 1.957447 0.071429 0.657143 0.021277 0.978723 -78.723404 95.744681
12 0.60000000 0.135454 0.141844 1.654846 0.047619 0.555556 0.014184 0.992908 -85.815603 65.484634
13 0.70000000 0.096860 0.070922 1.428571 0.023810 0.479592 0.007092 1.000000 -92.907801 42.857143
14 0.80000000 0.075350 0.000000 1.250000 0.000000 0.419643 0.000000 1.000000 -100.000000 25.000000
15 0.90000000 0.055622 0.000000 1.111111 0.000000 0.373016 0.000000 1.000000 -100.000000 11.111111
16 1.00000000 0.014883 0.000000 1.000000 0.000000 0.335714 0.000000 1.000000 -100.000000 0.000000
null DOF: 419.0
residual DOF: 365.0
null deviance: 536.0475
residual deviance: 220.63179
GLM Model (summary):
Family Link Regularization Lambda Search Number of Predictors Total Number of Active Predictors Number of Iterations Training Frame
binomial logit Elastic Net (alpha = 0.5, lambda = 0.1336 ) nlambda = 47, lambda_max = 0.7329, best_lambda = 0.1336 9968 54 35 rm-h2o-frame-logistic_regression-103151
Scoring History:
timestamp duration iteration lambda predictors Explained Deviance (train) Explained Deviance (test)
2020-09-04 16:58:06 0.000 sec 1 .73E0 1 -0.000 NaN
2020-09-04 16:58:06 0.438 sec 3 .66E0 3 0.042 NaN
2020-09-04 16:58:07 0.938 sec 5 .6E0 8 0.101 NaN
2020-09-04 16:58:08 1.578 sec 7 .54E0 11 0.162 NaN
2020-09-04 16:58:08 2.313 sec 9 .49E0 17 0.215 NaN
2020-09-04 16:58:09 3.094 sec 11 .44E0 20 0.263 NaN
2020-09-04 16:58:10 3.938 sec 13 .4E0 26 0.305 NaN
2020-09-04 16:58:11 4.797 sec 15 .36E0 29 0.342 NaN
2020-09-04 16:58:12 5.781 sec 17 .33E0 33 0.376 NaN
2020-09-04 16:58:13 6.719 sec 19 .3E0 37 0.407 NaN
2020-09-04 16:58:14 7.687 sec 21 .27E0 41 0.436 NaN
2020-09-04 16:58:15 8.906 sec 23 .24E0 41 0.463 NaN
2020-09-04 16:58:16 10.422 sec 25 .22E0 44 0.487 NaN
2020-09-04 16:58:18 11.469 sec 27 .2E0 46 0.510 NaN
2020-09-04 16:58:19 12.531 sec 29 .18E0 47 0.531 NaN
2020-09-04 16:58:20 13.625 sec 31 .16E0 51 0.550 NaN
2020-09-04 16:58:21 14.734 sec 33 .15E0 53 0.570 NaN
2020-09-04 16:58:22 16.187 sec 35 .13E0 55 0.588 NaN
H2O version: 3.8.2.6-rm9.0.0
04.09.2020 16:58:44 Results of ResultWriter 'Write as Text (2)' [4]:
04.09.2020 16:58:44 Model Metrics Type: BinomialGLM
Description: N/A
model id: rm-h2o-model-logistic_regression-377078
frame id: rm-h2o-frame-logistic_regression-629905
MSE: 0.069161795
R^2: 0.6898716
AUC: 0.9741605
logloss: 0.25895625
CM: Confusion Matrix (vertical: actual; across: predicted):
1 0 Error Rate
1 267 12 0.0430 = 12 / 279
0 19 122 0.1348 = 19 / 141
Totals 286 134 0.0738 = 31 / 420
Gains/Lift Table (Avg response rate: 33.57 %):
Group Cumulative Data Fraction Lower Threshold Lift Cumulative Lift Response Rate Cumulative Response Rate Capture Rate Cumulative Capture Rate Gain Cumulative Gain
1 0.01190476 0.903122 2.978723 2.978723 1.000000 1.000000 0.035461 0.035461 197.872340 197.872340
2 0.02142857 0.893343 2.978723 2.978723 1.000000 1.000000 0.028369 0.063830 197.872340 197.872340
3 0.03095238 0.888056 2.978723 2.978723 1.000000 1.000000 0.028369 0.092199 197.872340 197.872340
4 0.04047619 0.874810 2.978723 2.978723 1.000000 1.000000 0.028369 0.120567 197.872340 197.872340
5 0.05000000 0.870613 2.978723 2.978723 1.000000 1.000000 0.028369 0.148936 197.872340 197.872340
6 0.10000000 0.829994 2.836879 2.907801 0.952381 0.976190 0.141844 0.290780 183.687943 190.780142
7 0.15000000 0.794911 2.978723 2.931442 1.000000 0.984127 0.148936 0.439716 197.872340 193.144208
8 0.20000000 0.744860 2.695035 2.872340 0.904762 0.964286 0.134752 0.574468 169.503546 187.234043
9 0.30000000 0.483841 2.482270 2.742317 0.833333 0.920635 0.248227 0.822695 148.226950 174.231678
10 0.40000000 0.252305 1.347518 2.393617 0.452381 0.803571 0.134752 0.957447 34.751773 139.361702
11 0.50000000 0.174450 0.212766 1.957447 0.071429 0.657143 0.021277 0.978723 -78.723404 95.744681
12 0.60000000 0.133181 0.212766 1.666667 0.071429 0.559524 0.021277 1.000000 -78.723404 66.666667
13 0.70000000 0.097355 0.000000 1.428571 0.000000 0.479592 0.000000 1.000000 -100.000000 42.857143
14 0.80000000 0.075509 0.000000 1.250000 0.000000 0.419643 0.000000 1.000000 -100.000000 25.000000
15 0.90000000 0.057699 0.000000 1.111111 0.000000 0.373016 0.000000 1.000000 -100.000000 11.111111
16 1.00000000 0.017275 0.000000 1.000000 0.000000 0.335714 0.000000 1.000000 -100.000000 0.000000
null DOF: 419.0
residual DOF: 368.0
null deviance: 536.0475
residual deviance: 217.52325
GLM Model (summary):
Family Link Regularization Lambda Search Number of Predictors Total Number of Active Predictors Number of Iterations Training Frame
binomial logit Elastic Net (alpha = 0.5, lambda = 0.1354 ) nlambda = 47, lambda_max = 0.7426, best_lambda = 0.1354 9968 51 35 rm-h2o-frame-logistic_regression-629905
Scoring History:
timestamp duration iteration lambda predictors Explained Deviance (train) Explained Deviance (test)
2020-09-04 16:58:26 0.000 sec 1 .74E0 1 -0.000 NaN
2020-09-04 16:58:26 0.344 sec 3 .67E0 4 0.040 NaN
2020-09-04 16:58:26 0.844 sec 5 .61E0 8 0.101 NaN
2020-09-04 16:58:27 1.500 sec 7 .55E0 12 0.162 NaN
2020-09-04 16:58:28 2.328 sec 9 .5E0 17 0.216 NaN
2020-09-04 16:58:29 3.203 sec 11 .45E0 21 0.264 NaN
2020-09-04 16:58:30 4.734 sec 13 .41E0 27 0.308 NaN
2020-09-04 16:58:31 5.578 sec 15 .37E0 28 0.346 NaN
2020-09-04 16:58:32 6.484 sec 17 .33E0 32 0.381 NaN
2020-09-04 16:58:33 7.391 sec 19 .3E0 34 0.413 NaN
2020-09-04 16:58:34 8.391 sec 21 .27E0 35 0.442 NaN
2020-09-04 16:58:35 9.422 sec 23 .25E0 40 0.468 NaN
2020-09-04 16:58:36 10.515 sec 25 .22E0 41 0.492 NaN
2020-09-04 16:58:37 11.594 sec 27 .2E0 46 0.515 NaN
2020-09-04 16:58:38 12.719 sec 29 .18E0 49 0.538 NaN
2020-09-04 16:58:40 14.073 sec 31 .17E0 50 0.558 NaN
2020-09-04 16:58:41 15.508 sec 33 .15E0 47 0.577 NaN
2020-09-04 16:58:43 17.743 sec 35 .14E0 52 0.594 NaN
H2O version: 3.8.2.6-rm9.0.0
04.09.2020 16:59:04 Results of ResultWriter 'Write as Text (2)' [5]:
04.09.2020 16:59:04 Model Metrics Type: BinomialGLM
Description: N/A
model id: rm-h2o-model-logistic_regression-468940
frame id: rm-h2o-frame-logistic_regression-633190
MSE: 0.075411424
R^2: 0.66184765
AUC: 0.9703729
logloss: 0.27787828
CM: Confusion Matrix (vertical: actual; across: predicted):
1 0 Error Rate
1 269 10 0.0358 = 10 / 279
0 21 120 0.1489 = 21 / 141
Totals 290 130 0.0738 = 31 / 420
Gains/Lift Table (Avg response rate: 33.57 %):
Group Cumulative Data Fraction Lower Threshold Lift Cumulative Lift Response Rate Cumulative Response Rate Capture Rate Cumulative Capture Rate Gain Cumulative Gain
1 0.01190476 0.888524 2.978723 2.978723 1.000000 1.000000 0.035461 0.035461 197.872340 197.872340
2 0.02142857 0.882311 2.978723 2.978723 1.000000 1.000000 0.028369 0.063830 197.872340 197.872340
3 0.03095238 0.871064 2.978723 2.978723 1.000000 1.000000 0.028369 0.092199 197.872340 197.872340
4 0.04047619 0.862587 2.978723 2.978723 1.000000 1.000000 0.028369 0.120567 197.872340 197.872340
5 0.05000000 0.860298 2.978723 2.978723 1.000000 1.000000 0.028369 0.148936 197.872340 197.872340
6 0.10000000 0.815969 2.836879 2.907801 0.952381 0.976190 0.141844 0.290780 183.687943 190.780142
7 0.15000000 0.769169 2.978723 2.931442 1.000000 0.984127 0.148936 0.439716 197.872340 193.144208
8 0.20000000 0.741075 2.695035 2.872340 0.904762 0.964286 0.134752 0.574468 169.503546 187.234043
9 0.30000000 0.482027 2.482270 2.742317 0.833333 0.920635 0.248227 0.822695 148.226950 174.231678
10 0.40000000 0.260658 1.347518 2.393617 0.452381 0.803571 0.134752 0.957447 34.751773 139.361702
11 0.50000000 0.184118 0.212766 1.957447 0.071429 0.657143 0.021277 0.978723 -78.723404 95.744681
12 0.60000000 0.143663 0.070922 1.643026 0.023810 0.551587 0.007092 0.985816 -92.907801 64.302600
13 0.70000000 0.107629 0.141844 1.428571 0.047619 0.479592 0.014184 1.000000 -85.815603 42.857143
14 0.80000000 0.088308 0.000000 1.250000 0.000000 0.419643 0.000000 1.000000 -100.000000 25.000000
15 0.90000000 0.065667 0.000000 1.111111 0.000000 0.373016 0.000000 1.000000 -100.000000 11.111111
16 1.00000000 0.023104 0.000000 1.000000 0.000000 0.335714 0.000000 1.000000 -100.000000 0.000000
null DOF: 419.0
residual DOF: 369.0
null deviance: 536.0475
residual deviance: 233.41776
GLM Model (summary):
Family Link Regularization Lambda Search Number of Predictors Total Number of Active Predictors Number of Iterations Training Frame
binomial logit Elastic Net (alpha = 0.5, lambda = 0.1482 ) nlambda = 47, lambda_max = 0.7356, best_lambda = 0.1482 9968 50 33 rm-h2o-frame-logistic_regression-633190
Scoring History:
timestamp duration iteration lambda predictors Explained Deviance (train) Explained Deviance (test)
2020-09-04 16:58:46 0.000 sec 1 .74E0 1 -0.000 NaN
2020-09-04 16:58:47 0.511 sec 3 .67E0 4 0.039 NaN
2020-09-04 16:58:48 1.162 sec 5 .6E0 6 0.100 NaN
2020-09-04 16:58:49 2.191 sec 7 .54E0 12 0.157 NaN
2020-09-04 16:58:50 3.564 sec 9 .49E0 16 0.210 NaN
2020-09-04 16:58:51 4.966 sec 11 .45E0 19 0.258 NaN
2020-09-04 16:58:52 5.900 sec 13 .4E0 24 0.300 NaN
2020-09-04 16:58:53 6.744 sec 15 .37E0 29 0.337 NaN
2020-09-04 16:58:54 7.644 sec 17 .33E0 33 0.372 NaN
2020-09-04 16:58:55 8.530 sec 19 .3E0 34 0.404 NaN
2020-09-04 16:58:56 9.488 sec 21 .27E0 38 0.432 NaN
2020-09-04 16:58:57 10.664 sec 23 .24E0 41 0.458 NaN
2020-09-04 16:58:58 11.831 sec 25 .22E0 43 0.482 NaN
2020-09-04 16:58:59 13.070 sec 27 .2E0 43 0.505 NaN
2020-09-04 16:59:01 14.363 sec 29 .18E0 46 0.526 NaN
2020-09-04 16:59:02 15.966 sec 31 .16E0 50 0.546 NaN
2020-09-04 16:59:03 16.990 sec 33 .15E0 51 0.565 NaN
H2O version: 3.8.2.6-rm9.0.0
04.09.2020 16:59:24 Results of ResultWriter 'Write as Text (2)' [6]:
04.09.2020 16:59:24 Model Metrics Type: BinomialGLM
Description: N/A
model id: rm-h2o-model-logistic_regression-208785
frame id: rm-h2o-frame-logistic_regression-846760
MSE: 0.07008317
R^2: 0.68536955
AUC: 0.9734802
logloss: 0.2620573
CM: Confusion Matrix (vertical: actual; across: predicted):
1 0 Error Rate
1 270 10 0.0357 = 10 / 280
0 19 122 0.1348 = 19 / 141
Totals 289 132 0.0689 = 29 / 421
Gains/Lift Table (Avg response rate: 33.49 %):
Group Cumulative Data Fraction Lower Threshold Lift Cumulative Lift Response Rate Cumulative Response Rate Capture Rate Cumulative Capture Rate Gain Cumulative Gain
1 0.01187648 0.897527 2.985816 2.985816 1.000000 1.000000 0.035461 0.035461 198.581560 198.581560
2 0.02137767 0.891750 2.985816 2.985816 1.000000 1.000000 0.028369 0.063830 198.581560 198.581560
3 0.03087886 0.877623 2.985816 2.985816 1.000000 1.000000 0.028369 0.092199 198.581560 198.581560
4 0.04038005 0.874054 2.985816 2.985816 1.000000 1.000000 0.028369 0.120567 198.581560 198.581560
5 0.05225653 0.867763 2.985816 2.985816 1.000000 1.000000 0.035461 0.156028 198.581560 198.581560
6 0.10213777 0.834596 2.843634 2.916378 0.952381 0.976744 0.141844 0.297872 184.363391 191.637803
7 0.15201900 0.789024 2.985816 2.939162 1.000000 0.984375 0.148936 0.446809 198.581560 193.916223
8 0.20190024 0.745528 2.843634 2.915561 0.952381 0.976471 0.141844 0.588652 184.363391 191.556112
9 0.30166271 0.486527 2.488180 2.774222 0.833333 0.929134 0.248227 0.836879 148.817967 177.422237
10 0.40142518 0.246534 1.137454 2.367451 0.380952 0.792899 0.113475 0.950355 13.745356 136.745142
11 0.50118765 0.172952 0.284363 1.952808 0.095238 0.654028 0.028369 0.978723 -71.563661 95.280831
12 0.60095012 0.135942 0.142182 1.652230 0.047619 0.553360 0.014184 0.992908 -85.781830 65.222998
13 0.70071259 0.099587 0.071091 1.427119 0.023810 0.477966 0.007092 1.000000 -92.890915 42.711864
14 0.80047506 0.077634 0.000000 1.249258 0.000000 0.418398 0.000000 1.000000 -100.000000 24.925816
15 0.90023753 0.057075 0.000000 1.110818 0.000000 0.372032 0.000000 1.000000 -100.000000 11.081794
16 1.00000000 0.016245 0.000000 1.000000 0.000000 0.334917 0.000000 1.000000 -100.000000 0.000000
null DOF: 420.0
residual DOF: 367.0
null deviance: 536.8644
residual deviance: 220.65224
GLM Model (summary):
Family Link Regularization Lambda Search Number of Predictors Total Number of Active Predictors Number of Iterations Training Frame
binomial logit Elastic Net (alpha = 0.5, lambda = 0.1352 ) nlambda = 47, lambda_max = 0.7417, best_lambda = 0.1352 9968 53 35 rm-h2o-frame-logistic_regression-846760
Scoring History:
timestamp duration iteration lambda predictors Explained Deviance (train) Explained Deviance (test)
2020-09-04 16:59:06 0.000 sec 1 .74E0 1 0.000 NaN
2020-09-04 16:59:06 0.326 sec 3 .67E0 4 0.040 NaN
2020-09-04 16:59:07 0.846 sec 5 .61E0 6 0.102 NaN
2020-09-04 16:59:08 1.662 sec 7 .55E0 12 0.160 NaN
2020-09-04 16:59:08 2.511 sec 9 .5E0 16 0.214 NaN
2020-09-04 16:59:09 3.392 sec 11 .45E0 22 0.262 NaN
2020-09-04 16:59:10 4.286 sec 13 .41E0 26 0.304 NaN
2020-09-04 16:59:11 5.217 sec 15 .37E0 28 0.341 NaN
2020-09-04 16:59:12 6.182 sec 17 .33E0 32 0.375 NaN
2020-09-04 16:59:13 7.200 sec 19 .3E0 37 0.406 NaN
2020-09-04 16:59:14 8.215 sec 21 .27E0 41 0.435 NaN
2020-09-04 16:59:15 9.307 sec 23 .25E0 41 0.461 NaN
2020-09-04 16:59:17 10.540 sec 25 .22E0 45 0.485 NaN
2020-09-04 16:59:18 11.645 sec 27 .2E0 47 0.508 NaN
2020-09-04 16:59:19 12.841 sec 29 .18E0 47 0.531 NaN
2020-09-04 16:59:20 14.097 sec 31 .17E0 48 0.551 NaN
2020-09-04 16:59:21 15.257 sec 33 .15E0 49 0.571 NaN
2020-09-04 16:59:23 17.059 sec 35 .14E0 54 0.589 NaN
H2O version: 3.8.2.6-rm9.0.0
04.09.2020 16:59:44 Results of ResultWriter 'Write as Text (2)' [7]:
04.09.2020 16:59:44 Model Metrics Type: BinomialGLM
Description: N/A
model id: rm-h2o-model-logistic_regression-530088
frame id: rm-h2o-frame-logistic_regression-64644
MSE: 0.06996736
R^2: 0.6862594
AUC: 0.9752663
logloss: 0.26021585
CM: Confusion Matrix (vertical: actual; across: predicted):
1 0 Error Rate
1 254 25 0.0896 = 25 / 279
0 9 132 0.0638 = 9 / 141
Totals 263 157 0.0810 = 34 / 420
Gains/Lift Table (Avg response rate: 33.57 %):
Group Cumulative Data Fraction Lower Threshold Lift Cumulative Lift Response Rate Cumulative Response Rate Capture Rate Cumulative Capture Rate Gain Cumulative Gain
1 0.01190476 0.894785 2.978723 2.978723 1.000000 1.000000 0.035461 0.035461 197.872340 197.872340
2 0.02142857 0.887880 2.978723 2.978723 1.000000 1.000000 0.028369 0.063830 197.872340 197.872340
3 0.03095238 0.878790 2.978723 2.978723 1.000000 1.000000 0.028369 0.092199 197.872340 197.872340
4 0.04047619 0.874611 2.978723 2.978723 1.000000 1.000000 0.028369 0.120567 197.872340 197.872340
5 0.05000000 0.870440 2.978723 2.978723 1.000000 1.000000 0.028369 0.148936 197.872340 197.872340
6 0.10000000 0.824271 2.978723 2.978723 1.000000 1.000000 0.148936 0.297872 197.872340 197.872340
7 0.15000000 0.791128 2.836879 2.931442 0.952381 0.984127 0.141844 0.439716 183.687943 193.144208
8 0.20000000 0.754165 2.978723 2.943262 1.000000 0.988095 0.148936 0.588652 197.872340 194.326241
9 0.30000000 0.494709 2.340426 2.742317 0.785714 0.920635 0.234043 0.822695 134.042553 174.231678
10 0.40000000 0.260635 1.418440 2.411348 0.476190 0.809524 0.141844 0.964539 41.843972 141.134752
11 0.50000000 0.173770 0.141844 1.957447 0.047619 0.657143 0.014184 0.978723 -85.815603 95.744681
12 0.60000000 0.135205 0.212766 1.666667 0.071429 0.559524 0.021277 1.000000 -78.723404 66.666667
13 0.70000000 0.095815 0.000000 1.428571 0.000000 0.479592 0.000000 1.000000 -100.000000 42.857143
14 0.80000000 0.074778 0.000000 1.250000 0.000000 0.419643 0.000000 1.000000 -100.000000 25.000000
15 0.90000000 0.052107 0.000000 1.111111 0.000000 0.373016 0.000000 1.000000 -100.000000 11.111111
16 1.00000000 0.015542 0.000000 1.000000 0.000000 0.335714 0.000000 1.000000 -100.000000 0.000000
null DOF: 419.0
residual DOF: 364.0
null deviance: 536.0475
residual deviance: 218.58131
GLM Model (summary):
Family Link Regularization Lambda Search Number of Predictors Total Number of Active Predictors Number of Iterations Training Frame
binomial logit Elastic Net (alpha = 0.5, lambda = 0.1346 ) nlambda = 47, lambda_max = 0.7384, best_lambda = 0.1346 9968 55 35 rm-h2o-frame-logistic_regression-64644
Scoring History:
timestamp duration iteration lambda predictors Explained Deviance (train) Explained Deviance (test)
2020-09-04 16:59:26 0.000 sec 1 .74E0 1 -0.000 NaN
2020-09-04 16:59:27 0.422 sec 3 .67E0 4 0.041 NaN
2020-09-04 16:59:28 1.058 sec 5 .6E0 7 0.102 NaN
2020-09-04 16:59:28 1.865 sec 7 .55E0 11 0.161 NaN
2020-09-04 16:59:29 3.022 sec 9 .49E0 17 0.215 NaN
2020-09-04 16:59:30 4.013 sec 11 .45E0 20 0.264 NaN
2020-09-04 16:59:31 4.997 sec 13 .4E0 25 0.306 NaN
2020-09-04 16:59:32 5.851 sec 15 .37E0 32 0.344 NaN
2020-09-04 16:59:33 6.692 sec 17 .33E0 33 0.379 NaN
2020-09-04 16:59:34 7.599 sec 19 .3E0 37 0.410 NaN
2020-09-04 16:59:35 8.638 sec 21 .27E0 41 0.439 NaN
2020-09-04 16:59:36 9.555 sec 23 .25E0 44 0.465 NaN
2020-09-04 16:59:37 10.477 sec 25 .22E0 45 0.489 NaN
2020-09-04 16:59:38 11.483 sec 27 .2E0 49 0.512 NaN
2020-09-04 16:59:39 12.500 sec 29 .18E0 50 0.533 NaN
2020-09-04 16:59:40 13.750 sec 31 .16E0 55 0.554 NaN
2020-09-04 16:59:41 14.827 sec 33 .15E0 56 0.574 NaN
2020-09-04 16:59:43 16.405 sec 35 .13E0 56 0.592 NaN
H2O version: 3.8.2.6-rm9.0.0
04.09.2020 17:00:02 Results of ResultWriter 'Write as Text (2)' [8]:
04.09.2020 17:00:02 Model Metrics Type: BinomialGLM
Description: N/A
model id: rm-h2o-model-logistic_regression-123094
frame id: rm-h2o-frame-logistic_regression-861380
MSE: 0.07434809
R^2: 0.66777277
AUC: 0.9710837
logloss: 0.27547514
CM: Confusion Matrix (vertical: actual; across: predicted):
1 0 Error Rate
1 269 9 0.0324 = 9 / 278
0 23 119 0.1620 = 23 / 142
Totals 292 128 0.0762 = 32 / 420
Gains/Lift Table (Avg response rate: 33.81 %):
Group Cumulative Data Fraction Lower Threshold Lift Cumulative Lift Response Rate Cumulative Response Rate Capture Rate Cumulative Capture Rate Gain Cumulative Gain
1 0.01190476 0.888715 2.957746 2.957746 1.000000 1.000000 0.035211 0.035211 195.774648 195.774648
2 0.02142857 0.884808 2.957746 2.957746 1.000000 1.000000 0.028169 0.063380 195.774648 195.774648
3 0.03095238 0.878351 2.957746 2.957746 1.000000 1.000000 0.028169 0.091549 195.774648 195.774648
4 0.04047619 0.870415 2.957746 2.957746 1.000000 1.000000 0.028169 0.119718 195.774648 195.774648
5 0.05000000 0.860744 2.957746 2.957746 1.000000 1.000000 0.028169 0.147887 195.774648 195.774648
6 0.10000000 0.828244 2.957746 2.957746 1.000000 1.000000 0.147887 0.295775 195.774648 195.774648
7 0.15000000 0.781569 2.816901 2.910798 0.952381 0.984127 0.140845 0.436620 181.690141 191.079812
8 0.20000000 0.744946 2.957746 2.922535 1.000000 0.988095 0.147887 0.584507 195.774648 192.253521
9 0.30000000 0.478756 2.394366 2.746479 0.809524 0.928571 0.239437 0.823944 139.436620 174.647887
10 0.40000000 0.262479 1.126761 2.341549 0.380952 0.791667 0.112676 0.936620 12.676056 134.154930
11 0.50000000 0.186360 0.422535 1.957746 0.142857 0.661905 0.042254 0.978873 -57.746479 95.774648
12 0.60000000 0.149529 0.070423 1.643192 0.023810 0.555556 0.007042 0.985915 -92.957746 64.319249
13 0.70000000 0.110919 0.140845 1.428571 0.047619 0.482993 0.014085 1.000000 -85.915493 42.857143
14 0.80000000 0.088258 0.000000 1.250000 0.000000 0.422619 0.000000 1.000000 -100.000000 25.000000
15 0.90000000 0.066053 0.000000 1.111111 0.000000 0.375661 0.000000 1.000000 -100.000000 11.111111
16 1.00000000 0.026707 0.000000 1.000000 0.000000 0.338095 0.000000 1.000000 -100.000000 0.000000
null DOF: 419.0
residual DOF: 374.0
null deviance: 537.40173
residual deviance: 231.39911
GLM Model (summary):
Family Link Regularization Lambda Search Number of Predictors Total Number of Active Predictors Number of Iterations Training Frame
binomial logit Elastic Net (alpha = 0.5, lambda = 0.1506 ) nlambda = 47, lambda_max = 0.7475, best_lambda = 0.1506 9968 45 33 rm-h2o-frame-logistic_regression-861380
Scoring History:
timestamp duration iteration lambda predictors Explained Deviance (train) Explained Deviance (test)
2020-09-04 16:59:46 0.000 sec 1 .75E0 1 -0.000 NaN
2020-09-04 16:59:47 0.328 sec 3 .68E0 4 0.039 NaN
2020-09-04 16:59:47 0.845 sec 5 .61E0 6 0.100 NaN
2020-09-04 16:59:48 1.473 sec 7 .55E0 11 0.159 NaN
2020-09-04 16:59:49 2.208 sec 9 .5E0 16 0.213 NaN
2020-09-04 16:59:49 2.973 sec 11 .45E0 22 0.262 NaN
2020-09-04 16:59:50 3.895 sec 13 .41E0 26 0.305 NaN
2020-09-04 16:59:51 4.915 sec 15 .37E0 27 0.343 NaN
2020-09-04 16:59:52 5.824 sec 17 .34E0 33 0.377 NaN
2020-09-04 16:59:54 7.270 sec 19 .3E0 34 0.409 NaN
2020-09-04 16:59:55 8.252 sec 21 .27E0 36 0.438 NaN
2020-09-04 16:59:56 9.191 sec 23 .25E0 40 0.464 NaN
2020-09-04 16:59:57 10.251 sec 25 .22E0 42 0.488 NaN
2020-09-04 16:59:58 11.183 sec 27 .2E0 43 0.511 NaN
2020-09-04 16:59:59 12.217 sec 29 .18E0 41 0.532 NaN
2020-09-04 17:00:00 13.662 sec 31 .17E0 44 0.551 NaN
2020-09-04 17:00:02 15.427 sec 33 .15E0 46 0.569 NaN
H2O version: 3.8.2.6-rm9.0.0
04.09.2020 17:00:21 Results of ResultWriter 'Write as Text (2)' [9]:
04.09.2020 17:00:21 Model Metrics Type: BinomialGLM
Description: N/A
model id: rm-h2o-model-logistic_regression-439261
frame id: rm-h2o-frame-logistic_regression-625616
MSE: 0.07425726
R^2: 0.6677916
AUC: 0.9718689
logloss: 0.27464727
CM: Confusion Matrix (vertical: actual; across: predicted):
1 0 Error Rate
1 270 9 0.0323 = 9 / 279
0 23 119 0.1620 = 23 / 142
Totals 293 128 0.0760 = 32 / 421
Gains/Lift Table (Avg response rate: 33.73 %):
Group Cumulative Data Fraction Lower Threshold Lift Cumulative Lift Response Rate Cumulative Response Rate Capture Rate Cumulative Capture Rate Gain Cumulative Gain
1 0.01187648 0.885961 2.964789 2.964789 1.000000 1.000000 0.035211 0.035211 196.478873 196.478873
2 0.02137767 0.877997 2.964789 2.964789 1.000000 1.000000 0.028169 0.063380 196.478873 196.478873
3 0.03087886 0.873993 2.964789 2.964789 1.000000 1.000000 0.028169 0.091549 196.478873 196.478873
4 0.04038005 0.860958 2.964789 2.964789 1.000000 1.000000 0.028169 0.119718 196.478873 196.478873
5 0.05225653 0.853128 2.964789 2.964789 1.000000 1.000000 0.035211 0.154930 196.478873 196.478873
6 0.10213777 0.816370 2.964789 2.964789 1.000000 1.000000 0.147887 0.302817 196.478873 196.478873
7 0.15201900 0.782336 2.823608 2.918464 0.952381 0.984375 0.140845 0.443662 182.360832 191.846391
8 0.20190024 0.738728 2.682428 2.860149 0.904762 0.964706 0.133803 0.577465 168.242790 186.014913
9 0.30166271 0.471803 2.541247 2.754686 0.857143 0.929134 0.253521 0.830986 154.124748 175.468559
10 0.40142518 0.260149 1.341214 2.403409 0.452381 0.810651 0.133803 0.964789 34.121395 140.340862
11 0.50118765 0.185533 0.141180 1.953107 0.047619 0.658768 0.014085 0.978873 -85.881958 95.310727
12 0.60095012 0.146865 0.141180 1.652313 0.047619 0.557312 0.014085 0.992958 -85.881958 65.231309
13 0.70071259 0.105575 0.070590 1.427119 0.023810 0.481356 0.007042 1.000000 -92.940979 42.711864
14 0.80047506 0.084560 0.000000 1.249258 0.000000 0.421365 0.000000 1.000000 -100.000000 24.925816
15 0.90023753 0.063971 0.000000 1.110818 0.000000 0.374670 0.000000 1.000000 -100.000000 11.081794
16 1.00000000 0.020614 0.000000 1.000000 0.000000 0.337292 0.000000 1.000000 -100.000000 0.000000
null DOF: 420.0
residual DOF: 367.0
null deviance: 538.22577
residual deviance: 231.25299
GLM Model (summary):
Family Link Regularization Lambda Search Number of Predictors Total Number of Active Predictors Number of Iterations Training Frame
binomial logit Elastic Net (alpha = 0.5, lambda = 0.1475 ) nlambda = 47, lambda_max = 0.732, best_lambda = 0.1475 9968 53 33 rm-h2o-frame-logistic_regression-625616
Scoring History:
timestamp duration iteration lambda predictors Explained Deviance (train) Explained Deviance (test)
2020-09-04 17:00:05 0.000 sec 1 .73E0 1 -0.000 NaN
2020-09-04 17:00:05 0.328 sec 3 .66E0 4 0.041 NaN
2020-09-04 17:00:05 0.843 sec 5 .6E0 9 0.101 NaN
2020-09-04 17:00:06 1.593 sec 7 .54E0 14 0.160 NaN
2020-09-04 17:00:07 2.374 sec 9 .49E0 18 0.213 NaN
2020-09-04 17:00:08 3.445 sec 11 .44E0 24 0.261 NaN
2020-09-04 17:00:09 4.351 sec 13 .4E0 27 0.303 NaN
2020-09-04 17:00:10 5.273 sec 15 .36E0 30 0.341 NaN
2020-09-04 17:00:11 6.210 sec 17 .33E0 35 0.376 NaN
2020-09-04 17:00:12 7.381 sec 19 .3E0 39 0.408 NaN
2020-09-04 17:00:13 8.671 sec 21 .27E0 42 0.437 NaN
2020-09-04 17:00:14 9.776 sec 23 .24E0 45 0.463 NaN
2020-09-04 17:00:15 10.853 sec 25 .22E0 44 0.488 NaN
2020-09-04 17:00:17 12.004 sec 27 .2E0 47 0.510 NaN
2020-09-04 17:00:18 13.157 sec 29 .18E0 48 0.532 NaN
2020-09-04 17:00:19 14.420 sec 31 .16E0 49 0.551 NaN
2020-09-04 17:00:20 15.568 sec 33 .15E0 54 0.570 NaN
H2O version: 3.8.2.6-rm9.0.0
04.09.2020 17:00:39 Results of ResultWriter 'Write as Text (2)' [10]:
04.09.2020 17:00:39 Model Metrics Type: BinomialGLM
Description: N/A
model id: rm-h2o-model-logistic_regression-618942
frame id: rm-h2o-frame-logistic_regression-642174
MSE: 0.06786142
R^2: 0.6967587
AUC: 0.9753268
logloss: 0.25601393
CM: Confusion Matrix (vertical: actual; across: predicted):
1 0 Error Rate
1 265 13 0.0468 = 13 / 278
0 16 126 0.1127 = 16 / 142
Totals 281 139 0.0690 = 29 / 420
Gains/Lift Table (Avg response rate: 33.81 %):
Group Cumulative Data Fraction Lower Threshold Lift Cumulative Lift Response Rate Cumulative Response Rate Capture Rate Cumulative Capture Rate Gain Cumulative Gain
1 0.01190476 0.904685 2.957746 2.957746 1.000000 1.000000 0.035211 0.035211 195.774648 195.774648
2 0.02142857 0.896107 2.957746 2.957746 1.000000 1.000000 0.028169 0.063380 195.774648 195.774648
3 0.03095238 0.882642 2.957746 2.957746 1.000000 1.000000 0.028169 0.091549 195.774648 195.774648
4 0.04047619 0.871979 2.957746 2.957746 1.000000 1.000000 0.028169 0.119718 195.774648 195.774648
5 0.05000000 0.865364 2.957746 2.957746 1.000000 1.000000 0.028169 0.147887 195.774648 195.774648
6 0.10000000 0.832255 2.816901 2.887324 0.952381 0.976190 0.140845 0.288732 181.690141 188.732394
7 0.15000000 0.794789 2.957746 2.910798 1.000000 0.984127 0.147887 0.436620 195.774648 191.079812
8 0.20000000 0.760698 2.816901 2.887324 0.952381 0.976190 0.140845 0.577465 181.690141 188.732394
9 0.30000000 0.509728 2.535211 2.769953 0.857143 0.936508 0.253521 0.830986 153.521127 176.995305
10 0.40000000 0.255707 1.197183 2.376761 0.404762 0.803571 0.119718 0.950704 19.718310 137.676056
11 0.50000000 0.178895 0.352113 1.971831 0.119048 0.666667 0.035211 0.985915 -64.788732 97.183099
12 0.60000000 0.133772 0.140845 1.666667 0.047619 0.563492 0.014085 1.000000 -85.915493 66.666667
13 0.70000000 0.098679 0.000000 1.428571 0.000000 0.482993 0.000000 1.000000 -100.000000 42.857143
14 0.80000000 0.075703 0.000000 1.250000 0.000000 0.422619 0.000000 1.000000 -100.000000 25.000000
15 0.90000000 0.054246 0.000000 1.111111 0.000000 0.375661 0.000000 1.000000 -100.000000 11.111111
16 1.00000000 0.016500 0.000000 1.000000 0.000000 0.338095 0.000000 1.000000 -100.000000 0.000000
null DOF: 419.0
residual DOF: 362.0
null deviance: 537.40173
residual deviance: 215.0517
GLM Model (summary):
Family Link Regularization Lambda Search Number of Predictors Total Number of Active Predictors Number of Iterations Training Frame
binomial logit Elastic Net (alpha = 0.5, lambda = 0.1364 ) nlambda = 47, lambda_max = 0.7478, best_lambda = 0.1364 9968 57 35 rm-h2o-frame-logistic_regression-642174
Scoring History:
timestamp duration iteration lambda predictors Explained Deviance (train) Explained Deviance (test)
2020-09-04 17:00:23 0.000 sec 1 .75E0 1 -0.000 NaN
2020-09-04 17:00:24 0.336 sec 3 .68E0 4 0.040 NaN
2020-09-04 17:00:24 0.881 sec 5 .61E0 7 0.101 NaN
2020-09-04 17:00:25 1.601 sec 7 .55E0 12 0.162 NaN
2020-09-04 17:00:26 2.458 sec 9 .5E0 15 0.218 NaN
2020-09-04 17:00:27 3.306 sec 11 .45E0 19 0.267 NaN
2020-09-04 17:00:27 4.131 sec 13 .41E0 25 0.311 NaN
2020-09-04 17:00:28 4.997 sec 15 .37E0 28 0.350 NaN
2020-09-04 17:00:29 5.936 sec 17 .34E0 32 0.385 NaN
2020-09-04 17:00:30 7.002 sec 19 .3E0 36 0.418 NaN
2020-09-04 17:00:31 7.943 sec 21 .27E0 37 0.447 NaN
2020-09-04 17:00:32 8.932 sec 23 .25E0 45 0.474 NaN
2020-09-04 17:00:33 10.063 sec 25 .22E0 44 0.499 NaN
2020-09-04 17:00:34 11.065 sec 27 .2E0 45 0.521 NaN
2020-09-04 17:00:35 12.181 sec 29 .18E0 49 0.542 NaN
2020-09-04 17:00:36 13.224 sec 31 .17E0 57 0.563 NaN
2020-09-04 17:00:38 14.296 sec 33 .15E0 56 0.582 NaN
2020-09-04 17:00:39 15.694 sec 35 .14E0 58 0.600 NaN
H2O version: 3.8.2.6-rm9.0.0

## Sheet: Gradient Boosted Tree
08.09.2020 09:27:42 Results of ResultWriter 'Write as Text (2)' [1]:
08.09.2020 09:27:42 Model Metrics Type: Binomial
Description: N/A
model id: rm-h2o-model-gradient_boosted_trees_(2)-619322
frame id: rm-h2o-frame-gradient_boosted_trees_(2)-581119
MSE: 0.0010888716
R^2: 0.99511737
AUC: 1.0
logloss: 0.015245184
CM: Confusion Matrix (vertical: actual; across: predicted):
1 0 Error Rate
1 279 0 0.0000 = 0 / 279
0 0 141 0.0000 = 0 / 141
Totals 279 141 0.0000 = 0 / 420
Gains/Lift Table (Avg response rate: 33.57 %):
Group Cumulative Data Fraction Lower Threshold Lift Cumulative Lift Response Rate Cumulative Response Rate Capture Rate Cumulative Capture Rate Gain Cumulative Gain
1 0.01190476 0.994788 2.978723 2.978723 1.000000 1.000000 0.035461 0.035461 197.872340 197.872340
2 0.02142857 0.994533 2.978723 2.978723 1.000000 1.000000 0.028369 0.063830 197.872340 197.872340
3 0.03095238 0.994414 2.978723 2.978723 1.000000 1.000000 0.028369 0.092199 197.872340 197.872340
4 0.04047619 0.994366 2.978723 2.978723 1.000000 1.000000 0.028369 0.120567 197.872340 197.872340
5 0.05000000 0.994287 2.978723 2.978723 1.000000 1.000000 0.028369 0.148936 197.872340 197.872340
6 0.10000000 0.993220 2.978723 2.978723 1.000000 1.000000 0.148936 0.297872 197.872340 197.872340
7 0.15000000 0.991945 2.978723 2.978723 1.000000 1.000000 0.148936 0.446809 197.872340 197.872340
8 0.20000000 0.989717 2.978723 2.978723 1.000000 1.000000 0.148936 0.595745 197.872340 197.872340
9 0.30000000 0.925532 2.978723 2.978723 1.000000 1.000000 0.297872 0.893617 197.872340 197.872340
10 0.40000000 0.011845 1.063830 2.500000 0.357143 0.839286 0.106383 1.000000 6.382979 150.000000
11 0.50000000 0.005797 0.000000 2.000000 0.000000 0.671429 0.000000 1.000000 -100.000000 100.000000
12 0.60000000 0.003777 0.000000 1.666667 0.000000 0.559524 0.000000 1.000000 -100.000000 66.666667
13 0.70000000 0.003162 0.000000 1.428571 0.000000 0.479592 0.000000 1.000000 -100.000000 42.857143
14 0.80000000 0.002744 0.000000 1.250000 0.000000 0.419643 0.000000 1.000000 -100.000000 25.000000
15 0.90000000 0.002520 0.000000 1.111111 0.000000 0.373016 0.000000 1.000000 -100.000000 11.111111
16 1.00000000 0.002316 0.000000 1.000000 0.000000 0.335714 0.000000 1.000000 -100.000000 0.000000
Variable Importances:
Variable Relative Importance Scaled Importance Percentage
GNRH1 1392.365356 1.000000 0.306280
CRH 1115.064941 0.800842 0.245282
MMEL1 217.033463 0.155874 0.047741
DUSP4 101.800484 0.073113 0.022393
Age 83.455223 0.059938 0.018358
MAOB 57.592564 0.041363 0.012669
PLEKHA9 25.187847 0.018090 0.005541
C4B 19.169004 0.013767 0.004217
CDKN2D 16.914452 0.012148 0.003721
BHLHB4 16.191605 0.011629 0.003562
---
LOC729142 0.000000 0.000000 0.000000
OC90 0.000000 0.000000 0.000000
LOC729519 0.000000 0.000000 0.000000
LOC729615 0.000000 0.000000 0.000000
LOC729680 0.000000 0.000000 0.000000
HSP90AA5P 0.000000 0.000000 0.000000
LOC731986 0.000000 0.000000 0.000000
PSAPL1 0.000000 0.000000 0.000000
LOC100049716 0.000000 0.000000 0.000000
SNHG8 0.000000 0.000000 0.000000
Model Summary:
Number of Trees Model Size in Bytes Min. Depth Max. Depth Mean Depth Min. Leaves Max. Leaves Mean Leaves
500 442159 5 10 9.97800 10 121 70.76400
Scoring History:
Timestamp Duration Number of Trees Training MSE Training LogLoss Training AUC Training Lift Training Classification Error
2020-09-08 09:03:01 0.015 sec 0 0.22301 0.63815 0.50000 1.00000 0.66429
2020-09-08 09:03:04 3.074 sec 1 0.21928 0.62980 0.92008 2.81709 0.06190
2020-09-08 09:03:09 7.911 sec 3 0.21194 0.61349 0.98965 2.60638 0.02857
2020-09-08 09:03:16 14.390 sec 5 0.20496 0.59811 0.99732 2.97872 0.02143
2020-09-08 09:03:41 39.312 sec 7 0.19814 0.58312 0.99916 2.97872 0.00952
2020-09-08 09:03:47 45.205 sec 9 0.19133 0.56821 0.99921 2.97872 0.00952
2020-09-08 09:03:53 51.600 sec 11 0.18499 0.55439 0.99944 2.97872 0.01190
2020-09-08 09:03:59 57.704 sec 13 0.17907 0.54151 0.99944 2.97872 0.00952
2020-09-08 09:04:05 1 min 3.889 sec 15 0.17304 0.52842 0.99959 2.97872 0.00952
2020-09-08 09:04:11 1 min 9.734 sec 17 0.16746 0.51631 0.99947 2.97872 0.01190
---
2020-09-08 09:26:46 23 min 44.512 sec 472 0.00128 0.01738 1.00000 2.97872 0.00000
2020-09-08 09:26:52 23 min 50.801 sec 475 0.00125 0.01711 1.00000 2.97872 0.00000
2020-09-08 09:26:58 23 min 56.508 sec 478 0.00124 0.01689 1.00000 2.97872 0.00000
2020-09-08 09:27:04 24 min 2.354 sec 481 0.00121 0.01665 1.00000 2.97872 0.00000
2020-09-08 09:27:10 24 min 8.260 sec 484 0.00120 0.01643 1.00000 2.97872 0.00000
2020-09-08 09:27:15 24 min 13.603 sec 487 0.00119 0.01623 1.00000 2.97872 0.00000
2020-09-08 09:27:22 24 min 20.315 sec 490 0.00115 0.01598 1.00000 2.97872 0.00000
2020-09-08 09:27:29 24 min 28.087 sec 494 0.00113 0.01570 1.00000 2.97872 0.00000
2020-09-08 09:27:35 24 min 33.945 sec 497 0.00111 0.01546 1.00000 2.97872 0.00000
2020-09-08 09:27:41 24 min 39.316 sec 500 0.00109 0.01525 1.00000 2.97872 0.00000
H2O version: 3.8.2.6-rm9.0.0
08.09.2020 09:51:02 Results of ResultWriter 'Write as Text (2)' [2]:
08.09.2020 09:51:02 Model Metrics Type: Binomial
Description: N/A
model id: rm-h2o-model-gradient_boosted_trees_(2)-468453
frame id: rm-h2o-frame-gradient_boosted_trees_(2)-736797
MSE: 0.001164825
R^2: 0.99477065
AUC: 1.0
logloss: 0.0155588845
CM: Confusion Matrix (vertical: actual; across: predicted):
1 0 Error Rate
1 280 0 0.0000 = 0 / 280
0 0 141 0.0000 = 0 / 141
Totals 280 141 0.0000 = 0 / 421
Gains/Lift Table (Avg response rate: 33.49 %):
Group Cumulative Data Fraction Lower Threshold Lift Cumulative Lift Response Rate Cumulative Response Rate Capture Rate Cumulative Capture Rate Gain Cumulative Gain
1 0.01187648 0.994988 2.985816 2.985816 1.000000 1.000000 0.035461 0.035461 198.581560 198.581560
2 0.02137767 0.994847 2.985816 2.985816 1.000000 1.000000 0.028369 0.063830 198.581560 198.581560
3 0.03087886 0.994531 2.985816 2.985816 1.000000 1.000000 0.028369 0.092199 198.581560 198.581560
4 0.04038005 0.994106 2.985816 2.985816 1.000000 1.000000 0.028369 0.120567 198.581560 198.581560
5 0.05225653 0.993969 2.985816 2.985816 1.000000 1.000000 0.035461 0.156028 198.581560 198.581560
6 0.10213777 0.993240 2.985816 2.985816 1.000000 1.000000 0.148936 0.304965 198.581560 198.581560
7 0.15201900 0.991999 2.985816 2.985816 1.000000 1.000000 0.148936 0.453901 198.581560 198.581560
8 0.20190024 0.989162 2.985816 2.985816 1.000000 1.000000 0.148936 0.602837 198.581560 198.581560
9 0.30166271 0.915189 2.985816 2.985816 1.000000 1.000000 0.297872 0.900709 198.581560 198.581560
10 0.40142518 0.014195 0.995272 2.491124 0.333333 0.834320 0.099291 1.000000 -0.472813 149.112426
11 0.50118765 0.005683 0.000000 1.995261 0.000000 0.668246 0.000000 1.000000 -100.000000 99.526066
12 0.60095012 0.003751 0.000000 1.664032 0.000000 0.557312 0.000000 1.000000 -100.000000 66.403162
13 0.70071259 0.003044 0.000000 1.427119 0.000000 0.477966 0.000000 1.000000 -100.000000 42.711864
14 0.80047506 0.002771 0.000000 1.249258 0.000000 0.418398 0.000000 1.000000 -100.000000 24.925816
15 0.90023753 0.002488 0.000000 1.110818 0.000000 0.372032 0.000000 1.000000 -100.000000 11.081794
16 1.00000000 0.002288 0.000000 1.000000 0.000000 0.334917 0.000000 1.000000 -100.000000 0.000000
Variable Importances:
Variable Relative Importance Scaled Importance Percentage
DUSP4 777.821228 1.000000 0.168399
PPEF1 756.256653 0.972276 0.163730
CRH 603.145447 0.775429 0.130582
GNRH1 429.838654 0.552619 0.093061
MMEL1 199.637527 0.256662 0.043222
SOBP 122.514481 0.157510 0.026525
Age 41.932869 0.053911 0.009079
CIDEC 40.762760 0.052406 0.008825
GRIK1 34.509945 0.044367 0.007471
ETF1 29.868130 0.038400 0.006466
---
OC90 0.000000 0.000000 0.000000
C6orf35 0.000000 0.000000 0.000000
LOC729519 0.000000 0.000000 0.000000
LOC729615 0.000000 0.000000 0.000000
HSP90AA5P 0.000000 0.000000 0.000000
LOC731986 0.000000 0.000000 0.000000
LOC751071 0.000000 0.000000 0.000000
HESRG 0.000000 0.000000 0.000000
LOC100049716 0.000000 0.000000 0.000000
SNHG8 0.000000 0.000000 0.000000
Model Summary:
Number of Trees Model Size in Bytes Min. Depth Max. Depth Mean Depth Min. Leaves Max. Leaves Mean Leaves
500 424698 5 10 9.96000 9 128 67.73800
Scoring History:
Timestamp Duration Number of Trees Training MSE Training LogLoss Training AUC Training Lift Training Classification Error
2020-09-08 09:27:45 0.031 sec 0 0.22275 0.63761 0.50000 1.00000 0.66508
2020-09-08 09:27:47 2.339 sec 1 0.21899 0.62918 0.92362 2.74432 0.06413
2020-09-08 09:27:53 8.181 sec 4 0.20870 0.60631 0.98671 2.98582 0.03563
2020-09-08 09:27:58 13.314 sec 6 0.20195 0.59144 0.98883 2.98582 0.02613
2020-09-08 09:28:03 18.733 sec 8 0.19532 0.57687 0.99666 2.98582 0.02613
2020-09-08 09:28:09 24.027 sec 10 0.18895 0.56289 0.99772 2.98582 0.02138
2020-09-08 09:28:14 29.588 sec 12 0.18287 0.54961 0.99873 2.98582 0.01188
2020-09-08 09:28:20 35.397 sec 14 0.17706 0.53692 0.99871 2.98582 0.01425
2020-09-08 09:28:26 41.071 sec 16 0.17141 0.52461 0.99868 2.98582 0.01425
2020-09-08 09:28:32 47.055 sec 18 0.16571 0.51223 0.99934 2.98582 0.01425
---
2020-09-08 09:50:09 22 min 24.454 sec 473 0.00136 0.01770 1.00000 2.98582 0.00000
2020-09-08 09:50:15 22 min 30.587 sec 476 0.00133 0.01739 1.00000 2.98582 0.00000
2020-09-08 09:50:22 22 min 36.982 sec 479 0.00130 0.01711 1.00000 2.98582 0.00000
2020-09-08 09:50:27 22 min 42.721 sec 482 0.00127 0.01686 1.00000 2.98582 0.00000
2020-09-08 09:50:32 22 min 47.804 sec 485 0.00124 0.01660 1.00000 2.98582 0.00000
2020-09-08 09:50:39 22 min 54.313 sec 488 0.00122 0.01636 1.00000 2.98582 0.00000
2020-09-08 09:50:45 23 min 0.061 sec 491 0.00121 0.01614 1.00000 2.98582 0.00000
2020-09-08 09:50:52 23 min 7.124 sec 495 0.00118 0.01584 1.00000 2.98582 0.00000
2020-09-08 09:50:59 23 min 13.962 sec 499 0.00117 0.01560 1.00000 2.98582 0.00000
2020-09-08 09:51:01 23 min 16.144 sec 500 0.00116 0.01556 1.00000 2.98582 0.00000
H2O version: 3.8.2.6-rm9.0.0
08.09.2020 10:15:18 Results of ResultWriter 'Write as Text (2)' [3]:
08.09.2020 10:15:18 Model Metrics Type: Binomial
Description: N/A
model id: rm-h2o-model-gradient_boosted_trees_(2)-827714
frame id: rm-h2o-frame-gradient_boosted_trees_(2)-6308
MSE: 9.6378673E-4
R^2: 0.9956783
AUC: 1.0
logloss: 0.014890531
CM: Confusion Matrix (vertical: actual; across: predicted):
1 0 Error Rate
1 279 0 0.0000 = 0 / 279
0 0 141 0.0000 = 0 / 141
Totals 279 141 0.0000 = 0 / 420
Gains/Lift Table (Avg response rate: 33.57 %):
Group Cumulative Data Fraction Lower Threshold Lift Cumulative Lift Response Rate Cumulative Response Rate Capture Rate Cumulative Capture Rate Gain Cumulative Gain
1 0.01190476 0.994753 2.978723 2.978723 1.000000 1.000000 0.035461 0.035461 197.872340 197.872340
2 0.02142857 0.994523 2.978723 2.978723 1.000000 1.000000 0.028369 0.063830 197.872340 197.872340
3 0.03095238 0.994321 2.978723 2.978723 1.000000 1.000000 0.028369 0.092199 197.872340 197.872340
4 0.04047619 0.994212 2.978723 2.978723 1.000000 1.000000 0.028369 0.120567 197.872340 197.872340
5 0.05000000 0.994191 2.978723 2.978723 1.000000 1.000000 0.028369 0.148936 197.872340 197.872340
6 0.10000000 0.993525 2.978723 2.978723 1.000000 1.000000 0.148936 0.297872 197.872340 197.872340
7 0.15000000 0.992205 2.978723 2.978723 1.000000 1.000000 0.148936 0.446809 197.872340 197.872340
8 0.20000000 0.990092 2.978723 2.978723 1.000000 1.000000 0.148936 0.595745 197.872340 197.872340
9 0.30000000 0.912337 2.978723 2.978723 1.000000 1.000000 0.297872 0.893617 197.872340 197.872340
10 0.40000000 0.014252 1.063830 2.500000 0.357143 0.839286 0.106383 1.000000 6.382979 150.000000
11 0.50000000 0.005951 0.000000 2.000000 0.000000 0.671429 0.000000 1.000000 -100.000000 100.000000
12 0.60000000 0.004196 0.000000 1.666667 0.000000 0.559524 0.000000 1.000000 -100.000000 66.666667
13 0.70000000 0.003102 0.000000 1.428571 0.000000 0.479592 0.000000 1.000000 -100.000000 42.857143
14 0.80000000 0.002863 0.000000 1.250000 0.000000 0.419643 0.000000 1.000000 -100.000000 25.000000
15 0.90000000 0.002572 0.000000 1.111111 0.000000 0.373016 0.000000 1.000000 -100.000000 11.111111
16 1.00000000 0.002348 0.000000 1.000000 0.000000 0.335714 0.000000 1.000000 -100.000000 0.000000
Variable Importances:
Variable Relative Importance Scaled Importance Percentage
GNRH1 1429.624023 1.000000 0.312453
VIP 689.175232 0.482067 0.150624
DUSP4 539.627686 0.377461 0.117939
Age 184.350250 0.128950 0.040291
PPEF1 42.877720 0.029992 0.009371
SOBP 42.424191 0.029675 0.009272
ETF1 30.427610 0.021284 0.006650
LOC730200 29.228552 0.020445 0.006388
MMEL1 26.313580 0.018406 0.005751
SLC4A11 19.376547 0.013554 0.004235
---
LOC729519 0.000000 0.000000 0.000000
LOC729615 0.000000 0.000000 0.000000
LOC729680 0.000000 0.000000 0.000000
LOC729961 0.000000 0.000000 0.000000
LOC730057 0.000000 0.000000 0.000000
LOC730125 0.000000 0.000000 0.000000
HSP90AA5P 0.000000 0.000000 0.000000
HESRG 0.000000 0.000000 0.000000
LOC100049716 0.000000 0.000000 0.000000
RP11-679B17.1 0.000000 0.000000 0.000000
Model Summary:
Number of Trees Model Size in Bytes Min. Depth Max. Depth Mean Depth Min. Leaves Max. Leaves Mean Leaves
500 434490 4 10 9.97000 10 129 69.43800
Scoring History:
Timestamp Duration Number of Trees Training MSE Training LogLoss Training AUC Training Lift Training Classification Error
2020-09-08 09:51:05 0.031 sec 0 0.22301 0.63815 0.50000 1.00000 0.66429
2020-09-08 09:51:07 2.257 sec 1 0.21918 0.62959 0.93064 2.74129 0.05952
2020-09-08 09:51:12 6.873 sec 3 0.21206 0.61374 0.98368 2.97872 0.02381
2020-09-08 09:51:17 12.273 sec 5 0.20491 0.59795 0.99929 2.97872 0.00714
2020-09-08 09:51:23 17.502 sec 7 0.19826 0.58333 0.99944 2.97872 0.00714
2020-09-08 09:51:30 25.141 sec 10 0.18878 0.56259 0.99939 2.97872 0.00714
2020-09-08 09:51:36 30.645 sec 12 0.18267 0.54928 0.99957 2.97872 0.00714
2020-09-08 09:51:42 36.694 sec 14 0.17655 0.53598 0.99980 2.97872 0.00476
2020-09-08 09:51:48 42.636 sec 16 0.17098 0.52389 0.99987 2.97872 0.00476
2020-09-08 09:51:54 48.937 sec 18 0.16545 0.51186 0.99995 2.97872 0.00238
---
2020-09-08 10:14:14 23 min 8.513 sec 470 0.00123 0.01741 1.00000 2.97872 0.00000
2020-09-08 10:14:20 23 min 15.414 sec 473 0.00121 0.01718 1.00000 2.97872 0.00000
2020-09-08 10:14:27 23 min 22.047 sec 476 0.00117 0.01684 1.00000 2.97872 0.00000
2020-09-08 10:14:36 23 min 30.469 sec 480 0.00114 0.01649 1.00000 2.97872 0.00000
2020-09-08 10:14:44 23 min 38.447 sec 484 0.00110 0.01612 1.00000 2.97872 0.00000
2020-09-08 10:14:51 23 min 45.950 sec 488 0.00106 0.01582 1.00000 2.97872 0.00000
2020-09-08 10:14:59 23 min 54.242 sec 492 0.00103 0.01548 1.00000 2.97872 0.00000
2020-09-08 10:15:05 24 min 0.088 sec 495 0.00100 0.01525 1.00000 2.97872 0.00000
2020-09-08 10:15:12 24 min 6.469 sec 498 0.00098 0.01504 1.00000 2.97872 0.00000
2020-09-08 10:15:16 24 min 10.829 sec 500 0.00096 0.01489 1.00000 2.97872 0.00000
H2O version: 3.8.2.6-rm9.0.0
08.09.2020 10:38:59 Results of ResultWriter 'Write as Text (2)' [4]:
08.09.2020 10:38:59 Model Metrics Type: Binomial
Description: N/A
model id: rm-h2o-model-gradient_boosted_trees_(2)-329119
frame id: rm-h2o-frame-gradient_boosted_trees_(2)-969569
MSE: 0.0011159066
R^2: 0.9949962
AUC: 1.0
logloss: 0.015570372
CM: Confusion Matrix (vertical: actual; across: predicted):
1 0 Error Rate
1 279 0 0.0000 = 0 / 279
0 0 141 0.0000 = 0 / 141
Totals 279 141 0.0000 = 0 / 420
Gains/Lift Table (Avg response rate: 33.57 %):
Group Cumulative Data Fraction Lower Threshold Lift Cumulative Lift Response Rate Cumulative Response Rate Capture Rate Cumulative Capture Rate Gain Cumulative Gain
1 0.01190476 0.994957 2.978723 2.978723 1.000000 1.000000 0.035461 0.035461 197.872340 197.872340
2 0.02142857 0.994693 2.978723 2.978723 1.000000 1.000000 0.028369 0.063830 197.872340 197.872340
3 0.03095238 0.994563 2.978723 2.978723 1.000000 1.000000 0.028369 0.092199 197.872340 197.872340
4 0.04047619 0.994407 2.978723 2.978723 1.000000 1.000000 0.028369 0.120567 197.872340 197.872340
5 0.05000000 0.994253 2.978723 2.978723 1.000000 1.000000 0.028369 0.148936 197.872340 197.872340
6 0.10000000 0.993492 2.978723 2.978723 1.000000 1.000000 0.148936 0.297872 197.872340 197.872340
7 0.15000000 0.991837 2.978723 2.978723 1.000000 1.000000 0.148936 0.446809 197.872340 197.872340
8 0.20000000 0.989536 2.978723 2.978723 1.000000 1.000000 0.148936 0.595745 197.872340 197.872340
9 0.30000000 0.917756 2.978723 2.978723 1.000000 1.000000 0.297872 0.893617 197.872340 197.872340
10 0.40000000 0.016931 1.063830 2.500000 0.357143 0.839286 0.106383 1.000000 6.382979 150.000000
11 0.50000000 0.006305 0.000000 2.000000 0.000000 0.671429 0.000000 1.000000 -100.000000 100.000000
12 0.60000000 0.003998 0.000000 1.666667 0.000000 0.559524 0.000000 1.000000 -100.000000 66.666667
13 0.70000000 0.003205 0.000000 1.428571 0.000000 0.479592 0.000000 1.000000 -100.000000 42.857143
14 0.80000000 0.002800 0.000000 1.250000 0.000000 0.419643 0.000000 1.000000 -100.000000 25.000000
15 0.90000000 0.002518 0.000000 1.111111 0.000000 0.373016 0.000000 1.000000 -100.000000 11.111111
16 1.00000000 0.002353 0.000000 1.000000 0.000000 0.335714 0.000000 1.000000 -100.000000 0.000000
Variable Importances:
Variable Relative Importance Scaled Importance Percentage
CRH 895.973022 1.000000 0.194798
C5orf13 576.660278 0.643613 0.125374
SOBP 313.887878 0.350332 0.068244
MMEL1 274.484100 0.306353 0.059677
GNRH1 268.700653 0.299898 0.058419
WSB2 224.614670 0.250694 0.048835
DUSP4 162.278473 0.181120 0.035282
GRIK1 70.717461 0.078928 0.015375
Age 65.499969 0.073105 0.014241
PLEKHA9 59.387505 0.066283 0.012912
---
C6orf35 0.000000 0.000000 0.000000
LOC729615 0.000000 0.000000 0.000000
LOC729961 0.000000 0.000000 0.000000
LOC731986 0.000000 0.000000 0.000000
LOC751071 0.000000 0.000000 0.000000
PSAPL1 0.000000 0.000000 0.000000
HESRG 0.000000 0.000000 0.000000
LOC100049716 0.000000 0.000000 0.000000
SNHG8 0.000000 0.000000 0.000000
RP11-679B17.1 0.000000 0.000000 0.000000
Model Summary:
Number of Trees Model Size in Bytes Min. Depth Max. Depth Mean Depth Min. Leaves Max. Leaves Mean Leaves
500 434294 5 10 9.97000 11 129 69.39800
Scoring History:
Timestamp Duration Number of Trees Training MSE Training LogLoss Training AUC Training Lift Training Classification Error
2020-09-08 10:15:20 0.047 sec 0 0.22301 0.63815 0.50000 1.00000 0.66429
2020-09-08 10:15:22 2.243 sec 1 0.21923 0.62970 0.92523 2.64775 0.06905
2020-09-08 10:15:29 9.207 sec 4 0.20843 0.60571 0.99478 2.97872 0.01667
2020-09-08 10:15:34 13.786 sec 6 0.20164 0.59076 0.99830 2.97872 0.01905
2020-09-08 10:15:39 19.206 sec 8 0.19509 0.57641 0.99898 2.97872 0.01429
2020-09-08 10:15:45 24.385 sec 10 0.18868 0.56242 0.99924 2.97872 0.01190
2020-09-08 10:15:50 29.693 sec 12 0.18243 0.54880 0.99924 2.97872 0.01429
2020-09-08 10:15:56 35.491 sec 14 0.17644 0.53578 0.99919 2.97872 0.01190
2020-09-08 10:16:01 41.282 sec 16 0.17094 0.52378 0.99908 2.97872 0.01429
2020-09-08 10:16:08 48.239 sec 18 0.16549 0.51192 0.99916 2.97872 0.01429
---
2020-09-08 10:37:58 22 min 38.051 sec 468 0.00136 0.01807 1.00000 2.97872 0.00000
2020-09-08 10:38:04 22 min 43.962 sec 471 0.00134 0.01781 1.00000 2.97872 0.00000
2020-09-08 10:38:10 22 min 49.443 sec 474 0.00131 0.01756 1.00000 2.97872 0.00000
2020-09-08 10:38:16 22 min 55.673 sec 477 0.00129 0.01732 1.00000 2.97872 0.00000
2020-09-08 10:38:26 23 min 5.587 sec 482 0.00126 0.01693 1.00000 2.97872 0.00000
2020-09-08 10:38:33 23 min 12.379 sec 486 0.00123 0.01663 1.00000 2.97872 0.00000
2020-09-08 10:38:39 23 min 18.619 sec 490 0.00118 0.01631 1.00000 2.97872 0.00000
2020-09-08 10:38:44 23 min 24.291 sec 493 0.00116 0.01609 1.00000 2.97872 0.00000
2020-09-08 10:38:51 23 min 31.059 sec 497 0.00114 0.01581 1.00000 2.97872 0.00000
2020-09-08 10:38:57 23 min 37.099 sec 500 0.00112 0.01557 1.00000 2.97872 0.00000
H2O version: 3.8.2.6-rm9.0.0
08.09.2020 11:03:36 Results of ResultWriter 'Write as Text (2)' [5]:
08.09.2020 11:03:36 Model Metrics Type: Binomial
Description: N/A
model id: rm-h2o-model-gradient_boosted_trees_(2)-221630
frame id: rm-h2o-frame-gradient_boosted_trees_(2)-523918
MSE: 0.0011491409
R^2: 0.9948471
AUC: 1.0
logloss: 0.016164744
CM: Confusion Matrix (vertical: actual; across: predicted):
1 0 Error Rate
1 279 0 0.0000 = 0 / 279
0 0 141 0.0000 = 0 / 141
Totals 279 141 0.0000 = 0 / 420
Gains/Lift Table (Avg response rate: 33.57 %):
Group Cumulative Data Fraction Lower Threshold Lift Cumulative Lift Response Rate Cumulative Response Rate Capture Rate Cumulative Capture Rate Gain Cumulative Gain
1 0.01190476 0.994732 2.978723 2.978723 1.000000 1.000000 0.035461 0.035461 197.872340 197.872340
2 0.02142857 0.994528 2.978723 2.978723 1.000000 1.000000 0.028369 0.063830 197.872340 197.872340
3 0.03095238 0.994327 2.978723 2.978723 1.000000 1.000000 0.028369 0.092199 197.872340 197.872340
4 0.04047619 0.994159 2.978723 2.978723 1.000000 1.000000 0.028369 0.120567 197.872340 197.872340
5 0.05000000 0.993884 2.978723 2.978723 1.000000 1.000000 0.028369 0.148936 197.872340 197.872340
6 0.10000000 0.993382 2.978723 2.978723 1.000000 1.000000 0.148936 0.297872 197.872340 197.872340
7 0.15000000 0.992059 2.978723 2.978723 1.000000 1.000000 0.148936 0.446809 197.872340 197.872340
8 0.20000000 0.989125 2.978723 2.978723 1.000000 1.000000 0.148936 0.595745 197.872340 197.872340
9 0.30000000 0.906084 2.978723 2.978723 1.000000 1.000000 0.297872 0.893617 197.872340 197.872340
10 0.40000000 0.015776 1.063830 2.500000 0.357143 0.839286 0.106383 1.000000 6.382979 150.000000
11 0.50000000 0.006138 0.000000 2.000000 0.000000 0.671429 0.000000 1.000000 -100.000000 100.000000
12 0.60000000 0.004142 0.000000 1.666667 0.000000 0.559524 0.000000 1.000000 -100.000000 66.666667
13 0.70000000 0.003143 0.000000 1.428571 0.000000 0.479592 0.000000 1.000000 -100.000000 42.857143
14 0.80000000 0.002764 0.000000 1.250000 0.000000 0.419643 0.000000 1.000000 -100.000000 25.000000
15 0.90000000 0.002504 0.000000 1.111111 0.000000 0.373016 0.000000 1.000000 -100.000000 11.111111
16 1.00000000 0.002301 0.000000 1.000000 0.000000 0.335714 0.000000 1.000000 -100.000000 0.000000
Variable Importances:
Variable Relative Importance Scaled Importance Percentage
GNRH1 1150.551270 1.000000 0.251112
CRH 737.953979 0.641392 0.161061
C5orf13 383.614777 0.333418 0.083725
DUSP4 376.016174 0.326814 0.082067
MMEL1 173.002884 0.150365 0.037759
Age 73.188240 0.063611 0.015974
EGR4 55.346798 0.048105 0.012080
MAOB 25.735817 0.022368 0.005617
PLEKHA9 21.793396 0.018942 0.004756
HIF3A 18.551519 0.016124 0.004049
---
LOC728705 0.000000 0.000000 0.000000
LOC729026 0.000000 0.000000 0.000000
LOC729519 0.000000 0.000000 0.000000
LOC729615 0.000000 0.000000 0.000000
HSP90AA5P 0.000000 0.000000 0.000000
LOC751071 0.000000 0.000000 0.000000
PSAPL1 0.000000 0.000000 0.000000
LOC100049716 0.000000 0.000000 0.000000
SNHG8 0.000000 0.000000 0.000000
RP11-679B17.1 0.000000 0.000000 0.000000
Model Summary:
Number of Trees Model Size in Bytes Min. Depth Max. Depth Mean Depth Min. Leaves Max. Leaves Mean Leaves
500 440623 4 10 9.97400 9 126 70.47400
Scoring History:
Timestamp Duration Number of Trees Training MSE Training LogLoss Training AUC Training Lift Training Classification Error
2020-09-08 10:39:01 0.026 sec 0 0.22301 0.63815 0.50000 1.00000 0.66429
2020-09-08 10:39:03 2.037 sec 1 0.21955 0.63041 0.88965 2.52046 0.10000
2020-09-08 10:39:10 8.530 sec 4 0.20870 0.60631 0.98920 2.97872 0.03333
2020-09-08 10:39:16 14.610 sec 6 0.20192 0.59137 0.99652 2.97872 0.02381
2020-09-08 10:39:21 20.043 sec 8 0.19553 0.57733 0.99804 2.97872 0.01667
2020-09-08 10:39:27 25.715 sec 10 0.18937 0.56384 0.99830 2.97872 0.01429
2020-09-08 10:39:33 31.687 sec 12 0.18333 0.55067 0.99845 2.97872 0.01667
2020-09-08 10:39:39 37.151 sec 14 0.17750 0.53797 0.99863 2.97872 0.01667
2020-09-08 10:39:45 43.582 sec 16 0.17172 0.52537 0.99908 2.97872 0.01429
2020-09-08 10:39:51 49.479 sec 18 0.16656 0.51412 0.99914 2.97872 0.01429
---
2020-09-08 11:02:25 23 min 23.973 sec 467 0.00134 0.01867 1.00000 2.97872 0.00000
2020-09-08 11:02:34 23 min 32.379 sec 471 0.00132 0.01831 1.00000 2.97872 0.00000
2020-09-08 11:02:42 23 min 40.519 sec 475 0.00128 0.01794 1.00000 2.97872 0.00000
2020-09-08 11:02:50 23 min 48.437 sec 479 0.00126 0.01767 1.00000 2.97872 0.00000
2020-09-08 11:02:58 23 min 56.796 sec 483 0.00124 0.01735 1.00000 2.97872 0.00000
2020-09-08 11:03:07 24 min 5.155 sec 487 0.00121 0.01704 1.00000 2.97872 0.00000
2020-09-08 11:03:13 24 min 11.391 sec 490 0.00119 0.01683 1.00000 2.97872 0.00000
2020-09-08 11:03:22 24 min 20.166 sec 494 0.00118 0.01656 1.00000 2.97872 0.00000
2020-09-08 11:03:30 24 min 28.104 sec 498 0.00115 0.01627 1.00000 2.97872 0.00000
2020-09-08 11:03:34 24 min 32.883 sec 500 0.00115 0.01616 1.00000 2.97872 0.00000
H2O version: 3.8.2.6-rm9.0.0
08.09.2020 11:28:58 Results of ResultWriter 'Write as Text (2)' [6]:
08.09.2020 11:28:58 Model Metrics Type: Binomial
Description: N/A
model id: rm-h2o-model-gradient_boosted_trees_(2)-38345
frame id: rm-h2o-frame-gradient_boosted_trees_(2)-270667
MSE: 0.0010605819
R^2: 0.99523866
AUC: 1.0
logloss: 0.01540501
CM: Confusion Matrix (vertical: actual; across: predicted):
1 0 Error Rate
1 280 0 0.0000 = 0 / 280
0 0 141 0.0000 = 0 / 141
Totals 280 141 0.0000 = 0 / 421
Gains/Lift Table (Avg response rate: 33.49 %):
Group Cumulative Data Fraction Lower Threshold Lift Cumulative Lift Response Rate Cumulative Response Rate Capture Rate Cumulative Capture Rate Gain Cumulative Gain
1 0.01187648 0.994821 2.985816 2.985816 1.000000 1.000000 0.035461 0.035461 198.581560 198.581560
2 0.02137767 0.994598 2.985816 2.985816 1.000000 1.000000 0.028369 0.063830 198.581560 198.581560
3 0.03087886 0.994366 2.985816 2.985816 1.000000 1.000000 0.028369 0.092199 198.581560 198.581560
4 0.04038005 0.994128 2.985816 2.985816 1.000000 1.000000 0.028369 0.120567 198.581560 198.581560
5 0.05225653 0.994023 2.985816 2.985816 1.000000 1.000000 0.035461 0.156028 198.581560 198.581560
6 0.10213777 0.993003 2.985816 2.985816 1.000000 1.000000 0.148936 0.304965 198.581560 198.581560
7 0.15201900 0.991334 2.985816 2.985816 1.000000 1.000000 0.148936 0.453901 198.581560 198.581560
8 0.20190024 0.989181 2.985816 2.985816 1.000000 1.000000 0.148936 0.602837 198.581560 198.581560
9 0.30166271 0.930426 2.985816 2.985816 1.000000 1.000000 0.297872 0.900709 198.581560 198.581560
10 0.40142518 0.015803 0.995272 2.491124 0.333333 0.834320 0.099291 1.000000 -0.472813 149.112426
11 0.50118765 0.005839 0.000000 1.995261 0.000000 0.668246 0.000000 1.000000 -100.000000 99.526066
12 0.60095012 0.004064 0.000000 1.664032 0.000000 0.557312 0.000000 1.000000 -100.000000 66.403162
13 0.70071259 0.003134 0.000000 1.427119 0.000000 0.477966 0.000000 1.000000 -100.000000 42.711864
14 0.80047506 0.002773 0.000000 1.249258 0.000000 0.418398 0.000000 1.000000 -100.000000 24.925816
15 0.90023753 0.002480 0.000000 1.110818 0.000000 0.372032 0.000000 1.000000 -100.000000 11.081794
16 1.00000000 0.002285 0.000000 1.000000 0.000000 0.334917 0.000000 1.000000 -100.000000 0.000000
Variable Importances:
Variable Relative Importance Scaled Importance Percentage
GNRH1 1088.678467 1.000000 0.235488
DUSP4 993.189087 0.912289 0.214833
GRIK1 416.552948 0.382623 0.090103
CRH 248.811676 0.228545 0.053820
MMEL1 78.794830 0.072377 0.017044
SOBP 71.448318 0.065628 0.015455
Age 65.463242 0.060131 0.014160
PLEKHA9 29.560444 0.027153 0.006394
INHBA 19.155455 0.017595 0.004143
HOPX 17.781954 0.016334 0.003846
---
LOC728431 0.000000 0.000000 0.000000
LOC728676 0.000000 0.000000 0.000000
LOC728705 0.000000 0.000000 0.000000
SPANXA2 0.000000 0.000000 0.000000
LOC729142 0.000000 0.000000 0.000000
LOC729615 0.000000 0.000000 0.000000
LOC729961 0.000000 0.000000 0.000000
PSAPL1 0.000000 0.000000 0.000000
SNHG8 0.000000 0.000000 0.000000
RP11-679B17.1 0.000000 0.000000 0.000000
Model Summary:
Number of Trees Model Size in Bytes Min. Depth Max. Depth Mean Depth Min. Leaves Max. Leaves Mean Leaves
500 447567 5 10 9.97400 11 128 71.69800
Scoring History:
Timestamp Duration Number of Trees Training MSE Training LogLoss Training AUC Training Lift Training Classification Error
2020-09-08 11:03:39 0.015 sec 0 0.22275 0.63761 0.50000 1.00000 0.66508
2020-09-08 11:03:41 2.233 sec 1 0.21891 0.62901 0.93242 2.65860 0.06413
2020-09-08 11:03:45 6.555 sec 3 0.21192 0.61345 0.98117 2.32230 0.03563
2020-09-08 11:03:53 13.868 sec 6 0.20218 0.59191 0.99058 2.98582 0.02138
2020-09-08 11:03:58 19.415 sec 8 0.19555 0.57735 0.99144 2.98582 0.02138
2020-09-08 11:04:04 24.993 sec 10 0.18902 0.56306 0.99845 2.98582 0.01663
2020-09-08 11:04:10 30.837 sec 12 0.18324 0.55038 0.99904 2.98582 0.00950
2020-09-08 11:04:18 39.053 sec 15 0.17435 0.53099 0.99944 2.98582 0.01188
2020-09-08 11:04:25 45.975 sec 17 0.16831 0.51783 0.99967 2.98582 0.00713
2020-09-08 11:04:31 51.943 sec 19 0.16285 0.50591 0.99975 2.98582 0.00713
---
2020-09-08 11:27:41 24 min 2.370 sec 463 0.00131 0.01836 1.00000 2.98582 0.00000
2020-09-08 11:27:52 24 min 13.253 sec 468 0.00128 0.01792 1.00000 2.98582 0.00000
2020-09-08 11:28:00 24 min 21.487 sec 472 0.00125 0.01759 1.00000 2.98582 0.00000
2020-09-08 11:28:08 24 min 29.159 sec 476 0.00121 0.01724 1.00000 2.98582 0.00000
2020-09-08 11:28:16 24 min 37.820 sec 480 0.00120 0.01695 1.00000 2.98582 0.00000
2020-09-08 11:28:24 24 min 45.819 sec 484 0.00118 0.01666 1.00000 2.98582 0.00000
2020-09-08 11:28:32 24 min 53.678 sec 488 0.00114 0.01630 1.00000 2.98582 0.00000
2020-09-08 11:28:40 25 min 1.183 sec 492 0.00111 0.01599 1.00000 2.98582 0.00000
2020-09-08 11:28:48 25 min 9.585 sec 496 0.00108 0.01568 1.00000 2.98582 0.00000
2020-09-08 11:28:56 25 min 17.147 sec 500 0.00106 0.01541 1.00000 2.98582 0.00000
H2O version: 3.8.2.6-rm9.0.0
08.09.2020 11:54:26 Results of ResultWriter 'Write as Text (2)' [7]:
08.09.2020 11:54:26 Model Metrics Type: Binomial
Description: N/A
model id: rm-h2o-model-gradient_boosted_trees_(2)-811052
frame id: rm-h2o-frame-gradient_boosted_trees_(2)-948096
MSE: 0.0011662941
R^2: 0.9947702
AUC: 1.0
logloss: 0.015689045
CM: Confusion Matrix (vertical: actual; across: predicted):
1 0 Error Rate
1 279 0 0.0000 = 0 / 279
0 0 141 0.0000 = 0 / 141
Totals 279 141 0.0000 = 0 / 420
Gains/Lift Table (Avg response rate: 33.57 %):
Group Cumulative Data Fraction Lower Threshold Lift Cumulative Lift Response Rate Cumulative Response Rate Capture Rate Cumulative Capture Rate Gain Cumulative Gain
1 0.01190476 0.994880 2.978723 2.978723 1.000000 1.000000 0.035461 0.035461 197.872340 197.872340
2 0.02142857 0.994678 2.978723 2.978723 1.000000 1.000000 0.028369 0.063830 197.872340 197.872340
3 0.03095238 0.994421 2.978723 2.978723 1.000000 1.000000 0.028369 0.092199 197.872340 197.872340
4 0.04047619 0.994307 2.978723 2.978723 1.000000 1.000000 0.028369 0.120567 197.872340 197.872340
5 0.05000000 0.994123 2.978723 2.978723 1.000000 1.000000 0.028369 0.148936 197.872340 197.872340
6 0.10000000 0.993354 2.978723 2.978723 1.000000 1.000000 0.148936 0.297872 197.872340 197.872340
7 0.15000000 0.991847 2.978723 2.978723 1.000000 1.000000 0.148936 0.446809 197.872340 197.872340
8 0.20000000 0.989317 2.978723 2.978723 1.000000 1.000000 0.148936 0.595745 197.872340 197.872340
9 0.30000000 0.925443 2.978723 2.978723 1.000000 1.000000 0.297872 0.893617 197.872340 197.872340
10 0.40000000 0.014513 1.063830 2.500000 0.357143 0.839286 0.106383 1.000000 6.382979 150.000000
11 0.50000000 0.005651 0.000000 2.000000 0.000000 0.671429 0.000000 1.000000 -100.000000 100.000000
12 0.60000000 0.004181 0.000000 1.666667 0.000000 0.559524 0.000000 1.000000 -100.000000 66.666667
13 0.70000000 0.003294 0.000000 1.428571 0.000000 0.479592 0.000000 1.000000 -100.000000 42.857143
14 0.80000000 0.002798 0.000000 1.250000 0.000000 0.419643 0.000000 1.000000 -100.000000 25.000000
15 0.90000000 0.002554 0.000000 1.111111 0.000000 0.373016 0.000000 1.000000 -100.000000 11.111111
16 1.00000000 0.002327 0.000000 1.000000 0.000000 0.335714 0.000000 1.000000 -100.000000 0.000000
Variable Importances:
Variable Relative Importance Scaled Importance Percentage
MMEL1 935.497620 1.000000 0.203377
GNRH1 889.678162 0.951021 0.193416
BDNF 429.127258 0.458715 0.093292
GRIK1 312.923706 0.334500 0.068030
Age 157.148407 0.167984 0.034164
CRH 105.214867 0.112469 0.022874
TBC1D2B 76.388664 0.081656 0.016607
EMP3 48.769825 0.052132 0.010603
LOC730200 27.202736 0.029078 0.005914
ETF1 26.495180 0.028322 0.005760
---
LOC730057 0.000000 0.000000 0.000000
LOC730125 0.000000 0.000000 0.000000
LOC731986 0.000000 0.000000 0.000000
LOC751071 0.000000 0.000000 0.000000
RELL1 0.000000 0.000000 0.000000
PSAPL1 0.000000 0.000000 0.000000
HESRG 0.000000 0.000000 0.000000
LOC100049716 0.000000 0.000000 0.000000
SNHG8 0.000000 0.000000 0.000000
RP11-679B17.1 0.000000 0.000000 0.000000
Model Summary:
Number of Trees Model Size in Bytes Min. Depth Max. Depth Mean Depth Min. Leaves Max. Leaves Mean Leaves
500 457473 4 10 9.98000 8 131 73.39400
Scoring History:
Timestamp Duration Number of Trees Training MSE Training LogLoss Training AUC Training Lift Training Classification Error
2020-09-08 11:29:00 0.016 sec 0 0.22301 0.63815 0.50000 1.00000 0.66429
2020-09-08 11:29:02 1.906 sec 1 0.21925 0.62973 0.92343 2.62949 0.07143
2020-09-08 11:29:07 6.391 sec 3 0.21196 0.61353 0.98701 2.97872 0.03571
2020-09-08 11:29:12 11.820 sec 5 0.20501 0.59819 0.99850 2.97872 0.01667
2020-09-08 11:29:17 17.152 sec 7 0.19854 0.58396 0.99858 2.97872 0.01667
2020-09-08 11:29:23 23.136 sec 9 0.19186 0.56932 0.99931 2.97872 0.00952
2020-09-08 11:29:30 29.354 sec 11 0.18558 0.55560 0.99911 2.97872 0.00952
2020-09-08 11:29:38 37.760 sec 14 0.17693 0.53669 0.99942 2.97872 0.00952
2020-09-08 11:29:45 44.369 sec 16 0.17158 0.52499 0.99964 2.97872 0.00714
2020-09-08 11:29:51 51.040 sec 18 0.16595 0.51271 0.99954 2.97872 0.00714
---
2020-09-08 11:53:12 24 min 11.326 sec 463 0.00144 0.01867 1.00000 2.97872 0.00000
2020-09-08 11:53:20 24 min 19.741 sec 467 0.00141 0.01833 1.00000 2.97872 0.00000
2020-09-08 11:53:30 24 min 29.428 sec 472 0.00139 0.01794 1.00000 2.97872 0.00000
2020-09-08 11:53:38 24 min 37.422 sec 476 0.00135 0.01758 1.00000 2.97872 0.00000
2020-09-08 11:53:47 24 min 46.496 sec 480 0.00132 0.01720 1.00000 2.97872 0.00000
2020-09-08 11:53:54 24 min 53.746 sec 484 0.00131 0.01695 1.00000 2.97872 0.00000
2020-09-08 11:54:01 25 min 1.230 sec 488 0.00126 0.01660 1.00000 2.97872 0.00000
2020-09-08 11:54:08 25 min 8.011 sec 492 0.00122 0.01626 1.00000 2.97872 0.00000
2020-09-08 11:54:16 25 min 16.167 sec 496 0.00120 0.01598 1.00000 2.97872 0.00000
2020-09-08 11:54:24 25 min 23.604 sec 500 0.00117 0.01569 1.00000 2.97872 0.00000
H2O version: 3.8.2.6-rm9.0.0
08.09.2020 12:21:04 Results of ResultWriter 'Write as Text (2)' [8]:
08.09.2020 12:21:04 Model Metrics Type: Binomial
Description: N/A
model id: rm-h2o-model-gradient_boosted_trees_(2)-826767
frame id: rm-h2o-frame-gradient_boosted_trees_(2)-873039
MSE: 9.666384E-4
R^2: 0.9956805
AUC: 1.0
logloss: 0.015082609
CM: Confusion Matrix (vertical: actual; across: predicted):
1 0 Error Rate
1 278 0 0.0000 = 0 / 278
0 0 142 0.0000 = 0 / 142
Totals 278 142 0.0000 = 0 / 420
Gains/Lift Table (Avg response rate: 33.81 %):
Group Cumulative Data Fraction Lower Threshold Lift Cumulative Lift Response Rate Cumulative Response Rate Capture Rate Cumulative Capture Rate Gain Cumulative Gain
1 0.01190476 0.994816 2.957746 2.957746 1.000000 1.000000 0.035211 0.035211 195.774648 195.774648
2 0.02142857 0.994639 2.957746 2.957746 1.000000 1.000000 0.028169 0.063380 195.774648 195.774648
3 0.03095238 0.994575 2.957746 2.957746 1.000000 1.000000 0.028169 0.091549 195.774648 195.774648
4 0.04047619 0.994488 2.957746 2.957746 1.000000 1.000000 0.028169 0.119718 195.774648 195.774648
5 0.05000000 0.994361 2.957746 2.957746 1.000000 1.000000 0.028169 0.147887 195.774648 195.774648
6 0.10000000 0.993808 2.957746 2.957746 1.000000 1.000000 0.147887 0.295775 195.774648 195.774648
7 0.15000000 0.992494 2.957746 2.957746 1.000000 1.000000 0.147887 0.443662 195.774648 195.774648
8 0.20000000 0.990018 2.957746 2.957746 1.000000 1.000000 0.147887 0.591549 195.774648 195.774648
9 0.30000000 0.917592 2.957746 2.957746 1.000000 1.000000 0.295775 0.887324 195.774648 195.774648
10 0.40000000 0.016970 1.126761 2.500000 0.380952 0.845238 0.112676 1.000000 12.676056 150.000000
11 0.50000000 0.006331 0.000000 2.000000 0.000000 0.676190 0.000000 1.000000 -100.000000 100.000000
12 0.60000000 0.003972 0.000000 1.666667 0.000000 0.563492 0.000000 1.000000 -100.000000 66.666667
13 0.70000000 0.003287 0.000000 1.428571 0.000000 0.482993 0.000000 1.000000 -100.000000 42.857143
14 0.80000000 0.002846 0.000000 1.250000 0.000000 0.422619 0.000000 1.000000 -100.000000 25.000000
15 0.90000000 0.002573 0.000000 1.111111 0.000000 0.375661 0.000000 1.000000 -100.000000 11.111111
16 1.00000000 0.002311 0.000000 1.000000 0.000000 0.338095 0.000000 1.000000 -100.000000 0.000000
Variable Importances:
Variable Relative Importance Scaled Importance Percentage
GNRH1 909.048279 1.000000 0.197184
CRH 746.421570 0.821102 0.161909
SOBP 717.157166 0.788910 0.155561
BDNF 243.198242 0.267531 0.052753
MMEL1 226.392288 0.249043 0.049107
Age 112.217735 0.123445 0.024341
DUSP4 53.136368 0.058453 0.011526
ETF1 34.075027 0.037484 0.007391
PLEKHA9 25.269505 0.027798 0.005481
RGS16 17.451595 0.019198 0.003785
---
C6orf35 0.000000 0.000000 0.000000
LOC729519 0.000000 0.000000 0.000000
LOC729615 0.000000 0.000000 0.000000
LOC729680 0.000000 0.000000 0.000000
LOC730125 0.000000 0.000000 0.000000
LOC751071 0.000000 0.000000 0.000000
PSAPL1 0.000000 0.000000 0.000000
HESRG 0.000000 0.000000 0.000000
LOC100049716 0.000000 0.000000 0.000000
RP11-679B17.1 0.000000 0.000000 0.000000
Model Summary:
Number of Trees Model Size in Bytes Min. Depth Max. Depth Mean Depth Min. Leaves Max. Leaves Mean Leaves
500 448956 7 10 9.99200 12 132 71.94600
Scoring History:
Timestamp Duration Number of Trees Training MSE Training LogLoss Training AUC Training Lift Training Classification Error
2020-09-08 11:54:28 0.031 sec 0 0.22379 0.63976 0.50000 1.00000 0.66190
2020-09-08 11:54:31 2.281 sec 1 0.22001 0.63134 0.92373 2.64749 0.06905
2020-09-08 11:54:40 11.765 sec 5 0.20605 0.60049 0.99336 2.95775 0.01190
2020-09-08 11:54:45 16.983 sec 7 0.19941 0.58593 0.99843 2.95775 0.00476
2020-09-08 11:54:51 22.325 sec 9 0.19322 0.57242 0.99921 2.95775 0.00476
2020-09-08 11:54:56 28.215 sec 11 0.18680 0.55840 0.99957 2.95775 0.00952
2020-09-08 11:55:02 33.918 sec 13 0.18069 0.54512 0.99980 2.95775 0.00476
2020-09-08 11:55:08 39.902 sec 15 0.17462 0.53194 0.99962 2.95775 0.00714
2020-09-08 11:55:14 45.980 sec 17 0.16923 0.52017 0.99980 2.95775 0.00714
2020-09-08 11:55:20 51.667 sec 19 0.16393 0.50863 0.99992 2.95775 0.00238
---
2020-09-08 12:20:06 25 min 37.262 sec 471 0.00117 0.01732 1.00000 2.95775 0.00000
2020-09-08 12:20:12 25 min 44.134 sec 474 0.00114 0.01704 1.00000 2.95775 0.00000
2020-09-08 12:20:18 25 min 49.352 sec 477 0.00112 0.01679 1.00000 2.95775 0.00000
2020-09-08 12:20:24 25 min 55.633 sec 480 0.00110 0.01657 1.00000 2.95775 0.00000
2020-09-08 12:20:33 26 min 5.179 sec 485 0.00107 0.01619 1.00000 2.95775 0.00000
2020-09-08 12:20:39 26 min 10.616 sec 488 0.00105 0.01599 1.00000 2.95775 0.00000
2020-09-08 12:20:45 26 min 16.328 sec 491 0.00102 0.01574 1.00000 2.95775 0.00000
2020-09-08 12:20:50 26 min 22.094 sec 494 0.00100 0.01553 1.00000 2.95775 0.00000
2020-09-08 12:20:58 26 min 29.765 sec 498 0.00098 0.01524 1.00000 2.95775 0.00000
2020-09-08 12:21:03 26 min 34.296 sec 500 0.00097 0.01508 1.00000 2.95775 0.00000
H2O version: 3.8.2.6-rm9.0.0
08.09.2020 12:44:55 Results of ResultWriter 'Write as Text (2)' [9]:
08.09.2020 12:44:55 Model Metrics Type: Binomial
Description: N/A
model id: rm-h2o-model-gradient_boosted_trees_(2)-41499
frame id: rm-h2o-frame-gradient_boosted_trees_(2)-842846
MSE: 0.0012026964
R^2: 0.9946194
AUC: 1.0
logloss: 0.016608616
CM: Confusion Matrix (vertical: actual; across: predicted):
1 0 Error Rate
1 279 0 0.0000 = 0 / 279
0 0 142 0.0000 = 0 / 142
Totals 279 142 0.0000 = 0 / 421
Gains/Lift Table (Avg response rate: 33.73 %):
Group Cumulative Data Fraction Lower Threshold Lift Cumulative Lift Response Rate Cumulative Response Rate Capture Rate Cumulative Capture Rate Gain Cumulative Gain
1 0.01187648 0.994612 2.964789 2.964789 1.000000 1.000000 0.035211 0.035211 196.478873 196.478873
2 0.02137767 0.994332 2.964789 2.964789 1.000000 1.000000 0.028169 0.063380 196.478873 196.478873
3 0.03087886 0.994172 2.964789 2.964789 1.000000 1.000000 0.028169 0.091549 196.478873 196.478873
4 0.04038005 0.993938 2.964789 2.964789 1.000000 1.000000 0.028169 0.119718 196.478873 196.478873
5 0.05225653 0.993842 2.964789 2.964789 1.000000 1.000000 0.035211 0.154930 196.478873 196.478873
6 0.10213777 0.992877 2.964789 2.964789 1.000000 1.000000 0.147887 0.302817 196.478873 196.478873
7 0.15201900 0.991701 2.964789 2.964789 1.000000 1.000000 0.147887 0.450704 196.478873 196.478873
8 0.20190024 0.988044 2.964789 2.964789 1.000000 1.000000 0.147887 0.598592 196.478873 196.478873
9 0.30166271 0.915656 2.964789 2.964789 1.000000 1.000000 0.295775 0.894366 196.478873 196.478873
10 0.40142518 0.016821 1.058853 2.491124 0.357143 0.840237 0.105634 1.000000 5.885312 149.112426
11 0.50118765 0.006595 0.000000 1.995261 0.000000 0.672986 0.000000 1.000000 -100.000000 99.526066
12 0.60095012 0.004354 0.000000 1.664032 0.000000 0.561265 0.000000 1.000000 -100.000000 66.403162
13 0.70071259 0.003363 0.000000 1.427119 0.000000 0.481356 0.000000 1.000000 -100.000000 42.711864
14 0.80047506 0.002913 0.000000 1.249258 0.000000 0.421365 0.000000 1.000000 -100.000000 24.925816
15 0.90023753 0.002646 0.000000 1.110818 0.000000 0.374670 0.000000 1.000000 -100.000000 11.081794
16 1.00000000 0.002388 0.000000 1.000000 0.000000 0.337292 0.000000 1.000000 -100.000000 0.000000
Variable Importances:
Variable Relative Importance Scaled Importance Percentage
GNRH1 1443.254761 1.000000 0.310403
C5orf13 1085.333008 0.752004 0.233424
DUSP4 91.783005 0.063594 0.019740
MMEL1 74.825592 0.051845 0.016093
Age 55.999817 0.038801 0.012044
WSB2 46.322742 0.032096 0.009963
CRH 42.303822 0.029311 0.009098
SOBP 40.724865 0.028217 0.008759
C4B 39.937344 0.027672 0.008589
ANTXR2 35.161514 0.024363 0.007562
---
LOC729142 0.000000 0.000000 0.000000
OC90 0.000000 0.000000 0.000000
C6orf35 0.000000 0.000000 0.000000
LOC729519 0.000000 0.000000 0.000000
LOC729615 0.000000 0.000000 0.000000
LOC730125 0.000000 0.000000 0.000000
LOC731986 0.000000 0.000000 0.000000
LOC751071 0.000000 0.000000 0.000000
LOC100049716 0.000000 0.000000 0.000000
RP11-679B17.1 0.000000 0.000000 0.000000
Model Summary:
Number of Trees Model Size in Bytes Min. Depth Max. Depth Mean Depth Min. Leaves Max. Leaves Mean Leaves
500 428658 5 10 9.98200 12 122 68.43800
Scoring History:
Timestamp Duration Number of Trees Training MSE Training LogLoss Training AUC Training Lift Training Classification Error
2020-09-08 12:21:07 0.031 sec 0 0.22353 0.63922 0.50000 1.00000 0.66271
2020-09-08 12:21:09 2.312 sec 1 0.21977 0.63083 0.92203 2.63537 0.07126
2020-09-08 12:21:13 6.603 sec 3 0.21298 0.61576 0.98125 2.93628 0.03800
2020-09-08 12:21:20 13.587 sec 6 0.20270 0.59310 0.99854 2.96479 0.01900
2020-09-08 12:21:28 21.462 sec 9 0.19323 0.57238 0.99907 2.96479 0.01188
2020-09-08 12:21:37 30.446 sec 12 0.18422 0.55272 0.99942 2.96479 0.00713
2020-09-08 12:21:43 36.593 sec 14 0.17832 0.53990 0.99942 2.96479 0.00950
2020-09-08 12:21:49 42.390 sec 16 0.17281 0.52791 0.99952 2.96479 0.00950
2020-09-08 12:21:56 48.858 sec 18 0.16727 0.51587 0.99942 2.96479 0.01188
2020-09-08 12:22:05 57.842 sec 21 0.15910 0.49813 0.99939 2.96479 0.01188
---
2020-09-08 12:43:45 22 min 37.895 sec 465 0.00152 0.01955 1.00000 2.96479 0.00000
2020-09-08 12:43:53 22 min 46.176 sec 469 0.00147 0.01911 1.00000 2.96479 0.00000
2020-09-08 12:44:01 22 min 53.894 sec 473 0.00143 0.01874 1.00000 2.96479 0.00000
2020-09-08 12:44:09 23 min 2.160 sec 477 0.00140 0.01843 1.00000 2.96479 0.00000
2020-09-08 12:44:17 23 min 10.015 sec 481 0.00137 0.01807 1.00000 2.96479 0.00000
2020-09-08 12:44:24 23 min 17.437 sec 485 0.00134 0.01777 1.00000 2.96479 0.00000
2020-09-08 12:44:32 23 min 25.405 sec 489 0.00130 0.01745 1.00000 2.96479 0.00000
2020-09-08 12:44:41 23 min 34.702 sec 494 0.00125 0.01704 1.00000 2.96479 0.00000
2020-09-08 12:44:51 23 min 44.032 sec 499 0.00120 0.01666 1.00000 2.96479 0.00000
2020-09-08 12:44:53 23 min 46.453 sec 500 0.00120 0.01661 1.00000 2.96479 0.00000
H2O version: 3.8.2.6-rm9.0.0
08.09.2020 13:08:22 Results of ResultWriter 'Write as Text (2)' [10]:
08.09.2020 13:08:22 Model Metrics Type: Binomial
Description: N/A
model id: rm-h2o-model-gradient_boosted_trees_(2)-365541
frame id: rm-h2o-frame-gradient_boosted_trees_(2)-257129
MSE: 0.0010044597
R^2: 0.99551153
AUC: 1.0
logloss: 0.014631764
CM: Confusion Matrix (vertical: actual; across: predicted):
1 0 Error Rate
1 278 0 0.0000 = 0 / 278
0 0 142 0.0000 = 0 / 142
Totals 278 142 0.0000 = 0 / 420
Gains/Lift Table (Avg response rate: 33.81 %):
Group Cumulative Data Fraction Lower Threshold Lift Cumulative Lift Response Rate Cumulative Response Rate Capture Rate Cumulative Capture Rate Gain Cumulative Gain
1 0.01190476 0.994986 2.957746 2.957746 1.000000 1.000000 0.035211 0.035211 195.774648 195.774648
2 0.02142857 0.994749 2.957746 2.957746 1.000000 1.000000 0.028169 0.063380 195.774648 195.774648
3 0.03095238 0.994564 2.957746 2.957746 1.000000 1.000000 0.028169 0.091549 195.774648 195.774648
4 0.04047619 0.994453 2.957746 2.957746 1.000000 1.000000 0.028169 0.119718 195.774648 195.774648
5 0.05000000 0.994153 2.957746 2.957746 1.000000 1.000000 0.028169 0.147887 195.774648 195.774648
6 0.10000000 0.993431 2.957746 2.957746 1.000000 1.000000 0.147887 0.295775 195.774648 195.774648
7 0.15000000 0.992111 2.957746 2.957746 1.000000 1.000000 0.147887 0.443662 195.774648 195.774648
8 0.20000000 0.989181 2.957746 2.957746 1.000000 1.000000 0.147887 0.591549 195.774648 195.774648
9 0.30000000 0.928747 2.957746 2.957746 1.000000 1.000000 0.295775 0.887324 195.774648 195.774648
10 0.40000000 0.013524 1.126761 2.500000 0.380952 0.845238 0.112676 1.000000 12.676056 150.000000
11 0.50000000 0.005635 0.000000 2.000000 0.000000 0.676190 0.000000 1.000000 -100.000000 100.000000
12 0.60000000 0.003879 0.000000 1.666667 0.000000 0.563492 0.000000 1.000000 -100.000000 66.666667
13 0.70000000 0.003111 0.000000 1.428571 0.000000 0.482993 0.000000 1.000000 -100.000000 42.857143
14 0.80000000 0.002707 0.000000 1.250000 0.000000 0.422619 0.000000 1.000000 -100.000000 25.000000
15 0.90000000 0.002479 0.000000 1.111111 0.000000 0.375661 0.000000 1.000000 -100.000000 11.111111
16 1.00000000 0.002281 0.000000 1.000000 0.000000 0.338095 0.000000 1.000000 -100.000000 0.000000
Variable Importances:
Variable Relative Importance Scaled Importance Percentage
C5orf13 1186.932129 1.000000 0.257437
GNRH1 946.369080 0.797324 0.205260
MMEL1 412.305328 0.347371 0.089426
CRH 253.992935 0.213991 0.055089
SOBP 100.899101 0.085008 0.021884
Age 55.041779 0.046373 0.011938
GEM 36.518826 0.030767 0.007921
DUSP4 35.709290 0.030085 0.007745
EMP3 28.470499 0.023987 0.006175
TBC1D2B 24.489019 0.020632 0.005311
---
LOC729026 0.000000 0.000000 0.000000
LOC729142 0.000000 0.000000 0.000000
LOC729519 0.000000 0.000000 0.000000
LOC729615 0.000000 0.000000 0.000000
LOC729961 0.000000 0.000000 0.000000
HSP90AA5P 0.000000 0.000000 0.000000
LOC751071 0.000000 0.000000 0.000000
HESRG 0.000000 0.000000 0.000000
LOC100049716 0.000000 0.000000 0.000000
RP11-679B17.1 0.000000 0.000000 0.000000
Model Summary:
Number of Trees Model Size in Bytes Min. Depth Max. Depth Mean Depth Min. Leaves Max. Leaves Mean Leaves
500 425151 4 10 9.97600 9 127 67.79000
Scoring History:
Timestamp Duration Number of Trees Training MSE Training LogLoss Training AUC Training Lift Training Classification Error
2020-09-08 12:44:58 0.032 sec 0 0.22379 0.63976 0.50000 1.00000 0.66190
2020-09-08 12:45:00 2.719 sec 1 0.22023 0.63183 0.89900 2.59601 0.08810
2020-09-08 12:45:05 7.141 sec 3 0.21302 0.61585 0.98714 2.62911 0.03810
2020-09-08 12:45:10 11.969 sec 5 0.20577 0.59988 0.99390 2.95775 0.02381
2020-09-08 12:45:15 17.142 sec 7 0.19893 0.58488 0.99799 2.95775 0.01905
2020-09-08 12:45:20 22.376 sec 9 0.19228 0.57038 0.99876 2.95775 0.01429
2020-09-08 12:45:25 27.220 sec 11 0.18633 0.55743 0.99886 2.95775 0.01190
2020-09-08 12:45:31 33.329 sec 13 0.18030 0.54433 0.99911 2.95775 0.01190
2020-09-08 12:45:37 39.173 sec 15 0.17444 0.53161 0.99942 2.95775 0.00952
2020-09-08 12:45:43 45.097 sec 17 0.16876 0.51927 0.99954 2.95775 0.00952
---
2020-09-08 13:07:21 22 min 23.155 sec 470 0.00120 0.01699 1.00000 2.95775 0.00000
2020-09-08 13:07:28 22 min 30.748 sec 474 0.00117 0.01665 1.00000 2.95775 0.00000
2020-09-08 13:07:34 22 min 36.764 sec 477 0.00115 0.01639 1.00000 2.95775 0.00000
2020-09-08 13:07:40 22 min 42.014 sec 480 0.00114 0.01617 1.00000 2.95775 0.00000
2020-09-08 13:07:46 22 min 48.825 sec 483 0.00112 0.01593 1.00000 2.95775 0.00000
2020-09-08 13:07:54 22 min 56.528 sec 487 0.00110 0.01566 1.00000 2.95775 0.00000
2020-09-08 13:08:01 23 min 3.043 sec 490 0.00107 0.01542 1.00000 2.95775 0.00000
2020-09-08 13:08:07 23 min 9.028 sec 493 0.00106 0.01519 1.00000 2.95775 0.00000
2020-09-08 13:08:12 23 min 14.807 sec 496 0.00104 0.01499 1.00000 2.95775 0.00000
2020-09-08 13:08:20 23 min 22.900 sec 500 0.00100 0.01463 1.00000 2.95775 0.00000
H2O version: 3.8.2.6-rm9.0.0

## Sheet: Induction
04.09.2020 10:48:26 Results of ResultWriter 'Write as Text (2)' [1]:
04.09.2020 10:48:26 AdaBoost (prediction model for label Disease)
Number of inner models: 3
Embedded model #0 (weight: 3.229):
if GNRH1 > 0.984 then 1 (242 / 12)
if MAOB <= 0.968 then 0 (4 / 105)
if DFNA5 > 1.010 and ADCY6 > 0.967 then 1 (26 / 0)
if TBC1D7 > 0.914 then 0 (0 / 21)
if ADRB2 > 1.020 then 1 (7 / 0)
else 0 (0 / 2)
correct: 403 out of 419 training examples.
Embedded model #1 (weight: 1.712):
if PRAGMIN <= 1.020 and TBC1D1 > 0.993 then 1 (209 / 5)
else 0 (63 / 122)
correct: 331 out of 399 training examples.
Embedded model #2 (weight: 0.353):
else 1 (251 / 126)
correct: 251 out of 377 training examples.
04.09.2020 10:57:24 Results of ResultWriter 'Write as Text (2)' [2]:
04.09.2020 10:57:24 AdaBoost (prediction model for label Disease)
Number of inner models: 3
Embedded model #0 (weight: 2.998):
if GNRH1 > 0.984 then 1 (245 / 14)
if MAOB <= 0.969 then 0 (4 / 105)
if TNNI2 > 1.034 then 1 (18 / 0)
if DFNA5 <= 1.012 then 0 (2 / 19)
if Age > 70.500 then 1 (11 / 0)
else 0 (0 / 2)
correct: 400 out of 420 training examples.
Embedded model #1 (weight: 2.006):
if HCLS1 > 0.978 then 1 (226 / 14)
if PIAS1 <= 0.997 then 0 (26 / 110)
else 1 (25 / 15)
correct: 361 out of 416 training examples.
Embedded model #2 (weight: 0.867):
if DUSP4 <= 0.855 then 1 (246 / 19)
if ATP13A1 <= 0.981 then 0 (4 / 61)
else 0 (27 / 54)
correct: 361 out of 411 training examples.
04.09.2020 11:03:21 Results of ResultWriter 'Write as Text (2)' [3]:
04.09.2020 11:03:21 AdaBoost (prediction model for label Disease)
Number of inner models: 3
Embedded model #0 (weight: 2.678):
if PPEF1 <= 0.896 then 1 (256 / 21)
if MAOB <= 0.968 then 0 (3 / 104)
if DFNA5 > 1.006 then 1 (19 / 2)
else 0 (0 / 12)
correct: 391 out of 417 training examples.
Embedded model #1 (weight: 1.204):
if GEM > 0.943 then 1 (215 / 9)
else 0 (57 / 118)
correct: 333 out of 399 training examples.
Embedded model #2 (weight: 1.454):
if NRARP <= 1.026 and ALDH1A1 <= 1.084 then 1 (164 / 15)
else 0 (103 / 113)
correct: 277 out of 395 training examples.
04.09.2020 11:18:57 Results of ResultWriter 'Write as Text (2)' [4]:
04.09.2020 11:18:57 AdaBoost (prediction model for label Disease)
Number of inner models: 3
Embedded model #0 (weight: 3.050):
if CDKN2D <= 1.027 then 1 (248 / 17)
if C20orf141 <= 0.959 then 0 (2 / 95)
if CHGA > 1.016 and GRK5 <= 1.108 then 1 (25 / 0)
if ANGPTL1 <= 1.089 then 0 (0 / 28)
if Age > 68 then 1 (4 / 0)
else 0 (0 / 0)
correct: 400 out of 419 training examples.
Embedded model #1 (weight: 1.949):
if C17orf67 > 0.957 and HOPX <= 0.994 then 1 (182 / 3)
else 0 (87 / 124)
correct: 306 out of 396 training examples.
Embedded model #2 (weight: 4.343):
if PLEKHA9 > 0.990 and C5orf13 <= 0.965 then 1 (210 / 2)
if GPT <= 1.017 and LOC284262 <= 0.994 then 0 (8 / 38)
if TRIM67 > 1.054 and CDH7 <= 1.087 then 0 (0 / 60)
if PAP2D <= 1.055 and RP11-35N6.1 <= 0.997 then 1 (44 / 1)
if MICA <= 1.032 then 0 (1 / 33)
if UGT8 > 0.891 then 1 (16 / 0)
else 0 (0 / 6)
correct: 407 out of 419 training examples.
04.09.2020 11:28:39 Results of ResultWriter 'Write as Text (2)' [5]:
04.09.2020 11:28:39 AdaBoost (prediction model for label Disease)
Number of inner models: 3
Embedded model #0 (weight: 2.678):
if GNRH1 > 0.984 then 1 (246 / 14)
if MAOB <= 0.968 then 0 (5 / 102)
if DFNA5 > 1.012 then 1 (22 / 2)
else 0 (5 / 20)
correct: 390 out of 416 training examples.
Embedded model #1 (weight: 2.055):
if CIDEC <= 1.012 then 1 (244 / 27)
if ABCB4 > 0.983 and SLPI <= 0.977 then 0 (4 / 84)
if PIAS1 > 1.001 then 1 (17 / 3)
if MAOB <= 0.969 then 0 (1 / 24)
if CYP1A1 <= 1.050 then 1 (13 / 0)
else 0 (0 / 2)
correct: 384 out of 419 training examples.
Embedded model #2 (weight: 1.646):
if FBXO2 > 0.983 and SPON2 <= 0.970 then 1 (170 / 1)
else 0 (98 / 126)
correct: 296 out of 395 training examples.
04.09.2020 11:40:22 Results of ResultWriter 'Write as Text (2)' [6]:
04.09.2020 11:40:22 AdaBoost (prediction model for label Disease)
Number of inner models: 3
Embedded model #0 (weight: 2.898):
if CRH <= 0.777 then 1 (250 / 17)
if MAOB <= 0.967 then 0 (4 / 111)
if Age > 75.500 then 1 (20 / 0)
if SPP2 <= 1.019 then 0 (1 / 13)
else 1 (4 / 0)
correct: 398 out of 420 training examples.
Embedded model #1 (weight: 1.805):
if TBC1D24 <= 0.963 then 1 (178 / 10)
if EIF3F > 0.981 and VCAM1 <= 1.041 then 0 (11 / 100)
if 43894.0 <= 1.078 then 1 (86 / 6)
if MAOB <= 0.969 then 0 (0 / 23)
if A2M > 0.961 then 1 (5 / 0)
else 0 (0 / 1)
correct: 393 out of 420 training examples.
Embedded model #2 (weight: 1.631):
if UBTD2 > 0.945 and LTBP1 > 1.012 then 1 (158 / 11)
if CA8 <= 0.982 then 0 (29 / 98)
else 1 (83 / 28)
correct: 339 out of 407 training examples.
04.09.2020 11:57:52 Results of ResultWriter 'Write as Text (2)' [7]:
04.09.2020 11:57:52 AdaBoost (prediction model for label Disease)
Number of inner models: 3
Embedded model #0 (weight: 3.106):
if GNRH1 > 0.984 then 1 (239 / 11)
if Age <= 71.500 then 0 (7 / 108)
if ARSD > 1.019 and RERG <= 1.093 then 1 (27 / 0)
if FRK > 0.963 then 0 (0 / 21)
if Age > 75.500 then 1 (6 / 0)
else 0 (0 / 0)
correct: 401 out of 419 training examples.
Embedded model #1 (weight: 3.525):
if BIRC3 > 0.967 and CRTAC1 > 0.997 then 1 (148 / 6)
if TFEC <= 0.981 and UNC45A <= 0.989 then 0 (4 / 65)
if ALS2CR13 > 1.069 and CCL2 > 0.775 then 1 (90 / 1)
if GNL3L <= 0.970 then 0 (6 / 36)
if MMEL1 <= 0.973 then 0 (3 / 30)
else 1 (25 / 2)
correct: 394 out of 416 training examples.
Embedded model #2 (weight: 2.180):
if PTPRF <= 1.009 and BARHL2 > 0.987 and SPECC1L > 0.997 then 1 (169 / 1)
if F9 > 0.954 and METTL9 <= 0.978 and Gender = 1 then 0 (5 / 54)
if FASTKD1 <= 0.957 and PARP16 > 0.996 then 1 (31 / 3)
else 0 (66 / 74)
correct: 328 out of 403 training examples.
04.09.2020 12:08:22 Results of ResultWriter 'Write as Text (2)' [8]:
04.09.2020 12:08:22 AdaBoost (prediction model for label Disease)
Number of inner models: 3
Embedded model #0 (weight: 2.495):
if PPEF1 <= 0.845 then 1 (243 / 16)
if C4B <= 0.885 then 0 (7 / 110)
if RS1 <= 0.961 then 1 (19 / 0)
else 0 (8 / 14)
correct: 386 out of 417 training examples.
Embedded model #1 (weight: 2.321):
if CYTL1 > 0.898 and MAOB > 0.965 then 1 (184 / 12)
if POLR2E > 1.012 and KDELC1 <= 0.997 then 0 (4 / 90)
if PTPRF <= 1.008 then 1 (79 / 9)
else 0 (9 / 27)
correct: 380 out of 414 training examples.
Embedded model #2 (weight: 1.339):
if COL21A1 > 0.979 and CHIC2 > 0.975 then 1 (168 / 10)
else 0 (99 / 118)
correct: 286 out of 395 training examples.
04.09.2020 12:18:46 Results of ResultWriter 'Write as Text (2)' [9]:
04.09.2020 12:18:46 AdaBoost (prediction model for label Disease)
Number of inner models: 3
Embedded model #0 (weight: 2.532):
if GNRH1 > 0.984 then 1 (245 / 14)
if C4B <= 0.798 then 0 (3 / 99)
if GHR > 1.035 then 1 (20 / 3)
else 0 (9 / 23)
correct: 387 out of 416 training examples.
Embedded model #1 (weight: 1.930):
if PRAGMIN <= 1.020 then 1 (242 / 30)
if GSC2 <= 1.007 then 0 (8 / 58)
if SWAP70 <= 0.963 and CCDC39 <= 1.079 then 0 (1 / 40)
if LTBP1 > 0.981 then 1 (21 / 1)
if BDNF > 0.934 then 0 (1 / 13)
else 1 (5 / 0)
correct: 379 out of 420 training examples.
Embedded model #2 (weight: 1.854):
if MRPS5 > 1.019 then 1 (130 / 11)
if GPT > 1.017 and VNN1 > 0.974 then 1 (82 / 2)
else 0 (60 / 116)
correct: 328 out of 401 training examples.
04.09.2020 12:30:26 Results of ResultWriter 'Write as Text (2)' [10]:
04.09.2020 12:30:26 AdaBoost (prediction model for label Disease)
Number of inner models: 3
Embedded model #0 (weight: 2.462):
if PNRC1 > 1.010 then 1 (235 / 11)
if CRH > 0.974 then 0 (6 / 108)
if ANXA9 > 1.021 then 1 (23 / 2)
else 0 (12 / 18)
correct: 384 out of 415 training examples.
Embedded model #1 (weight: 3.058):
if NEBL > 1.007 and EGR1 <= 1.006 then 1 (161 / 4)
if SPTBN5 <= 1.031 and CRTAC1 <= 1.021 and F5 <= 0.988 then 0 (2 / 81)
if PLEKHA9 > 1.008 then 1 (86 / 10)
if LRRC8C <= 1.020 and MAOB <= 0.968 then 0 (1 / 40)
else 1 (25 / 6)
correct: 393 out of 416 training examples.
Embedded model #2 (weight: 1.746):
if EGR4 <= 0.964 and TRMT5 <= 1.044 then 1 (197 / 10)
else 0 (72 / 118)
correct: 315 out of 397 training examples.

## Sheet: Stump
04.09.2020 13:48:29 Results of ResultWriter 'Write as Text (2)' [1]:
04.09.2020 13:48:29 AdaBoost (prediction model for label Disease)
Number of inner models: 1
Embedded model #0 (weight: 2.071):
SERPINA3 > 0.523: 1 {1=273, 0=41}
SERPINA3 <= 0.523: 0 {1=6, 0=100}
04.09.2020 13:51:31 Results of ResultWriter 'Write as Text (2)' [2]:
04.09.2020 13:51:31 AdaBoost (prediction model for label Disease)
Number of inner models: 3
Embedded model #0 (weight: 2.174):
CRH > 0.935: 0 {1=10, 0=108}
CRH <= 0.935: 1 {1=270, 0=33}
Embedded model #1 (weight: 1.049):
SASH1 > 1.059: 1 {1=154, 0=0}
SASH1 <= 1.059: 0 {1=126, 0=141}
Embedded model #2 (weight: 0.869):
HLA-DRA > 0.716: 1 {1=280, 0=105}
HLA-DRA <= 0.716: 0 {1=0, 0=36}
04.09.2020 13:54:29 Results of ResultWriter 'Write as Text (2)' [3]:
04.09.2020 13:54:29 AdaBoost (prediction model for label Disease)
Number of inner models: 3
Embedded model #0 (weight: 2.071):
SERPINA3 > 0.523: 1 {1=273, 0=41}
SERPINA3 <= 0.523: 0 {1=6, 0=100}
Embedded model #1 (weight: 1.185):
GAPDHS > 0.980: 0 {1=140, 0=141}
GAPDHS <= 0.980: 1 {1=139, 0=0}
Embedded model #2 (weight: 0.832):
FREM3 > 1.118: 0 {1=0, 0=65}
FREM3 <= 1.118: 1 {1=279, 0=76}
04.09.2020 13:57:25 Results of ResultWriter 'Write as Text (2)' [4]:
04.09.2020 13:57:25 AdaBoost (prediction model for label Disease)
Number of inner models: 3
Embedded model #0 (weight: 2.171):
CRH > 0.974: 0 {1=10, 0=108}
CRH <= 0.974: 1 {1=269, 0=33}
Embedded model #1 (weight: 0.972):
NGFRAP1 > 0.946: 0 {1=137, 0=141}
NGFRAP1 <= 0.946: 1 {1=142, 0=0}
Embedded model #2 (weight: 0.818):
RP11-11C5.2 > 1.040: 0 {1=0, 0=39}
RP11-11C5.2 <= 1.040: 1 {1=279, 0=102}
04.09.2020 14:00:05 Results of ResultWriter 'Write as Text (2)' [5]:
04.09.2020 14:00:05 AdaBoost (prediction model for label Disease)
Number of inner models: 3
Embedded model #0 (weight: 2.145):
C5orf13 > 1.026: 0 {1=10, 0=107}
C5orf13 <= 1.026: 1 {1=269, 0=34}
Embedded model #1 (weight: 1.020):
NGFRAP1 > 0.947: 0 {1=139, 0=141}
NGFRAP1 <= 0.947: 1 {1=140, 0=0}
Embedded model #2 (weight: 0.877):
ANKRD25 > 0.857: 1 {1=279, 0=106}
ANKRD25 <= 0.857: 0 {1=0, 0=35}
04.09.2020 14:01:58 Results of ResultWriter 'Write as Text (2)' [6]:
04.09.2020 14:01:58 AdaBoost (prediction model for label Disease)
Number of inner models: 1
Embedded model #0 (weight: 2.174):
VIP > 0.973: 0 {1=10, 0=108}
VIP <= 0.973: 1 {1=270, 0=33}
04.09.2020 14:04:47 Results of ResultWriter 'Write as Text (2)' [7]:
04.09.2020 14:04:47 AdaBoost (prediction model for label Disease)
Number of inner models: 3
Embedded model #0 (weight: 2.048):
SERPINA3 > 0.521: 1 {1=273, 0=42}
SERPINA3 <= 0.521: 0 {1=6, 0=99}
Embedded model #1 (weight: 1.251):
PGCP > 1.068: 1 {1=155, 0=1}
PGCP <= 1.068: 0 {1=124, 0=140}
Embedded model #2 (weight: 1.002):
MYB > 1.050: 0 {1=3, 0=61}
MYB <= 1.050: 1 {1=276, 0=80}
04.09.2020 14:07:18 Results of ResultWriter 'Write as Text (2)' [8]:
04.09.2020 14:07:18 AdaBoost (prediction model for label Disease)
Number of inner models: 3
Embedded model #0 (weight: 2.197):
CRH > 0.974: 0 {1=7, 0=107}
CRH <= 0.974: 1 {1=271, 0=35}
Embedded model #1 (weight: 1.050):
NGFRAP1 > 0.947: 0 {1=140, 0=142}
NGFRAP1 <= 0.947: 1 {1=138, 0=0}
Embedded model #2 (weight: 0.873):
KCNK3 > 1.084: 0 {1=0, 0=60}
KCNK3 <= 1.084: 1 {1=278, 0=82}
04.09.2020 14:09:07 Results of ResultWriter 'Write as Text (2)' [9]:
04.09.2020 14:09:07 AdaBoost (prediction model for label Disease)
Number of inner models: 1
Embedded model #0 (weight: 2.123):
CRH > 0.974: 0 {1=9, 0=106}
CRH <= 0.974: 1 {1=270, 0=36}
04.09.2020 14:11:44 Results of ResultWriter 'Write as Text (2)' [10]:
04.09.2020 14:11:44 AdaBoost (prediction model for label Disease)
Number of inner models: 3
Embedded model #0 (weight: 2.224):
C5orf13 > 1.026: 0 {1=9, 0=110}
C5orf13 <= 1.026: 1 {1=269, 0=32}
Embedded model #1 (weight: 0.964):
TPI1 > 0.977: 0 {1=135, 0=142}
TPI1 <= 0.977: 1 {1=143, 0=0}
Embedded model #2 (weight: 0.838):
KIF12 > 1.137: 0 {1=0, 0=25}
KIF12 <= 1.137: 1 {1=278, 0=117}

## Sheet: Tree
04.09.2020 10:17:33 Results of ResultWriter 'Write as Text (2)' [1]:
04.09.2020 10:17:33 AdaBoost (prediction model for label Disease)
Number of inner models: 3
Embedded model #0 (weight: 2.308):
SERPINA3 > 0.523
| ETV5 > 1.092: 0 {1=0, 0=9}
| ETV5 <= 1.092: 1 {1=273, 0=32}
SERPINA3 <= 0.523: 0 {1=6, 0=100}
Embedded model #1 (weight: 2.747):
SRM > 0.921
| Age > 82.500: 1 {1=76, 0=1}
| Age <= 82.500
| | ANAPC13 > 1.069: 1 {1=7, 0=0}
| | ANAPC13 <= 1.069
| | | SPTBN5 > 1.082: 1 {1=14, 0=0}
| | | SPTBN5 <= 1.082
| | | | FAM89A > 1.170: 1 {1=17, 0=0}
| | | | FAM89A <= 1.170: 0 {1=36, 0=140}
SRM <= 0.921: 1 {1=129, 0=0}
Embedded model #2 (weight: 2.328):
MORN1 > 1.068
| RFX3 > 1.124: 0 {1=0, 0=6}
| RFX3 <= 1.124
| | FGFR2 > 0.805
| | | TTYH3 > 1.105
| | | | ELK3 > 1.025: 1 {1=8, 0=0}
| | | | ELK3 <= 1.025: 0 {1=0, 0=33}
| | | TTYH3 <= 1.105
| | | | ADFP > 0.872: 1 {1=265, 0=22}
| | | | ADFP <= 0.872: 0 {1=0, 0=14}
| | FGFR2 <= 0.805: 0 {1=0, 0=8}
MORN1 <= 1.068: 0 {1=6, 0=58}
04.09.2020 10:17:50 Results of ResultWriter 'Write as Text (2)' [2]:
04.09.2020 10:17:50 AdaBoost (prediction model for label Disease)
Number of inner models: 3
Embedded model #0 (weight: 2.174):
CRH > 0.935: 0 {1=10, 0=108}
CRH <= 0.935: 1 {1=270, 0=33}
Embedded model #1 (weight: 3.094):
SASH1 > 1.059: 1 {1=154, 0=0}
SASH1 <= 1.059
| FDXR > 1.103: 1 {1=30, 0=0}
| FDXR <= 1.103
| | PAX2 > 0.956
| | | ERCC4 > 1.082: 1 {1=17, 0=2}
| | | ERCC4 <= 1.082
| | | | C1orf192 > 1.203: 1 {1=14, 0=0}
| | | | C1orf192 <= 1.203
| | | | | DGKG > 1.169: 1 {1=14, 0=0}
| | | | | DGKG <= 1.169
| | | | | | AKR1C2 > 1.067: 1 {1=11, 0=0}
| | | | | | AKR1C2 <= 1.067: 0 {1=23, 0=139}
| | PAX2 <= 0.956: 1 {1=17, 0=0}
Embedded model #2 (weight: 2.651):
DDN > 1.084: 0 {1=1, 0=53}
DDN <= 1.084
| ALDH1A1 > 1.094
| | UQCRQ > 0.958: 0 {1=1, 0=24}
| | UQCRQ <= 0.958: 1 {1=15, 0=0}
| ALDH1A1 <= 1.094
| | TMEM151B > 1.187: 0 {1=0, 0=18}
| | TMEM151B <= 1.187
| | | FAM137A > 1.149: 0 {1=0, 0=7}
| | | FAM137A <= 1.149
| | | | SLC6A12 > 0.953: 1 {1=263, 0=31}
| | | | SLC6A12 <= 0.953: 0 {1=0, 0=8}
04.09.2020 10:18:09 Results of ResultWriter 'Write as Text (2)' [3]:
04.09.2020 10:18:09 AdaBoost (prediction model for label Disease)
Number of inner models: 3
Embedded model #0 (weight: 2.279):
SERPINA3 > 0.523
| ETV5 > 1.092: 0 {1=0, 0=8}
| ETV5 <= 1.092: 1 {1=273, 0=33}
SERPINA3 <= 0.523: 0 {1=6, 0=100}
Embedded model #1 (weight: 2.822):
GAPDHS > 0.980
| FCER1A > 1.224: 1 {1=36, 0=0}
| FCER1A <= 1.224
| | PDYN > 1.036: 1 {1=26, 0=0}
| | PDYN <= 1.036
| | | LOC730200 > 0.933
| | | | FAS > 1.123: 1 {1=21, 0=0}
| | | | FAS <= 1.123
| | | | | OR7A5 > 1.176: 1 {1=11, 0=0}
| | | | | OR7A5 <= 1.176: 0 {1=34, 0=141}
| | | LOC730200 <= 0.933: 1 {1=12, 0=0}
GAPDHS <= 0.980: 1 {1=139, 0=0}
Embedded model #2 (weight: 2.975):
MYB > 1.050: 0 {1=2, 0=59}
MYB <= 1.050
| ETF1 > 0.949
| | PPP1R16A > 0.938
| | | C6orf192 > 0.921
| | | | C20orf191 > 1.051: 0 {1=0, 0=10}
| | | | C20orf191 <= 1.051
| | | | | WIPI1 > 0.913
| | | | | | PRDM2 > 1.043: 0 {1=0, 0=6}
| | | | | | PRDM2 <= 1.043: 1 {1=269, 0=16}
| | | | | WIPI1 <= 0.913: 0 {1=0, 0=7}
| | | C6orf192 <= 0.921: 0 {1=1, 0=21}
| | PPP1R16A <= 0.938: 0 {1=4, 0=10}
| ETF1 <= 0.949: 0 {1=3, 0=12}
04.09.2020 10:18:26 Results of ResultWriter 'Write as Text (2)' [4]:
04.09.2020 10:18:26 AdaBoost (prediction model for label Disease)
Number of inner models: 3
Embedded model #0 (weight: 2.337):
CRH > 0.974: 0 {1=10, 0=108}
CRH <= 0.974
| HLA-DRA > 0.717: 1 {1=269, 0=27}
| HLA-DRA <= 0.717: 0 {1=0, 0=6}
Embedded model #1 (weight: 2.916):
NGFRAP1 > 0.946
| Age > 86.500: 1 {1=47, 0=0}
| Age <= 86.500
| | LOC730200 > 0.933
| | | SPTAN1 > 1.219: 1 {1=15, 0=0}
| | | SPTAN1 <= 1.219
| | | | SSH2 > 1.042: 1 {1=27, 0=0}
| | | | SSH2 <= 1.042
| | | | | BMP2K > 1.046: 1 {1=10, 0=0}
| | | | | BMP2K <= 1.046: 0 {1=30, 0=141}
| | LOC730200 <= 0.933: 1 {1=8, 0=0}
NGFRAP1 <= 0.946: 1 {1=142, 0=0}
Embedded model #2 (weight: 2.070):
RP11-11C5.2 > 1.040: 0 {1=0, 0=39}
RP11-11C5.2 <= 1.040
| DOK3 > 0.923
| | KIAA1086 > 1.117: 0 {1=2, 0=15}
| | KIAA1086 <= 1.117
| | | WIPI1 > 0.912
| | | | SPECC1L > 0.955: 1 {1=277, 0=58}
| | | | SPECC1L <= 0.955: 0 {1=0, 0=9}
| | | WIPI1 <= 0.912: 0 {1=0, 0=12}
| DOK3 <= 0.923: 0 {1=0, 0=8}
04.09.2020 10:18:44 Results of ResultWriter 'Write as Text (2)' [5]:
04.09.2020 10:18:44 AdaBoost (prediction model for label Disease)
Number of inner models: 3
Embedded model #0 (weight: 2.308):
C5orf13 > 1.026: 0 {1=10, 0=107}
C5orf13 <= 1.026
| KCNK3 > 1.076: 0 {1=0, 0=6}
| KCNK3 <= 1.076: 1 {1=269, 0=28}
Embedded model #1 (weight: 2.637):
NGFRAP1 > 0.947
| LOC730200 > 0.933
| | FRAT1 > 1.055: 1 {1=35, 0=0}
| | FRAT1 <= 1.055
| | | ERCC4 > 1.084: 1 {1=16, 0=0}
| | | ERCC4 <= 1.084
| | | | C1orf192 > 1.169: 1 {1=22, 0=0}
| | | | C1orf192 <= 1.169
| | | | | SPTBN5 > 1.100: 1 {1=10, 0=0}
| | | | | SPTBN5 <= 1.100: 0 {1=42, 0=141}
| LOC730200 <= 0.933: 1 {1=14, 0=0}
NGFRAP1 <= 0.947: 1 {1=140, 0=0}
Embedded model #2 (weight: 2.206):
ANKRD25 > 0.857
| PPP1R16A > 0.918
| | DDN > 1.085: 0 {1=0, 0=31}
| | DDN <= 1.085
| | | CCM2 > 1.118: 0 {1=0, 0=7}
| | | CCM2 <= 1.118
| | | | HMGN2 > 1.136: 0 {1=2, 0=7}
| | | | HMGN2 <= 1.136
| | | | | MRPL19 > 1.061: 0 {1=1, 0=7}
| | | | | MRPL19 <= 1.061: 1 {1=276, 0=48}
| PPP1R16A <= 0.918: 0 {1=0, 0=6}
ANKRD25 <= 0.857: 0 {1=0, 0=35}
04.09.2020 10:19:00 Results of ResultWriter 'Write as Text (2)' [6]:
04.09.2020 10:19:00 AdaBoost (prediction model for label Disease)
Number of inner models: 3
Embedded model #0 (weight: 2.370):
VIP > 0.973: 0 {1=10, 0=108}
VIP <= 0.973
| HLA-DRA > 0.717: 1 {1=270, 0=26}
| HLA-DRA <= 0.717: 0 {1=0, 0=7}
Embedded model #1 (weight: 2.021):
COL21A1 > 1.061: 1 {1=128, 0=1}
COL21A1 <= 1.061
| NGFRAP1 > 0.947
| | SPTBN5 > 1.093: 1 {1=13, 0=0}
| | SPTBN5 <= 1.093: 0 {1=60, 0=140}
| NGFRAP1 <= 0.947: 1 {1=79, 0=0}
Embedded model #2 (weight: 2.073):
SLC14A1 > 0.661
| PARL > 1.048: 0 {1=0, 0=9}
| PARL <= 1.048
| | PRDM2 > 1.043: 0 {1=0, 0=12}
| | PRDM2 <= 1.043
| | | PTPRD > 1.069: 0 {1=0, 0=13}
| | | PTPRD <= 1.069
| | | | WIPI1 > 0.912
| | | | | OTUD4 > 0.911: 1 {1=279, 0=54}
| | | | | OTUD4 <= 0.911: 0 {1=1, 0=6}
| | | | WIPI1 <= 0.912: 0 {1=0, 0=7}
SLC14A1 <= 0.661: 0 {1=0, 0=40}
04.09.2020 10:19:19 Results of ResultWriter 'Write as Text (2)' [7]:
04.09.2020 10:19:19 AdaBoost (prediction model for label Disease)
Number of inner models: 3
Embedded model #0 (weight: 2.308):
SERPINA3 > 0.521
| ETV5 > 1.092: 0 {1=0, 0=10}
| ETV5 <= 1.092: 1 {1=273, 0=32}
SERPINA3 <= 0.521: 0 {1=6, 0=99}
Embedded model #1 (weight: 4.056):
PGCP > 1.068: 1 {1=155, 0=1}
PGCP <= 1.068
| RAPGEF2 > 1.055: 1 {1=27, 0=0}
| RAPGEF2 <= 1.055
| | FCER1A > 1.238: 1 {1=23, 0=0}
| | FCER1A <= 1.238
| | | GAPDHS > 0.980
| | | | LOC730200 > 0.933
| | | | | ABCC12 > 0.893
| | | | | | CCNI > 0.916
| | | | | | | CHD9 > 0.897
| | | | | | | | DUSP9 > 1.204: 1 {1=6, 0=0}
| | | | | | | | DUSP9 <= 1.204: 0 {1=12, 0=140}
| | | | | | | CHD9 <= 0.897: 1 {1=9, 0=0}
| | | | | | CCNI <= 0.916: 1 {1=12, 0=0}
| | | | | ABCC12 <= 0.893: 1 {1=6, 0=0}
| | | | LOC730200 <= 0.933: 1 {1=7, 0=0}
| | | GAPDHS <= 0.980: 1 {1=22, 0=0}
Embedded model #2 (weight: 2.615):
SHMT1 > 0.898
| MYB > 1.050: 0 {1=3, 0=46}
| MYB <= 1.050
| | ETF1 > 0.949
| | | HOPX > 1.077: 0 {1=3, 0=23}
| | | HOPX <= 1.077
| | | | PLEKHH3 > 0.962: 1 {1=266, 0=26}
| | | | PLEKHH3 <= 0.962: 0 {1=1, 0=6}
| | ETF1 <= 0.949: 0 {1=5, 0=10}
SHMT1 <= 0.898: 0 {1=1, 0=30}
04.09.2020 10:19:39 Results of ResultWriter 'Write as Text (2)' [8]:
04.09.2020 10:19:39 AdaBoost (prediction model for label Disease)
Number of inner models: 3
Embedded model #0 (weight: 2.367):
CRH > 0.974: 0 {1=7, 0=107}
CRH <= 0.974
| HLA-DRA > 0.718: 1 {1=271, 0=29}
| HLA-DRA <= 0.718: 0 {1=0, 0=6}
Embedded model #1 (weight: 3.478):
NGFRAP1 > 0.947
| C1orf192 > 1.203: 1 {1=23, 0=0}
| C1orf192 <= 1.203
| | LOC730200 > 0.933
| | | ACTR1A > 1.085: 1 {1=13, 0=0}
| | | ACTR1A <= 1.085
| | | | CREBL2 > 1.086: 1 {1=25, 0=0}
| | | | CREBL2 <= 1.086
| | | | | OCIAD2 > 0.944
| | | | | | ERCC4 > 1.087: 1 {1=9, 0=0}
| | | | | | ERCC4 <= 1.087
| | | | | | | BCL9 > 1.127: 1 {1=9, 0=0}
| | | | | | | BCL9 <= 1.127
| | | | | | | | QDPR > 1.195: 1 {1=7, 0=0}
| | | | | | | | QDPR <= 1.195
| | | | | | | | | C10orf67 > 0.935: 0 {1=23, 0=142}
| | | | | | | | | C10orf67 <= 0.935: 1 {1=6, 0=0}
| | | | | OCIAD2 <= 0.944: 1 {1=14, 0=0}
| | LOC730200 <= 0.933: 1 {1=11, 0=0}
NGFRAP1 <= 0.947: 1 {1=138, 0=0}
Embedded model #2 (weight: 2.248):
KCNK3 > 1.084: 0 {1=0, 0=60}
KCNK3 <= 1.084
| SLC6A12 > 0.953
| | PRDM2 > 1.043: 0 {1=0, 0=11}
| | PRDM2 <= 1.043
| | | RP11-11C5.2 > 1.053: 0 {1=0, 0=10}
| | | RP11-11C5.2 <= 1.053
| | | | PYGM > 0.835
| | | | | MRPL19 > 1.066: 0 {1=0, 0=7}
| | | | | MRPL19 <= 1.066: 1 {1=272, 0=36}
| | | | PYGM <= 0.835
| | | | | ADH1B > 1.062: 1 {1=6, 0=0}
| | | | | ADH1B <= 1.062: 0 {1=0, 0=6}
| SLC6A12 <= 0.953: 0 {1=0, 0=12}
04.09.2020 10:19:58 Results of ResultWriter 'Write as Text (2)' [9]:
04.09.2020 10:19:58 AdaBoost (prediction model for label Disease)
Number of inner models: 3
Embedded model #0 (weight: 2.282):
CRH > 0.974: 0 {1=9, 0=106}
CRH <= 0.974
| HLA-DRA > 0.717: 1 {1=270, 0=30}
| HLA-DRA <= 0.717: 0 {1=0, 0=6}
Embedded model #1 (weight: 3.386):
NGFRAP1 > 0.947
| LOC730200 > 0.933
| | BCL9 > 1.125: 1 {1=31, 0=0}
| | BCL9 <= 1.125
| | | SPTAN1 > 1.219: 1 {1=17, 0=0}
| | | SPTAN1 <= 1.219
| | | | TGFBR3 > 1.109: 1 {1=25, 0=0}
| | | | TGFBR3 <= 1.109
| | | | | ADCY8 > 1.040: 1 {1=13, 0=0}
| | | | | ADCY8 <= 1.040
| | | | | | SDSL > 0.887
| | | | | | | LOC731986 > 0.971: 0 {1=25, 0=142}
| | | | | | | LOC731986 <= 0.971: 1 {1=7, 0=0}
| | | | | | SDSL <= 0.887: 1 {1=13, 0=0}
| LOC730200 <= 0.933: 1 {1=14, 0=0}
NGFRAP1 <= 0.947: 1 {1=134, 0=0}
Embedded model #2 (weight: 2.184):
MICA > 1.005
| JTV1 > 1.062: 0 {1=2, 0=11}
| JTV1 <= 1.062
| | JDP2 > 0.937
| | | PRDM2 > 1.043: 0 {1=0, 0=9}
| | | PRDM2 <= 1.043
| | | | RIMS3 > 1.129: 0 {1=0, 0=8}
| | | | RIMS3 <= 1.129
| | | | | ZNF32 > 0.910: 1 {1=275, 0=40}
| | | | | ZNF32 <= 0.910: 0 {1=2, 0=5}
| | JDP2 <= 0.937: 0 {1=0, 0=9}
MICA <= 1.005: 0 {1=0, 0=60}
04.09.2020 10:20:18 Results of ResultWriter 'Write as Text (2)' [10]:
04.09.2020 10:20:18 AdaBoost (prediction model for label Disease)
Number of inner models: 3
Embedded model #0 (weight: 2.429):
C5orf13 > 1.026: 0 {1=9, 0=110}
C5orf13 <= 1.026
| SMPD3 > 1.067: 0 {1=0, 0=7}
| SMPD3 <= 1.067: 1 {1=269, 0=25}
Embedded model #1 (weight: 3.627):
TPI1 > 0.977
| LOC730200 > 0.933
| | SPTBN5 > 1.097: 1 {1=14, 0=0}
| | SPTBN5 <= 1.097
| | | PEBP1 > 0.989
| | | | FLJ22655 > 0.737
| | | | | RAB5C > 0.963
| | | | | | BCL9 > 1.127: 1 {1=12, 0=0}
| | | | | | BCL9 <= 1.127
| | | | | | | TGFBR3 > 1.109: 1 {1=9, 0=0}
| | | | | | | TGFBR3 <= 1.109
| | | | | | | | DAPK3 > 1.073: 1 {1=7, 0=0}
| | | | | | | | DAPK3 <= 1.073: 0 {1=17, 0=139}
| | | | | RAB5C <= 0.963: 1 {1=7, 0=2}
| | | | FLJ22655 <= 0.737: 1 {1=19, 0=0}
| | | PEBP1 <= 0.989: 1 {1=41, 0=1}
| LOC730200 <= 0.933: 1 {1=9, 0=0}
TPI1 <= 0.977: 1 {1=143, 0=0}
Embedded model #2 (weight: 2.865):
LCAT > 1.030
| SLC43A1 > 0.901
| | SHMT1 > 0.897
| | | FOLH1 > 1.232: 0 {1=4, 0=6}
| | | FOLH1 <= 1.232
| | | | SPOPL > 0.906
| | | | | C14orf82 > 1.161: 0 {1=1, 0=6}
| | | | | C14orf82 <= 1.161: 1 {1=267, 0=39}
| | | | SPOPL <= 0.906: 0 {1=1, 0=5}
| | SHMT1 <= 0.897: 0 {1=2, 0=21}
| SLC43A1 <= 0.901: 0 {1=0, 0=16}
LCAT <= 1.030: 0 {1=3, 0=49}

## Sheet: Random Forest
08.09.2020 15:51:38 Results of ResultWriter 'Write as Text (2)' [1]:
08.09.2020 15:51:38 1) Tree
---
ANGPT2 > 0.978: 1 {1=189, 0=14}
ANGPT2 <= 0.978
| CACNB4 > 0.955: 0 {1=18, 0=112}
| CACNB4 <= 0.955
| | KIAA1598 > 1.225: 0 {1=0, 0=7}
| | KIAA1598 <= 1.225: 1 {1=63, 0=17}
2) Tree
---
IQSEC1 > 1.015: 0 {1=28, 0=99}
IQSEC1 <= 1.015
| TRIM38 > 0.891: 1 {1=247, 0=36}
| TRIM38 <= 0.891: 0 {1=3, 0=7}
3) Tree
---
OVOL2 > 0.962
| RRAD > 0.793
| | CX3CL1 > 0.982: 0 {1=15, 0=123}
| | CX3CL1 <= 0.982: 1 {1=31, 0=5}
| RRAD <= 0.793: 1 {1=10, 0=0}
OVOL2 <= 0.962: 1 {1=223, 0=13}
4) Tree
---
TUBB3 > 1.009
| EPHA2 > 1.196: 1 {1=22, 0=0}
| EPHA2 <= 1.196
| | RNF169 > 1.031: 1 {1=14, 0=2}
| | RNF169 <= 1.031
| | | C6orf105 > 0.837
| | | | MSX1 > 1.039: 1 {1=13, 0=4}
| | | | MSX1 <= 1.039: 0 {1=11, 0=129}
| | | C6orf105 <= 0.837: 1 {1=10, 0=1}
TUBB3 <= 1.009: 1 {1=198, 0=16}
5) Tree
---
ZIC1 > 0.889
| VIP > 1.133: 0 {1=0, 0=7}
| VIP <= 1.133
| | ATXN3 > 1.009: 0 {1=6, 0=11}
| | ATXN3 <= 1.009
| | | C1orf212 > 1.054: 0 {1=2, 0=4}
| | | C1orf212 <= 1.054
| | | | HS3ST4 > 1.034: 0 {1=2, 0=5}
| | | | HS3ST4 <= 1.034: 1 {1=252, 0=21}
ZIC1 <= 0.889
| LGI2 > 0.885
| | XPO6 > 0.997: 0 {1=3, 0=88}
| | XPO6 <= 0.997: 1 {1=10, 0=2}
| LGI2 <= 0.885: 1 {1=7, 0=0}
6) Tree
---
SYT17 > 1.034: 0 {1=4, 0=41}
SYT17 <= 1.034
| C6orf154 > 1.041
| | HOXB2 > 1.097: 1 {1=7, 0=0}
| | HOXB2 <= 1.097: 0 {1=4, 0=58}
| C6orf154 <= 1.041: 1 {1=256, 0=50}
7) Tree
---
CES1 > 0.778
| MSRB3 > 0.914
| | CBLN4 > 1.094: 0 {1=1, 0=38}
| | CBLN4 <= 1.094
| | | SYNGR3 > 1.152: 0 {1=0, 0=10}
| | | SYNGR3 <= 1.152: 1 {1=260, 0=38}
| MSRB3 <= 0.914: 0 {1=0, 0=11}
CES1 <= 0.778: 0 {1=6, 0=56}
8) Tree
---
DUSP2 > 1.009
| ECGF1 > 1.023: 1 {1=6, 0=0}
| ECGF1 <= 1.023: 0 {1=17, 0=114}
DUSP2 <= 1.009
| LOC196541 > 1.050: 1 {1=10, 0=10}
| LOC196541 <= 1.050
| | PID1 > 1.024: 0 {1=2, 0=4}
| | PID1 <= 1.024: 1 {1=242, 0=15}
9) Tree
---
IL10RA > 0.965
| KIAA1622 > 1.060: 0 {1=0, 0=7}
| KIAA1622 <= 1.060
| | PELI2 > 0.927
| | | POLN > 0.932
| | | | TRIP11 > 0.927
| | | | | EDG1 > 0.939: 1 {1=234, 0=12}
| | | | | EDG1 <= 0.939: 0 {1=4, 0=9}
| | | | TRIP11 <= 0.927: 0 {1=2, 0=4}
| | | POLN <= 0.932: 1 {1=3, 0=3}
| | PELI2 <= 0.927: 0 {1=0, 0=7}
IL10RA <= 0.965
| PCGF3 > 1.056: 1 {1=13, 0=0}
| PCGF3 <= 1.056: 0 {1=19, 0=103}
10) Tree
---
MRPL37 > 1.002
| LOC646973 > 0.968
| | PPP1R14C > 0.893
| | | OLAH > 1.085: 1 {1=11, 0=0}
| | | OLAH <= 1.085: 0 {1=22, 0=128}
| | PPP1R14C <= 0.893: 1 {1=6, 0=0}
| LOC646973 <= 0.968: 1 {1=14, 0=0}
MRPL37 <= 1.002: 1 {1=219, 0=20}
11) Tree
---
CLEC4G > 0.916
| CD177 > 1.138: 1 {1=23, 0=0}
| CD177 <= 1.138
| | TNFRSF10D > 1.093: 1 {1=15, 0=1}
| | TNFRSF10D <= 1.093
| | | ZNF182 > 1.045: 1 {1=6, 0=0}
| | | ZNF182 <= 1.045: 0 {1=34, 0=144}
CLEC4G <= 0.916
| RTN2 > 1.090: 0 {1=3, 0=4}
| RTN2 <= 1.090: 1 {1=182, 0=8}
12) Tree
---
NONO > 0.996
| FAM120C > 0.962
| | SKIP > 1.061: 0 {1=1, 0=16}
| | SKIP <= 1.061
| | | CD14 > 0.772
| | | | RPS6KA1 > 0.859: 1 {1=259, 0=31}
| | | | RPS6KA1 <= 0.859: 0 {1=3, 0=7}
| | | CD14 <= 0.772: 0 {1=6, 0=10}
| FAM120C <= 0.962: 0 {1=0, 0=12}
NONO <= 0.996: 0 {1=9, 0=66}
13) Tree
---
CCNA1 > 1.024: 0 {1=8, 0=90}
CCNA1 <= 1.024
| TMEM176B > 0.959
| | ST6GAL2 > 1.060: 0 {1=0, 0=11}
| | ST6GAL2 <= 1.060
| | | NUDT2 > 1.062: 0 {1=10, 0=11}
| | | NUDT2 <= 1.062: 1 {1=258, 0=21}
| TMEM176B <= 0.959: 0 {1=1, 0=10}
14) Tree
---
SLC25A16 > 1.018
| ANXA1 > 0.970: 1 {1=23, 0=2}
| ANXA1 <= 0.970: 0 {1=8, 0=109}
SLC25A16 <= 1.018
| RBM4 > 0.996: 1 {1=185, 0=2}
| RBM4 <= 0.996
| | ARF5 > 1.077: 0 {1=0, 0=10}
| | ARF5 <= 1.077: 1 {1=64, 0=17}
15) Tree
---
PDE6D > 1.006
| PRSS2 > 0.923: 0 {1=9, 0=95}
| PRSS2 <= 0.923: 1 {1=7, 0=0}
PDE6D <= 1.006
| MRPS25 > 1.020: 0 {1=6, 0=39}
| MRPS25 <= 1.020: 1 {1=242, 0=22}
16) Tree
---
KIF9 > 1.012
| TRPC6 > 0.850: 0 {1=26, 0=124}
| TRPC6 <= 0.850: 1 {1=8, 0=0}
KIF9 <= 1.012: 1 {1=246, 0=16}
17) Tree
---
: 1 {1=286, 0=134}
18) Tree
---
CEP110 > 0.959
| NXPH2 > 1.083: 0 {1=0, 0=18}
| NXPH2 <= 1.083
| | KIAA0368 > 1.086: 0 {1=1, 0=5}
| | KIAA0368 <= 1.086
| | | SOD2 > 0.744
| | | | FBXO9 > 1.056: 0 {1=1, 0=8}
| | | | FBXO9 <= 1.056
| | | | | APEX1 > 1.041: 0 {1=2, 0=4}
| | | | | APEX1 <= 1.041
| | | | | | HSPB2 > 0.935
| | | | | | | SPAG16 > 1.010
| | | | | | | | SRCAP > 0.999: 1 {1=16, 0=0}
| | | | | | | | SRCAP <= 0.999: 0 {1=14, 0=18}
| | | | | | | SPAG16 <= 1.010: 1 {1=211, 0=14}
| | | | | | HSPB2 <= 0.935: 0 {1=13, 0=19}
| | | SOD2 <= 0.744: 0 {1=0, 0=8}
CEP110 <= 0.959: 0 {1=8, 0=60}
19) Tree
---
R3HCC1 > 1.018: 0 {1=16, 0=83}
R3HCC1 <= 1.018: 1 {1=262, 0=59}
20) Tree
---
MYCBP2 > 1.108: 0 {1=0, 0=22}
MYCBP2 <= 1.108
| ZBTB16 > 0.960
| | SERPIND1 > 0.838
| | | OTUD4 > 0.902: 1 {1=243, 0=23}
| | | OTUD4 <= 0.902: 0 {1=2, 0=5}
| | SERPIND1 <= 0.838: 0 {1=13, 0=15}
| ZBTB16 <= 0.960: 0 {1=20, 0=77}
21) Tree
---
CORO2A > 1.038: 0 {1=5, 0=77}
CORO2A <= 1.038
| CD84 > 0.857
| | MRPS25 > 1.014: 0 {1=9, 0=25}
| | MRPS25 <= 1.014
| | | NIBP > 1.128: 0 {1=0, 0=6}
| | | NIBP <= 1.128
| | | | PCDH11X > 1.053: 0 {1=2, 0=5}
| | | | PCDH11X <= 1.053: 1 {1=253, 0=32}
| CD84 <= 0.857: 0 {1=0, 0=6}
22) Tree
---
LYCAT > 1.013
| SEMA3F > 1.048: 1 {1=9, 0=0}
| SEMA3F <= 1.048
| | ACE > 1.045: 1 {1=4, 0=3}
| | ACE <= 1.045
| | | BLNK > 1.097: 1 {1=5, 0=1}
| | | BLNK <= 1.097: 0 {1=8, 0=107}
LYCAT <= 1.013
| STX18 > 1.072: 0 {1=0, 0=6}
| STX18 <= 1.072
| | FA2H > 0.667: 1 {1=252, 0=19}
| | FA2H <= 0.667: 0 {1=2, 0=4}
23) Tree
---
HACL1 > 1.034
| KRT223P > 0.955: 0 {1=2, 0=64}
| KRT223P <= 0.955: 1 {1=5, 0=1}
HACL1 <= 1.034
| UBAP2 > 1.158: 0 {1=0, 0=11}
| UBAP2 <= 1.158
| | CSN1S1 > 1.158: 0 {1=0, 0=7}
| | CSN1S1 <= 1.158
| | | C1QA > 0.788: 1 {1=272, 0=30}
| | | C1QA <= 0.788: 0 {1=3, 0=25}
24) Tree
---
ATP2B2 > 0.996: 0 {1=14, 0=103}
ATP2B2 <= 0.996: 1 {1=260, 0=43}
25) Tree
---
LGI2 > 1.050: 0 {1=12, 0=89}
LGI2 <= 1.050: 1 {1=264, 0=55}
26) Tree
---
C16orf5 > 1.009
| TNS1 > 0.962: 1 {1=201, 0=5}
| TNS1 <= 0.962: 0 {1=8, 0=10}
C16orf5 <= 1.009
| PDE1B > 0.933
| | FAM89A > 1.171: 1 {1=13, 0=0}
| | FAM89A <= 1.171
| | | MDM2 > 0.969: 0 {1=32, 0=127}
| | | MDM2 <= 0.969: 1 {1=10, 0=1}
| PDE1B <= 0.933: 1 {1=13, 0=0}
27) Tree
---
CECR6 > 1.068: 0 {1=2, 0=75}
CECR6 <= 1.068
| NDUFB9 > 1.029: 0 {1=7, 0=25}
| NDUFB9 <= 1.029
| | ZFHX3 > 0.990: 1 {1=228, 0=16}
| | ZFHX3 <= 0.990
| | | HSD17B12 > 1.048: 0 {1=0, 0=7}
| | | HSD17B12 <= 1.048: 1 {1=41, 0=19}
28) Tree
---
ADAMTS2 > 0.969
| RHOV > 1.013
| | TSLP > 1.007: 1 {1=8, 0=0}
| | TSLP <= 1.007: 0 {1=8, 0=46}
| RHOV <= 1.013
| | CD200 > 1.072: 0 {1=0, 0=6}
| | CD200 <= 1.072
| | | MGST2 > 0.925: 1 {1=260, 0=23}
| | | MGST2 <= 0.925: 0 {1=1, 0=6}
ADAMTS2 <= 0.969: 0 {1=5, 0=57}
29) Tree
---
C9orf30 > 1.001: 0 {1=15, 0=93}
C9orf30 <= 1.001: 1 {1=273, 0=39}
30) Tree
---
PLAUR > 0.917: 1 {1=248, 0=48}
PLAUR <= 0.917
| FASTKD1 > 1.049: 1 {1=7, 0=0}
| FASTKD1 <= 1.049: 0 {1=9, 0=108}
31) Tree
---
FKBP3 > 0.991
| EFCAB5 > 1.054: 1 {1=6, 0=0}
| EFCAB5 <= 1.054: 0 {1=16, 0=103}
FKBP3 <= 0.991: 1 {1=258, 0=37}
32) Tree
---
POP4 > 1.026: 0 {1=7, 0=65}
POP4 <= 1.026
| UNC13A > 1.139: 0 {1=0, 0=6}
| UNC13A <= 1.139
| | HMOX1 > 0.863: 1 {1=272, 0=38}
| | HMOX1 <= 0.863: 0 {1=9, 0=23}
33) Tree
---
HIG2 > 0.800
| GABARAPL1 > 1.130: 0 {1=0, 0=14}
| GABARAPL1 <= 1.130
| | PLTP > 1.011: 1 {1=257, 0=23}
| | PLTP <= 1.011: 0 {1=7, 0=27}
HIG2 <= 0.800: 0 {1=8, 0=84}
34) Tree
---
CHKB > 1.020: 1 {1=173, 0=7}
CHKB <= 1.020
| IL28RA > 1.056: 1 {1=31, 0=0}
| IL28RA <= 1.056
| | ZDHHC5 > 0.923
| | | ANKRD25 > 1.180: 1 {1=10, 0=0}
| | | ANKRD25 <= 1.180: 0 {1=49, 0=141}
| | ZDHHC5 <= 0.923: 1 {1=9, 0=0}
35) Tree
---
TRUB2 > 0.983: 0 {1=20, 0=107}
TRUB2 <= 0.983
| FHL2 > 0.999: 0 {1=10, 0=12}
| FHL2 <= 0.999
| | CROCC > 1.061: 1 {1=140, 0=2}
| | CROCC <= 1.061
| | | FYB > 0.747
| | | | SCO1 > 1.051: 0 {1=1, 0=10}
| | | | SCO1 <= 1.051: 1 {1=96, 0=16}
| | | FYB <= 0.747: 0 {1=0, 0=6}
36) Tree
---
URP2 > 0.924: 1 {1=245, 0=33}
URP2 <= 0.924: 0 {1=25, 0=117}
37) Tree
---
CD8A > 0.999
| FABP3 > 0.938
| | CHML > 0.910: 0 {1=22, 0=135}
| | CHML <= 0.910: 1 {1=18, 0=1}
| FABP3 <= 0.938: 1 {1=9, 0=0}
CD8A <= 0.999: 1 {1=220, 0=15}
38) Tree
---
MDH2 > 1.077: 0 {1=0, 0=30}
MDH2 <= 1.077
| GOLGA1 > 1.020: 0 {1=2, 0=43}
| GOLGA1 <= 1.020: 1 {1=292, 0=53}
39) Tree
---
HAPLN1 > 0.984
| LMOD3 > 0.961: 0 {1=16, 0=111}
| LMOD3 <= 0.961: 1 {1=8, 0=0}
HAPLN1 <= 0.984: 1 {1=256, 0=29}
40) Tree
---
HMOX1 > 0.877
| DUSP4 > 1.163: 0 {1=0, 0=10}
| DUSP4 <= 1.163: 1 {1=261, 0=33}
HMOX1 <= 0.877
| C6orf125 > 0.953: 0 {1=8, 0=102}
| C6orf125 <= 0.953: 1 {1=6, 0=0}
41) Tree
---
CD302 > 0.947: 1 {1=269, 0=41}
CD302 <= 0.947: 0 {1=17, 0=93}
42) Tree
---
CD44 > 0.780: 1 {1=275, 0=40}
CD44 <= 0.780: 0 {1=8, 0=97}
43) Tree
---
LOXL2 > 0.894
| TOMM70A > 1.067: 0 {1=0, 0=21}
| TOMM70A <= 1.067
| | SLC16A9 > 0.820
| | | TMEM2 > 0.839
| | | | WBP5 > 0.929
| | | | | GATM > 0.783: 1 {1=274, 0=41}
| | | | | GATM <= 0.783: 0 {1=0, 0=8}
| | | | WBP5 <= 0.929: 0 {1=1, 0=13}
| | | TMEM2 <= 0.839: 0 {1=2, 0=8}
| | SLC16A9 <= 0.820: 0 {1=2, 0=25}
LOXL2 <= 0.894: 0 {1=0, 0=25}
44) Tree
---
PAK3 > 1.098: 0 {1=1, 0=49}
PAK3 <= 1.098
| HPRT1 > 1.108: 0 {1=2, 0=12}
| HPRT1 <= 1.108
| | DSE > 0.892: 1 {1=293, 0=32}
| | DSE <= 0.892: 0 {1=3, 0=28}
45) Tree
---
SCRN3 > 1.022: 0 {1=23, 0=78}
SCRN3 <= 1.022: 1 {1=274, 0=45}
46) Tree
---
NUAK2 > 0.945
| AMIGO2 > 1.049: 0 {1=8, 0=24}
| AMIGO2 <= 1.049: 1 {1=258, 0=21}
NUAK2 <= 0.945
| ZNF32 > 1.026: 1 {1=8, 0=0}
| ZNF32 <= 1.026
| | CIZ1 > 1.037: 1 {1=3, 0=3}
| | CIZ1 <= 1.037: 0 {1=6, 0=89}
47) Tree
---
TWF2 > 1.057: 0 {1=3, 0=63}
TWF2 <= 1.057
| C12orf5 > 1.071: 0 {1=0, 0=16}
| C12orf5 <= 1.071
| | CRAT > 0.993: 1 {1=275, 0=57}
| | CRAT <= 0.993: 0 {1=2, 0=4}
48) Tree
---
SLC25A20 > 0.949
| SCOC > 1.057: 0 {1=4, 0=27}
| SCOC <= 1.057
| | ARF3 > 1.083: 0 {1=0, 0=7}
| | ARF3 <= 1.083
| | | ITGB2 > 0.727: 1 {1=283, 0=29}
| | | ITGB2 <= 0.727: 0 {1=0, 0=6}
SLC25A20 <= 0.949: 0 {1=10, 0=54}
49) Tree
---
OR7A5 > 0.982: 1 {1=188, 0=8}
OR7A5 <= 0.982
| MSR1 > 1.085: 1 {1=26, 0=0}
| MSR1 <= 1.085
| | TNN > 0.900
| | | CD99 > 1.138: 1 {1=13, 0=1}
| | | CD99 <= 1.138
| | | | CYB5R1 > 0.977: 0 {1=19, 0=132}
| | | | CYB5R1 <= 0.977: 1 {1=19, 0=6}
| | TNN <= 0.900: 1 {1=8, 0=0}
50) Tree
---
STARD3 > 0.995: 1 {1=231, 0=45}
STARD3 <= 0.995
| RPS6KA2 > 1.032: 1 {1=11, 0=0}
| RPS6KA2 <= 1.032: 0 {1=28, 0=105}
51) Tree
---
LTBP3 > 0.976
| CCDC106 > 1.158: 0 {1=0, 0=13}
| CCDC106 <= 1.158
| | PRDM13 > 1.250: 0 {1=0, 0=6}
| | PRDM13 <= 1.250
| | | ATP6V1D > 1.039: 0 {1=3, 0=5}
| | | ATP6V1D <= 1.039: 1 {1=278, 0=33}
LTBP3 <= 0.976
| SLC25A36 > 1.115: 1 {1=3, 0=3}
| SLC25A36 <= 1.115: 0 {1=2, 0=74}
52) Tree
---
ZYG11B > 1.030: 0 {1=13, 0=73}
ZYG11B <= 1.030
| RELL1 > 0.907: 1 {1=259, 0=24}
| RELL1 <= 0.907
| | TMCO6 > 1.039: 1 {1=8, 0=0}
| | TMCO6 <= 1.039: 0 {1=8, 0=35}
53) Tree
---
CLIC1 > 0.883: 1 {1=277, 0=34}
CLIC1 <= 0.883: 0 {1=12, 0=97}
54) Tree
---
C1orf95 > 1.003
| SNAI2 > 1.058: 1 {1=14, 0=1}
| SNAI2 <= 1.058: 0 {1=15, 0=101}
C1orf95 <= 1.003: 1 {1=263, 0=26}
55) Tree
---
KIAA1715 > 0.959
| PRMT1 > 0.834
| | DENND1C > 0.922: 0 {1=38, 0=123}
| | DENND1C <= 0.922: 1 {1=6, 0=0}
| PRMT1 <= 0.834: 1 {1=8, 0=0}
KIAA1715 <= 0.959: 1 {1=225, 0=20}
56) Tree
---
NFATC2 > 1.003
| SFXN2 > 1.107: 0 {1=3, 0=4}
| SFXN2 <= 1.107: 1 {1=219, 0=6}
NFATC2 <= 1.003: 0 {1=45, 0=143}
57) Tree
---
PDLIM5 > 0.905
| FCGBP > 0.739
| | ANXA3 > 0.776
| | | PIGH > 1.036: 0 {1=5, 0=8}
| | | PIGH <= 1.036: 1 {1=275, 0=23}
| | ANXA3 <= 0.776: 0 {1=0, 0=6}
| FCGBP <= 0.739
| | C10orf105 > 1.030: 1 {1=8, 0=2}
| | C10orf105 <= 1.030: 0 {1=3, 0=78}
PDLIM5 <= 0.905: 0 {1=0, 0=12}
58) Tree
---
NFE2 > 0.970
| GFAP > 0.887: 1 {1=228, 0=10}
| GFAP <= 0.887: 0 {1=0, 0=11}
NFE2 <= 0.970
| TIMM8A > 0.887
| | C10orf122 > 0.927: 0 {1=29, 0=119}
| | C10orf122 <= 0.927: 1 {1=6, 0=0}
| TIMM8A <= 0.887: 1 {1=16, 0=1}
59) Tree
---
NEFM > 1.082: 0 {1=1, 0=27}
NEFM <= 1.082
| LAPTM5 > 0.764
| | OTUD4 > 0.916
| | | C14orf44 > 0.880
| | | | TEX14 > 0.896
| | | | | SPINK2 > 1.098: 0 {1=0, 0=14}
| | | | | SPINK2 <= 1.098
| | | | | | C4B > 0.809: 1 {1=66, 0=14}
| | | | | | C4B <= 0.809: 0 {1=4, 0=26}
| | | | TEX14 <= 0.896: 0 {1=0, 0=11}
| | | C14orf44 <= 0.880: 1 {1=216, 0=5}
| | OTUD4 <= 0.916: 0 {1=1, 0=14}
| LAPTM5 <= 0.764: 0 {1=0, 0=21}
60) Tree
---
DNM1L > 1.047: 0 {1=0, 0=39}
DNM1L <= 1.047
| C12orf52 > 1.088: 0 {1=0, 0=19}
| C12orf52 <= 1.088: 1 {1=284, 0=78}
61) Tree
---
GJA4 > 0.920
| CDK2 > 0.948: 1 {1=246, 0=23}
| CDK2 <= 0.948: 0 {1=0, 0=7}
GJA4 <= 0.920
| RAB40B > 0.933
| | CILP > 1.041: 1 {1=9, 0=0}
| | CILP <= 1.041: 0 {1=12, 0=115}
| RAB40B <= 0.933: 1 {1=8, 0=0}
62) Tree
---
SLC4A11 > 0.991: 1 {1=225, 0=19}
SLC4A11 <= 0.991
| TNFAIP3 > 1.107: 1 {1=15, 0=0}
| TNFAIP3 <= 1.107: 0 {1=43, 0=118}
63) Tree
---
LOC388279 > 0.952: 1 {1=263, 0=46}
LOC388279 <= 0.952
| C6orf154 > 0.896
| | AADAT > 0.930
| | | TNFRSF11B > 0.951: 1 {1=6, 0=0}
| | | TNFRSF11B <= 0.951: 0 {1=2, 0=83}
| | AADAT <= 0.930: 1 {1=7, 0=0}
| C6orf154 <= 0.896: 1 {1=13, 0=0}
64) Tree
---
NXPH2 > 1.041: 0 {1=6, 0=83}
NXPH2 <= 1.041
| METTL7B > 0.930: 1 {1=266, 0=14}
| METTL7B <= 0.930: 0 {1=12, 0=39}
65) Tree
---
TOB1 > 0.979
| ARMCX3 > 1.019: 0 {1=0, 0=14}
| ARMCX3 <= 1.019
| | PTPN5 > 1.128: 0 {1=0, 0=7}
| | PTPN5 <= 1.128: 1 {1=261, 0=42}
TOB1 <= 0.979: 0 {1=4, 0=92}
66) Tree
---
ARNT2 > 1.076: 0 {1=0, 0=28}
ARNT2 <= 1.076
| CYBA > 0.883
| | ATP2A2 > 1.075: 0 {1=0, 0=9}
| | ATP2A2 <= 1.075: 1 {1=274, 0=34}
| CYBA <= 0.883: 0 {1=14, 0=61}
67) Tree
---
PMS2L3 > 1.016
| PAP2D > 0.945
| | C10orf67 > 0.951: 0 {1=10, 0=108}
| | C10orf67 <= 0.951: 1 {1=8, 0=1}
| PAP2D <= 0.945: 1 {1=9, 0=0}
PMS2L3 <= 1.016
| PCDH18 > 0.999: 1 {1=217, 0=14}
| PCDH18 <= 0.999
| | AKR1B1 > 0.948: 1 {1=28, 0=7}
| | AKR1B1 <= 0.948: 0 {1=2, 0=16}
68) Tree
---
BCL6 > 0.896: 1 {1=251, 0=25}
BCL6 <= 0.896: 0 {1=18, 0=126}
69) Tree
---
FCGBP > 0.740
| RPL30 > 0.972
| | F10 > 0.861: 1 {1=254, 0=25}
| | F10 <= 0.861: 0 {1=1, 0=6}
| RPL30 <= 0.972: 0 {1=7, 0=9}
FCGBP <= 0.740: 0 {1=10, 0=108}
70) Tree
---
HTR7 > 0.998
| MRPS18A > 1.000: 0 {1=15, 0=102}
| MRPS18A <= 1.000: 1 {1=16, 0=3}
HTR7 <= 0.998
| GOLGA1 > 1.013: 0 {1=0, 0=9}
| GOLGA1 <= 1.013
| | CP > 0.802: 1 {1=249, 0=20}
| | CP <= 0.802: 0 {1=0, 0=6}
71) Tree
---
GALNT11 > 0.987
| ALOX5AP > 0.963: 1 {1=11, 0=0}
| ALOX5AP <= 0.963
| | PPEF1 > 0.879: 0 {1=6, 0=118}
| | PPEF1 <= 0.879: 1 {1=12, 0=1}
GALNT11 <= 0.987
| STOX2 > 1.014: 0 {1=4, 0=7}
| STOX2 <= 1.014: 1 {1=240, 0=21}
72) Tree
---
CCKBR > 1.056: 0 {1=8, 0=82}
CCKBR <= 1.056
| VPS4B > 1.013
| | SLC22A2 > 0.991: 1 {1=15, 0=0}
| | SLC22A2 <= 0.991: 0 {1=5, 0=27}
| VPS4B <= 1.013: 1 {1=246, 0=37}
73) Tree
---
RAB27A > 0.929
| LOC440895 > 1.060: 0 {1=0, 0=9}
| LOC440895 <= 1.060
| | C11orf38 > 1.146: 0 {1=0, 0=6}
| | C11orf38 <= 1.146: 1 {1=255, 0=44}
RAB27A <= 0.929: 0 {1=15, 0=91}
74) Tree
---
SLC25A18 > 0.911
| ATXN10 > 1.060: 0 {1=0, 0=20}
| ATXN10 <= 1.060
| | GRIK1 > 1.022: 0 {1=4, 0=30}
| | GRIK1 <= 1.022: 1 {1=293, 0=27}
SLC25A18 <= 0.911: 0 {1=2, 0=44}
75) Tree
---
LYCAT > 0.992
| LOC646471 > 0.985
| | PKP1 > 1.322: 1 {1=6, 0=0}
| | PKP1 <= 1.322: 0 {1=24, 0=120}
| LOC646471 <= 0.985: 1 {1=9, 0=0}
LYCAT <= 0.992
| LRRC8C > 1.020: 1 {1=170, 0=0}
| LRRC8C <= 1.020
| | CPT1B > 1.013: 1 {1=44, 0=1}
| | CPT1B <= 1.013: 0 {1=22, 0=24}
76) Tree
---
FER1L3 > 0.955: 1 {1=233, 0=27}
FER1L3 <= 0.955
| CHRNA4 > 0.965
| | ISG20 > 1.004: 1 {1=10, 0=0}
| | ISG20 <= 1.004: 0 {1=23, 0=117}
| CHRNA4 <= 0.965: 1 {1=10, 0=0}
77) Tree
---
MTX3 > 1.028: 0 {1=4, 0=58}
MTX3 <= 1.028
| KCNQ2 > 1.015: 0 {1=10, 0=49}
| KCNQ2 <= 1.015: 1 {1=256, 0=43}
78) Tree
---
WSB2 > 1.014: 0 {1=12, 0=114}
WSB2 <= 1.014
| TIMP3 > 0.939
| | CUTC > 0.826: 1 {1=251, 0=29}
| | CUTC <= 0.826: 0 {1=3, 0=5}
| TIMP3 <= 0.939: 0 {1=0, 0=6}
79) Tree
---
SUMO1 > 0.951
| PRH1 > 0.958: 0 {1=40, 0=113}
| PRH1 <= 0.958: 1 {1=18, 0=0}
SUMO1 <= 0.951
| DSC2 > 0.847: 1 {1=228, 0=13}
| DSC2 <= 0.847: 0 {1=1, 0=7}
80) Tree
---
AFF1 > 0.957
| FZD9 > 0.939: 1 {1=252, 0=33}
| FZD9 <= 0.939: 0 {1=10, 0=15}
AFF1 <= 0.957: 0 {1=6, 0=104}
81) Tree
---
DDN > 1.085: 0 {1=1, 0=55}
DDN <= 1.085
| FBLN7 > 1.024: 0 {1=5, 0=36}
| FBLN7 <= 1.024: 1 {1=280, 0=43}
82) Tree
---
HIVEP1 > 0.987
| TM6SF1 > 0.808: 0 {1=27, 0=125}
| TM6SF1 <= 0.808: 1 {1=9, 0=0}
HIVEP1 <= 0.987
| IMMT > 1.033: 0 {1=2, 0=11}
| IMMT <= 1.033: 1 {1=226, 0=20}
83) Tree
---
ADC > 1.018
| CCR4 > 0.955
| | VAMP3 > 1.118: 1 {1=7, 0=3}
| | VAMP3 <= 1.118: 0 {1=4, 0=93}
| CCR4 <= 0.955: 1 {1=6, 0=0}
ADC <= 1.018
| AADAT > 1.043: 0 {1=0, 0=12}
| AADAT <= 1.043: 1 {1=260, 0=35}
84) Tree
---
CBS > 0.990: 1 {1=302, 0=63}
CBS <= 0.990: 0 {1=8, 0=47}
85) Tree
---
LOXL2 > 0.970
| SLC2A6 > 1.196: 0 {1=1, 0=6}
| SLC2A6 <= 1.196: 1 {1=237, 0=39}
LOXL2 <= 0.970
| C6orf108 > 0.938: 0 {1=21, 0=109}
| C6orf108 <= 0.938: 1 {1=7, 0=0}
86) Tree
---
AMACR > 1.088: 0 {1=0, 0=12}
AMACR <= 1.088
| HSD11B2 > 0.844
| | HLTF > 1.097: 0 {1=3, 0=4}
| | HLTF <= 1.097
| | | TAGLN2 > 0.918: 1 {1=255, 0=21}
| | | TAGLN2 <= 0.918: 0 {1=2, 0=4}
| HSD11B2 <= 0.844
| | ETHE1 > 0.951: 0 {1=9, 0=100}
| | ETHE1 <= 0.951: 1 {1=5, 0=5}
87) Tree
---
ATOH8 > 0.932: 1 {1=244, 0=40}
ATOH8 <= 0.932: 0 {1=25, 0=111}
88) Tree
---
CDH8 > 1.039: 0 {1=9, 0=99}
CDH8 <= 1.039
| SCG2 > 0.948
| | ASB3 > 1.028: 1 {1=15, 0=1}
| | ASB3 <= 1.028: 0 {1=6, 0=28}
| SCG2 <= 0.948: 1 {1=244, 0=18}
89) Tree
---
ACAD9 > 0.988
| KCNJ3 > 0.826: 0 {1=34, 0=122}
| KCNJ3 <= 0.826: 1 {1=13, 0=0}
ACAD9 <= 0.988: 1 {1=231, 0=20}
90) Tree
---
TAC1 > 1.072: 0 {1=5, 0=70}
TAC1 <= 1.072
| ITGA5 > 0.881
| | FOXK2 > 1.040: 0 {1=2, 0=4}
| | FOXK2 <= 1.040: 1 {1=294, 0=22}
| ITGA5 <= 0.881: 0 {1=5, 0=18}
91) Tree
---
BEX4 > 1.011
| ETV1 > 0.912: 0 {1=33, 0=117}
| ETV1 <= 0.912: 1 {1=6, 0=0}
BEX4 <= 1.011: 1 {1=244, 0=20}
92) Tree
---
LILRB3 > 0.835: 1 {1=260, 0=55}
LILRB3 <= 0.835: 0 {1=14, 0=91}
93) Tree
---
LOR > 1.035
| ARHGAP29 > 1.061: 1 {1=6, 0=0}
| ARHGAP29 <= 1.061: 0 {1=9, 0=88}
LOR <= 1.035
| NECAP1 > 1.058: 0 {1=2, 0=15}
| NECAP1 <= 1.058: 1 {1=264, 0=36}
94) Tree
---
PTGFRN > 1.060: 0 {1=2, 0=54}
PTGFRN <= 1.060
| PLK4 > 1.163: 0 {1=0, 0=7}
| PLK4 <= 1.163
| | SYN2 > 1.141: 0 {1=0, 0=14}
| | SYN2 <= 1.141
| | | C4orf19 > 0.864
| | | | CXADR > 1.047: 0 {1=4, 0=13}
| | | | CXADR <= 1.047: 1 {1=273, 0=46}
| | | C4orf19 <= 0.864: 0 {1=0, 0=7}
95) Tree
---
DSTN > 1.010
| OPRK1 > 1.109: 1 {1=10, 0=0}
| OPRK1 <= 1.109
| | CNOT6 > 1.029: 1 {1=7, 0=0}
| | CNOT6 <= 1.029: 0 {1=12, 0=100}
DSTN <= 1.010
| C20orf59 > 0.899
| | ROM1 > 0.926: 1 {1=227, 0=37}
| | ROM1 <= 0.926: 0 {1=1, 0=18}
| C20orf59 <= 0.899: 0 {1=0, 0=8}
96) Tree
---
CDCA5 > 0.843
| BRE > 1.081: 0 {1=0, 0=21}
| BRE <= 1.081
| | HNT > 1.074: 0 {1=0, 0=19}
| | HNT <= 1.074
| | | TREM2 > 0.786
| | | | FOXD2 > 0.969
| | | | | NDUFA4 > 1.142: 0 {1=2, 0=13}
| | | | | NDUFA4 <= 1.142
| | | | | | ETF1 > 0.949: 1 {1=166, 0=41}
| | | | | | ETF1 <= 0.949: 0 {1=0, 0=13}
| | | | FOXD2 <= 0.969: 0 {1=0, 0=13}
| | | TREM2 <= 0.786: 0 {1=1, 0=27}
CDCA5 <= 0.843: 1 {1=104, 0=0}
97) Tree
---
SNURF > 0.902
| PLSCR4 > 0.700
| | DBI > 0.885
| | | TMEM81 > 1.001: 1 {1=104, 0=12}
| | | TMEM81 <= 1.001: 0 {1=31, 0=82}
| | DBI <= 0.885: 0 {1=0, 0=21}
| PLSCR4 <= 0.700: 0 {1=0, 0=21}
SNURF <= 0.902: 1 {1=144, 0=5}
98) Tree
---
TAGLN3 > 1.038
| AFM > 0.881: 0 {1=15, 0=89}
| AFM <= 0.881: 1 {1=6, 0=0}
TAGLN3 <= 1.038
| HSD11B1 > 0.688: 1 {1=262, 0=42}
| HSD11B1 <= 0.688: 0 {1=2, 0=4}
99) Tree
---
HTRA2 > 1.014: 0 {1=2, 0=35}
HTRA2 <= 1.014
| PPP1R2 > 1.054: 0 {1=0, 0=19}
| PPP1R2 <= 1.054
| | SHC3 > 1.177: 0 {1=0, 0=13}
| | SHC3 <= 1.177
| | | ACSL5 > 0.788
| | | | TBC1D2B > 0.980
| | | | | CLASP2 > 1.030: 0 {1=4, 0=9}
| | | | | CLASP2 <= 1.030
| | | | | | MOSC2 > 1.048: 1 {1=8, 0=8}
| | | | | | MOSC2 <= 1.048
| | | | | | | ZBTB38 > 0.907: 1 {1=250, 0=15}
| | | | | | | ZBTB38 <= 0.907: 0 {1=2, 0=8}
| | | | TBC1D2B <= 0.980: 0 {1=6, 0=32}
| | | ACSL5 <= 0.788: 0 {1=0, 0=9}
100) Tree
---
KIAA1467 > 1.098: 0 {1=0, 0=30}
KIAA1467 <= 1.098
| AKR1C3 > 0.775
| | RNASE2 > 0.680
| | | HIST1H2BD > 0.897
| | | | VIP > 1.063: 0 {1=0, 0=14}
| | | | VIP <= 1.063: 1 {1=261, 0=23}
| | | HIST1H2BD <= 0.897
| | | | FBXO34 > 0.924: 0 {1=16, 0=47}
| | | | FBXO34 <= 0.924: 1 {1=8, 0=0}
| | RNASE2 <= 0.680: 0 {1=0, 0=11}
| AKR1C3 <= 0.775: 0 {1=0, 0=10}
101) Tree
---
BACH1 > 0.863
| ADH1A > 0.845
| | MMP9 > 0.984
| | | AHR > 0.831
| | | | HSPA1B > 0.796
| | | | | PAP2D > 1.072: 0 {1=1, 0=13}
| | | | | PAP2D <= 1.072: 1 {1=254, 0=25}
| | | | HSPA1B <= 0.796: 0 {1=0, 0=6}
| | | AHR <= 0.831: 0 {1=0, 0=7}
| | MMP9 <= 0.984: 0 {1=0, 0=10}
| ADH1A <= 0.845: 0 {1=14, 0=65}
BACH1 <= 0.863: 0 {1=0, 0=25}
102) Tree
---
GNA13 > 0.961
| SLC1A5 > 0.891: 1 {1=245, 0=9}
| SLC1A5 <= 0.891: 0 {1=1, 0=13}
GNA13 <= 0.961
| RSAD1 > 1.073: 1 {1=9, 0=0}
| RSAD1 <= 1.073: 0 {1=28, 0=115}
103) Tree
---
FYCO1 > 0.951
| CD81 > 0.976
| | ODZ2 > 1.044: 0 {1=0, 0=9}
| | ODZ2 <= 1.044
| | | SLC1A2 > 1.338: 0 {1=4, 0=5}
| | | SLC1A2 <= 1.338: 1 {1=262, 0=26}
| CD81 <= 0.976: 0 {1=6, 0=11}
FYCO1 <= 0.951
| TMEM79 > 1.042: 1 {1=6, 0=0}
| TMEM79 <= 1.042
| | CCT4 > 0.965: 0 {1=5, 0=78}
| | CCT4 <= 0.965: 1 {1=4, 0=4}
104) Tree
---
TNFRSF1B > 0.951
| PLEKHH3 > 0.974: 1 {1=257, 0=24}
| PLEKHH3 <= 0.974: 0 {1=0, 0=7}
TNFRSF1B <= 0.951
| LOC130576 > 0.897: 0 {1=17, 0=108}
| LOC130576 <= 0.897: 1 {1=7, 0=0}
105) Tree
---
RUNX1 > 0.925: 1 {1=260, 0=33}
RUNX1 <= 0.925
| MYH10 > 0.911: 0 {1=15, 0=104}
| MYH10 <= 0.911: 1 {1=8, 0=0}
106) Tree
---
C1orf149 > 1.037: 0 {1=3, 0=53}
C1orf149 <= 1.037
| SPIN1 > 1.057: 0 {1=0, 0=15}
| SPIN1 <= 1.057
| | C3orf19 > 0.916
| | | S100A10 > 0.838: 1 {1=282, 0=44}
| | | S100A10 <= 0.838: 0 {1=4, 0=11}
| | C3orf19 <= 0.916: 0 {1=0, 0=8}
107) Tree
---
TNFRSF10B > 0.905
| ABHD5 > 0.917: 1 {1=271, 0=32}
| ABHD5 <= 0.917: 0 {1=1, 0=10}
TNFRSF10B <= 0.905: 0 {1=14, 0=92}
108) Tree
---
STK39 > 1.023: 0 {1=14, 0=77}
STK39 <= 1.023: 1 {1=277, 0=52}
109) Tree
---
FHL2 > 1.043
| SLC22A4 > 0.909: 0 {1=3, 0=69}
| SLC22A4 <= 0.909: 1 {1=6, 0=0}
FHL2 <= 1.043
| ROM1 > 0.844
| | EXTL1 > 1.121: 0 {1=0, 0=9}
| | EXTL1 <= 1.121: 1 {1=274, 0=53}
| ROM1 <= 0.844: 0 {1=0, 0=6}
110) Tree
---
SERPINA3 > 0.523
| RABEP1 > 1.105: 0 {1=3, 0=5}
| RABEP1 <= 1.105
| | ABAT > 1.030: 0 {1=6, 0=9}
| | ABAT <= 1.030
| | | SF3B5 > 1.041: 0 {1=4, 0=9}
| | | SF3B5 <= 1.041
| | | | TMEM151B > 1.073
| | | | | RPA4 > 1.010: 1 {1=37, 0=2}
| | | | | RPA4 <= 1.010: 0 {1=2, 0=14}
| | | | TMEM151B <= 1.073: 1 {1=214, 0=3}
SERPINA3 <= 0.523: 0 {1=3, 0=109}
111) Tree
---
NDUFA6 > 1.004: 0 {1=20, 0=90}
NDUFA6 <= 1.004
| C1orf151 > 1.102: 0 {1=1, 0=6}
| C1orf151 <= 1.102: 1 {1=279, 0=24}
112) Tree
---
ZNF697 > 0.970
| PNOC > 1.054: 0 {1=3, 0=77}
| PNOC <= 1.054
| | SRPK1 > 0.864: 1 {1=49, 0=16}
| | SRPK1 <= 0.864: 0 {1=0, 0=6}
ZNF697 <= 0.970: 1 {1=249, 0=20}
113) Tree
---
CIRBP > 1.003
| HSD3B7 > 1.099: 1 {1=12, 0=0}
| HSD3B7 <= 1.099: 0 {1=45, 0=132}
CIRBP <= 1.003: 1 {1=217, 0=14}
114) Tree
---
PHGDH > 0.893
| ACSL6 > 1.094: 0 {1=0, 0=7}
| ACSL6 <= 1.094
| | TMEM176A > 0.906
| | | FAM133A > 1.049: 0 {1=2, 0=6}
| | | FAM133A <= 1.049
| | | | NXPH1 > 1.140: 0 {1=0, 0=7}
| | | | NXPH1 <= 1.140
| | | | | CD86 > 0.839: 1 {1=273, 0=31}
| | | | | CD86 <= 0.839: 0 {1=1, 0=7}
| | TMEM176A <= 0.906: 0 {1=1, 0=28}
PHGDH <= 0.893
| TBC1D7 > 0.941: 0 {1=5, 0=44}
| TBC1D7 <= 0.941: 1 {1=8, 0=0}
115) Tree
---
CBLN4 > 1.055: 0 {1=3, 0=84}
CBLN4 <= 1.055
| ADH1B > 0.750: 1 {1=274, 0=49}
| ADH1B <= 0.750: 0 {1=1, 0=9}
116) Tree
---
UBE2L3 > 1.005
| STX1A > 1.093: 0 {1=2, 0=35}
| STX1A <= 1.093: 1 {1=245, 0=19}
UBE2L3 <= 1.005
| GPRASP2 > 0.932: 0 {1=18, 0=86}
| GPRASP2 <= 0.932: 1 {1=14, 0=1}
117) Tree
---
PPP1R3B > 0.950
| SLC25A42 > 1.189: 0 {1=0, 0=6}
| SLC25A42 <= 1.189: 1 {1=258, 0=39}
PPP1R3B <= 0.950: 0 {1=16, 0=101}
118) Tree
---
SCN2A > 1.072: 0 {1=10, 0=77}
SCN2A <= 1.072
| TCHHL1 > 0.951
| | OTUD7B > 0.891: 1 {1=269, 0=48}
| | OTUD7B <= 0.891: 0 {1=2, 0=8}
| TCHHL1 <= 0.951: 0 {1=0, 0=6}
119) Tree
---
RNASET2 > 0.946: 1 {1=265, 0=29}
RNASET2 <= 0.946
| ZNF228 > 1.077: 1 {1=6, 0=0}
| ZNF228 <= 1.077
| | LTV1 > 0.938: 0 {1=7, 0=107}
| | LTV1 <= 0.938: 1 {1=6, 0=0}
120) Tree
---
CHCHD7 > 0.968
| GRHPR > 0.923
| | CTDSP2 > 1.066: 1 {1=10, 0=0}
| | CTDSP2 <= 1.066: 0 {1=36, 0=124}
| GRHPR <= 0.923: 1 {1=9, 0=0}
CHCHD7 <= 0.968: 1 {1=224, 0=17}
121) Tree
---
FAM107A > 0.921: 1 {1=270, 0=37}
FAM107A <= 0.921: 0 {1=15, 0=98}
122) Tree
---
PCNA > 0.804
| WSB2 > 1.014: 0 {1=13, 0=96}
| WSB2 <= 1.014
| | ERGIC1 > 0.978
| | | UGT2B4 > 1.122: 0 {1=3, 0=5}
| | | UGT2B4 <= 1.122: 1 {1=266, 0=20}
| | ERGIC1 <= 0.978: 0 {1=5, 0=6}
PCNA <= 0.804: 0 {1=0, 0=6}
123) Tree
---
ATP6V1D > 1.038: 0 {1=11, 0=77}
ATP6V1D <= 1.038
| COX17 > 0.877: 1 {1=271, 0=55}
| COX17 <= 0.877: 0 {1=0, 0=6}
124) Tree
---
ALDH7A1 > 0.833
| RARRES2 > 0.993: 1 {1=226, 0=30}
| RARRES2 <= 0.993
| | ILK > 1.011: 1 {1=14, 0=0}
| | ILK <= 1.011
| | | ME3 > 0.835: 0 {1=23, 0=113}
| | | ME3 <= 0.835: 1 {1=8, 0=0}
ALDH7A1 <= 0.833: 0 {1=0, 0=6}
125) Tree
---
AKAP11 > 1.030: 0 {1=10, 0=58}
AKAP11 <= 1.030
| IGFBPL1 > 1.103: 0 {1=0, 0=15}
| IGFBPL1 <= 1.103
| | HERC5 > 0.858: 1 {1=267, 0=60}
| | HERC5 <= 0.858: 0 {1=0, 0=10}
126) Tree
---
THRB > 0.952
| PRH1 > 0.946
| | FRAT1 > 1.064: 1 {1=15, 0=0}
| | FRAT1 <= 1.064
| | | PSIP1 > 1.060: 1 {1=6, 0=0}
| | | PSIP1 <= 1.060
| | | | TNRC8 > 0.943
| | | | | LOC642031 > 0.899
| | | | | | IER2 > 0.897: 0 {1=12, 0=129}
| | | | | | IER2 <= 0.897: 1 {1=4, 0=4}
| | | | | LOC642031 <= 0.899: 1 {1=6, 0=1}
| | | | TNRC8 <= 0.943: 1 {1=8, 0=0}
| PRH1 <= 0.946: 1 {1=25, 0=0}
THRB <= 0.952
| KRIT1 > 0.926: 1 {1=195, 0=8}
| KRIT1 <= 0.926: 0 {1=3, 0=4}
127) Tree
---
LBH > 1.010
| CNKSR2 > 0.687
| | SLC39A8 > 1.040: 1 {1=6, 0=0}
| | SLC39A8 <= 1.040
| | | APP > 1.079: 1 {1=13, 0=4}
| | | APP <= 1.079
| | | | PIP3-E > 0.952: 0 {1=2, 0=87}
| | | | PIP3-E <= 0.952: 1 {1=4, 0=2}
| CNKSR2 <= 0.687: 1 {1=9, 0=0}
LBH <= 1.010
| PPWD1 > 1.061: 0 {1=2, 0=6}
| PPWD1 <= 1.061: 1 {1=261, 0=24}
128) Tree
---
ANG > 0.971: 1 {1=242, 0=25}
ANG <= 0.971
| 43894.0 > 0.962: 0 {1=21, 0=123}
| 43894.0 <= 0.962: 1 {1=9, 0=0}
129) Tree
---
MAP3K6 > 1.014: 1 {1=242, 0=20}
MAP3K6 <= 1.014
| PIAS1 > 1.059: 1 {1=8, 0=0}
| PIAS1 <= 1.059
| | TBC1D24 > 0.975: 0 {1=4, 0=116}
| | TBC1D24 <= 0.975: 1 {1=21, 0=9}
130) Tree
---
ITPKB > 0.928
| FCGBP > 0.682
| | LOC387856 > 1.034: 0 {1=8, 0=11}
| | LOC387856 <= 1.034: 1 {1=251, 0=18}
| FCGBP <= 0.682: 0 {1=0, 0=6}
ITPKB <= 0.928
| CYP17A1 > 1.083: 1 {1=9, 0=1}
| CYP17A1 <= 1.083
| | ARMC2 > 1.061: 1 {1=3, 0=3}
| | ARMC2 <= 1.061: 0 {1=5, 0=105}
131) Tree
---
CD302 > 0.969: 1 {1=256, 0=30}
CD302 <= 0.969
| MAP2K3 > 1.060: 1 {1=10, 0=0}
| MAP2K3 <= 1.060: 0 {1=23, 0=101}
132) Tree
---
MEX3B > 0.961
| TNFAIP8 > 0.976: 1 {1=65, 0=8}
| TNFAIP8 <= 0.976
| | TXNDC17 > 0.965
| | | BGLAP > 1.092: 1 {1=6, 0=0}
| | | BGLAP <= 1.092: 0 {1=10, 0=104}
| | TXNDC17 <= 0.965: 1 {1=10, 0=0}
MEX3B <= 0.961: 1 {1=192, 0=25}
133) Tree
---
DUSP27 > 0.997
| PPARA > 1.056: 1 {1=28, 0=1}
| PPARA <= 1.056: 0 {1=27, 0=126}
DUSP27 <= 0.997
| ADAM12 > 0.928: 1 {1=208, 0=24}
| ADAM12 <= 0.928: 0 {1=0, 0=6}
134) Tree
---
SLC25A5 > 1.025
| APH1B > 1.058: 1 {1=9, 0=0}
| APH1B <= 1.058
| | NETO2 > 0.884: 0 {1=9, 0=120}
| | NETO2 <= 0.884: 1 {1=6, 0=0}
SLC25A5 <= 1.025
| LUC7L2 > 1.061: 0 {1=1, 0=5}
| LUC7L2 <= 1.061: 1 {1=252, 0=18}
135) Tree
---
SNRP70 > 0.976
| DOPEY1 > 1.000
| | ELMO1 > 1.097: 0 {1=0, 0=17}
| | ELMO1 <= 1.097
| | | ATP2B2 > 1.096: 0 {1=1, 0=12}
| | | ATP2B2 <= 1.096: 1 {1=69, 0=32}
| DOPEY1 <= 1.000: 1 {1=209, 0=17}
SNRP70 <= 0.976: 0 {1=8, 0=55}
136) Tree
---
EMILIN2 > 0.956
| PHKA2 > 0.942
| | DIP > 1.094: 0 {1=1, 0=9}
| | DIP <= 1.094: 1 {1=266, 0=36}
| PHKA2 <= 0.942: 0 {1=1, 0=36}
EMILIN2 <= 0.956: 0 {1=4, 0=67}
137) Tree
---
NXPH2 > 1.042: 0 {1=6, 0=94}
NXPH2 <= 1.042: 1 {1=246, 0=74}
138) Tree
---
MSX1 > 0.943
| ANKRD10 > 0.954: 1 {1=232, 0=21}
| ANKRD10 <= 0.954: 0 {1=1, 0=18}
MSX1 <= 0.943
| ANXA10 > 0.939
| | EMILIN1 > 1.018: 1 {1=17, 0=2}
| | EMILIN1 <= 1.018: 0 {1=15, 0=107}
| ANXA10 <= 0.939: 1 {1=7, 0=0}
139) Tree
---
CLU > 1.101: 1 {1=252, 0=33}
CLU <= 1.101
| PIN1 > 0.947: 0 {1=14, 0=107}
| PIN1 <= 0.947: 1 {1=14, 0=0}
140) Tree
---
LOC162073 > 0.938
| GIMAP5 > 0.852: 1 {1=249, 0=50}
| GIMAP5 <= 0.852: 0 {1=0, 0=16}
LOC162073 <= 0.938
| EMP3 > 0.923: 1 {1=6, 0=0}
| EMP3 <= 0.923: 0 {1=10, 0=89}
141) Tree
---
EGR3 > 1.019: 0 {1=9, 0=114}
EGR3 <= 1.019
| ANKRD19 > 1.066: 0 {1=4, 0=7}
| ANKRD19 <= 1.066: 1 {1=265, 0=21}
142) Tree
---
TBC1D2B > 0.988: 1 {1=258, 0=35}
TBC1D2B <= 0.988
| DYNLT3 > 1.106: 1 {1=7, 0=5}
| DYNLT3 <= 1.106: 0 {1=9, 0=106}
143) Tree
---
EGR3 > 1.023: 0 {1=9, 0=99}
EGR3 <= 1.023
| MRPL1 > 1.098: 0 {1=0, 0=6}
| MRPL1 <= 1.098: 1 {1=261, 0=45}
144) Tree
---
BRUNOL5 > 1.031
| PPYR1 > 0.903
| | SLC25A19 > 1.030: 1 {1=7, 0=0}
| | SLC25A19 <= 1.030
| | | FNDC4 > 0.969: 0 {1=3, 0=104}
| | | FNDC4 <= 0.969: 1 {1=9, 0=1}
| PPYR1 <= 0.903: 1 {1=6, 0=0}
BRUNOL5 <= 1.031
| KIAA1467 > 1.075: 0 {1=0, 0=6}
| KIAA1467 <= 1.075: 1 {1=252, 0=32}
145) Tree
---
C17orf72 > 0.965
| CA3 > 1.070: 1 {1=12, 0=0}
| CA3 <= 1.070
| | XRCC5 > 1.049: 1 {1=9, 0=0}
| | XRCC5 <= 1.049
| | | SETDB1 > 1.061: 1 {1=12, 0=1}
| | | SETDB1 <= 1.061: 0 {1=20, 0=140}
C17orf72 <= 0.965
| OLFM3 > 1.008: 0 {1=3, 0=7}
| OLFM3 <= 1.008: 1 {1=206, 0=10}
146) Tree
---
ERCC3 > 1.070: 0 {1=0, 0=7}
ERCC3 <= 1.070
| THOC7 > 0.953
| | FIBIN > 1.151: 1 {1=7, 0=0}
| | FIBIN <= 1.151
| | | ANTXR2 > 1.086: 1 {1=10, 0=0}
| | | ANTXR2 <= 1.086
| | | | Age > 82.500: 1 {1=27, 0=1}
| | | | Age <= 82.500: 0 {1=46, 0=140}
| THOC7 <= 0.953: 1 {1=179, 0=3}
147) Tree
---
PRDM12 > 1.003
| KLHL6 > 1.016: 1 {1=17, 0=1}
| KLHL6 <= 1.016: 0 {1=27, 0=99}
PRDM12 <= 1.003
| SLC16A4 > 0.946
| | ADC > 1.017: 0 {1=8, 0=12}
| | ADC <= 1.017: 1 {1=233, 0=10}
| SLC16A4 <= 0.946: 0 {1=2, 0=11}
148) Tree
---
EXTL1 > 1.121: 0 {1=0, 0=24}
EXTL1 <= 1.121
| TXN > 1.005
| | NUDT16L1 > 0.970
| | | GORASP2 > 0.985: 0 {1=5, 0=81}
| | | GORASP2 <= 0.985: 1 {1=4, 0=3}
| | NUDT16L1 <= 0.970: 1 {1=9, 0=0}
| TXN <= 1.005
| | BTN3A3 > 0.895
| | | PSMD12 > 1.045: 1 {1=8, 0=5}
| | | PSMD12 <= 1.045
| | | | LRP3 > 0.899
| | | | | EID1 > 0.925
| | | | | | MAPK11 > 1.061: 0 {1=3, 0=7}
| | | | | | MAPK11 <= 1.061: 1 {1=84, 0=1}
| | | | | EID1 <= 0.925: 1 {1=171, 0=1}
| | | | LRP3 <= 0.899: 1 {1=4, 0=4}
| | BTN3A3 <= 0.895: 1 {1=3, 0=3}
149) Tree
---
CBFB > 0.912
| RPS2 > 1.221: 0 {1=0, 0=6}
| RPS2 <= 1.221: 1 {1=256, 0=56}
CBFB <= 0.912: 0 {1=9, 0=93}
150) Tree
---
NP > 0.864
| RANBP3 > 0.970
| | CRYM > 1.057: 0 {1=0, 0=17}
| | CRYM <= 1.057: 1 {1=278, 0=36}
| RANBP3 <= 0.970: 0 {1=1, 0=5}
NP <= 0.864: 0 {1=9, 0=74}
151) Tree
---
LTBP3 > 0.976
| C14orf122 > 1.031: 0 {1=7, 0=14}
| C14orf122 <= 1.031: 1 {1=259, 0=36}
LTBP3 <= 0.976: 0 {1=10, 0=94}
152) Tree
---
NFE2L2 > 0.935: 1 {1=263, 0=41}
NFE2L2 <= 0.935
| RIT2 > 1.064
| | CBLN4 > 1.079: 0 {1=1, 0=76}
| | CBLN4 <= 1.079: 1 {1=3, 0=3}
| RIT2 <= 1.064: 0 {1=8, 0=25}
153) Tree
---
C1QA > 0.790
| EMILIN1 > 0.944: 1 {1=270, 0=38}
| EMILIN1 <= 0.944: 0 {1=6, 0=24}
C1QA <= 0.790: 0 {1=5, 0=77}
154) Tree
---
TNFRSF1A > 0.927: 1 {1=269, 0=30}
TNFRSF1A <= 0.927: 0 {1=15, 0=106}
155) Tree
---
ZNF804A > 1.131: 0 {1=0, 0=12}
ZNF804A <= 1.131
| PMS2L3 > 1.023
| | PTK7 > 1.097: 1 {1=8, 0=1}
| | PTK7 <= 1.097: 0 {1=18, 0=96}
| PMS2L3 <= 1.023: 1 {1=258, 0=27}
156) Tree
---
DGKI > 0.971
| C9orf30 > 0.957: 0 {1=23, 0=109}
| C9orf30 <= 0.957: 1 {1=13, 0=0}
DGKI <= 0.971: 1 {1=250, 0=25}
157) Tree
---
KCNIP4 > 1.052: 0 {1=9, 0=63}
KCNIP4 <= 1.052
| NDUFA4 > 1.109: 0 {1=1, 0=15}
| NDUFA4 <= 1.109
| | ROBO3 > 0.949
| | | FBXW2 > 1.076: 0 {1=1, 0=6}
| | | FBXW2 <= 1.076: 1 {1=275, 0=41}
| | ROBO3 <= 0.949: 0 {1=2, 0=7}
158) Tree
---
FBLN7 > 1.057: 0 {1=1, 0=71}
FBLN7 <= 1.057
| PLXNA2 > 1.084: 0 {1=0, 0=7}
| PLXNA2 <= 1.084
| | IL13RA1 > 0.810
| | | KCNK1 > 0.870
| | | | PRDM2 > 1.036: 0 {1=0, 0=7}
| | | | PRDM2 <= 1.036
| | | | | STX7 > 0.862: 1 {1=63, 0=32}
| | | | | STX7 <= 0.862: 0 {1=0, 0=6}
| | | KCNK1 <= 0.870
| | | | FBXL6 > 1.080
| | | | | MNAT1 > 0.998: 0 {1=6, 0=9}
| | | | | MNAT1 <= 0.998: 1 {1=95, 0=2}
| | | | FBXL6 <= 1.080: 1 {1=110, 0=0}
| | IL13RA1 <= 0.810: 0 {1=1, 0=10}
159) Tree
---
SPEF1 > 1.052: 0 {1=0, 0=64}
SPEF1 <= 1.052
| ELMO1 > 1.108: 0 {1=0, 0=7}
| ELMO1 <= 1.108
| | ABCA8 > 0.662
| | | RSAD1 > 0.967
| | | | KLHL21 > 0.928: 1 {1=258, 0=17}
| | | | KLHL21 <= 0.928: 0 {1=0, 0=6}
| | | RSAD1 <= 0.967
| | | | INA > 0.791: 0 {1=13, 0=41}
| | | | INA <= 0.791: 1 {1=7, 0=0}
| | ABCA8 <= 0.662: 0 {1=0, 0=7}
160) Tree
---
ATP6V1G2 > 1.050
| TNRC6B > 1.064: 1 {1=8, 0=0}
| TNRC6B <= 1.064
| | FLJ30428 > 0.956
| | | BTN3A3 > 1.085: 1 {1=4, 0=3}
| | | BTN3A3 <= 1.085
| | | | ZNF659 > 1.002: 0 {1=4, 0=98}
| | | | ZNF659 <= 1.002: 1 {1=7, 0=1}
| | FLJ30428 <= 0.956: 1 {1=6, 0=0}
ATP6V1G2 <= 1.050: 1 {1=255, 0=34}
161) Tree
---
ATP6AP2 > 1.049: 0 {1=3, 0=58}
ATP6AP2 <= 1.049
| SYT7 > 1.090: 0 {1=0, 0=10}
| SYT7 <= 1.090
| | RSPH1 > 1.089: 0 {1=1, 0=5}
| | RSPH1 <= 1.089
| | | PMP22 > 0.782
| | | | CARD6 > 0.967: 1 {1=255, 0=13}
| | | | CARD6 <= 0.967
| | | | | CCDC103 > 0.867: 0 {1=19, 0=42}
| | | | | CCDC103 <= 0.867: 1 {1=6, 0=0}
| | | PMP22 <= 0.782: 0 {1=0, 0=8}
162) Tree
---
TMEM121 > 1.028: 0 {1=1, 0=84}
TMEM121 <= 1.028
| TRIM36 > 1.028: 0 {1=14, 0=29}
| TRIM36 <= 1.028: 1 {1=248, 0=44}
163) Tree
---
SST > 1.039: 0 {1=6, 0=74}
SST <= 1.039: 1 {1=292, 0=48}
164) Tree
---
PARG > 0.997
| TASP1 > 0.924: 0 {1=11, 0=72}
| TASP1 <= 0.924: 1 {1=8, 0=0}
PARG <= 0.997
| EMP2 > 0.885
| | WIF1 > 1.409: 0 {1=0, 0=7}
| | WIF1 <= 1.409: 1 {1=268, 0=44}
| EMP2 <= 0.885: 0 {1=0, 0=10}
165) Tree
---
HNT > 1.074: 0 {1=0, 0=31}
HNT <= 1.074
| ELAVL2 > 1.137: 0 {1=0, 0=8}
| ELAVL2 <= 1.137
| | SLC32A1 > 1.165: 0 {1=2, 0=31}
| | SLC32A1 <= 1.165
| | | RAI16 > 0.945: 1 {1=279, 0=61}
| | | RAI16 <= 0.945: 0 {1=0, 0=8}
166) Tree
---
SLC26A2 > 0.938
| IFI30 > 0.737: 1 {1=256, 0=36}
| IFI30 <= 0.737: 0 {1=0, 0=13}
SLC26A2 <= 0.938
| MRPL16 > 0.950
| | NEDD4 > 1.013: 1 {1=6, 0=1}
| | NEDD4 <= 1.013: 0 {1=8, 0=92}
| MRPL16 <= 0.950: 1 {1=8, 0=0}
167) Tree
---
C6orf154 > 1.047: 0 {1=8, 0=93}
C6orf154 <= 1.047
| HIST1H3G > 1.209: 0 {1=0, 0=6}
| HIST1H3G <= 1.209
| | TBC1D10A > 0.928
| | | PDE6D > 1.013: 0 {1=15, 0=23}
| | | PDE6D <= 1.013: 1 {1=245, 0=20}
| | TBC1D10A <= 0.928: 0 {1=1, 0=9}
168) Tree
---
C1orf165 > 0.977
| TRIM4 > 1.124: 1 {1=7, 0=0}
| TRIM4 <= 1.124: 0 {1=22, 0=108}
C1orf165 <= 0.977: 1 {1=256, 0=27}
169) Tree
---
B9D1 > 1.013
| C14orf152 > 1.036: 1 {1=17, 0=3}
| C14orf152 <= 1.036: 0 {1=17, 0=110}
B9D1 <= 1.013: 1 {1=251, 0=22}
170) Tree
---
TUBA1A > 0.996
| IGFBP3 > 1.072: 1 {1=11, 0=1}
| IGFBP3 <= 1.072: 0 {1=24, 0=119}
TUBA1A <= 0.996: 1 {1=231, 0=34}
171) Tree
---
TMEM121 > 1.055: 0 {1=0, 0=45}
TMEM121 <= 1.055
| SUCLA2 > 1.063: 0 {1=1, 0=16}
| SUCLA2 <= 1.063
| | PSTPIP2 > 0.911
| | | PNRC1 > 0.897: 1 {1=263, 0=26}
| | | PNRC1 <= 0.897: 0 {1=0, 0=6}
| | PSTPIP2 <= 0.911
| | | LGI1 > 1.069: 1 {1=9, 0=1}
| | | LGI1 <= 1.069
| | | | CCK > 0.861: 0 {1=5, 0=42}
| | | | CCK <= 0.861: 1 {1=6, 0=0}
172) Tree
---
TRIP6 > 0.947: 1 {1=266, 0=67}
TRIP6 <= 0.947
| NFATC1 > 1.002: 1 {1=6, 0=0}
| NFATC1 <= 1.002: 0 {1=5, 0=76}
173) Tree
---
OPCML > 1.082: 0 {1=0, 0=27}
OPCML <= 1.082
| BAZ1A > 0.842
| | NMU > 1.029: 0 {1=4, 0=56}
| | NMU <= 1.029
| | | FXYD5 > 0.928
| | | | ITFG1 > 1.016: 0 {1=3, 0=4}
| | | | ITFG1 <= 1.016: 1 {1=258, 0=19}
| | | FXYD5 <= 0.928: 0 {1=8, 0=25}
| BAZ1A <= 0.842: 0 {1=0, 0=16}
174) Tree
---
ASTN1 > 1.014
| KCNMB2 > 0.934
| | CDC123 > 0.971: 0 {1=34, 0=126}
| | CDC123 <= 0.971: 1 {1=11, 0=1}
| KCNMB2 <= 0.934: 1 {1=11, 0=0}
ASTN1 <= 1.014: 1 {1=218, 0=19}
175) Tree
---
C6orf142 > 0.979
| 7A5 > 0.946
| | OLIG1 > 0.816
| | | BBOX1 > 1.175: 1 {1=7, 0=0}
| | | BBOX1 <= 1.175: 0 {1=45, 0=131}
| | OLIG1 <= 0.816: 1 {1=6, 0=0}
| 7A5 <= 0.946: 1 {1=8, 0=0}
C6orf142 <= 0.979: 1 {1=211, 0=12}
176) Tree
---
MAPKAPK2 > 0.935
| FAM111A > 0.957: 1 {1=253, 0=29}
| FAM111A <= 0.957
| | CCDC19 > 0.905: 0 {1=11, 0=42}
| | CCDC19 <= 0.905: 1 {1=7, 0=0}
MAPKAPK2 <= 0.935: 0 {1=6, 0=72}
177) Tree
---
LIN9 > 0.991
| CHML > 1.104: 0 {1=0, 0=12}
| CHML <= 1.104
| | WWC3 > 1.020: 1 {1=194, 0=5}
| | WWC3 <= 1.020
| | | D15Wsu75e > 0.996
| | | | BCAS1 > 0.910: 0 {1=9, 0=28}
| | | | BCAS1 <= 0.910: 1 {1=15, 0=0}
| | | D15Wsu75e <= 0.996: 1 {1=27, 0=1}
LIN9 <= 0.991
| RNF11 > 0.906: 0 {1=18, 0=98}
| RNF11 <= 0.906: 1 {1=13, 0=0}
178) Tree
---
ZFP36L1 > 0.898
| EMP3 > 0.868: 1 {1=278, 0=31}
| EMP3 <= 0.868: 0 {1=2, 0=11}
ZFP36L1 <= 0.898: 0 {1=15, 0=83}
179) Tree
---
LOC647979 > 1.030: 0 {1=10, 0=82}
LOC647979 <= 1.030
| ICA1 > 1.070: 0 {1=5, 0=26}
| ICA1 <= 1.070: 1 {1=266, 0=31}
180) Tree
---
ZNF498 > 1.010
| LOC157562 > 1.047: 1 {1=11, 0=0}
| LOC157562 <= 1.047
| | SLC15A3 > 1.030: 1 {1=14, 0=0}
| | SLC15A3 <= 1.030: 0 {1=14, 0=91}
ZNF498 <= 1.010
| H2AFY > 1.052: 0 {1=0, 0=7}
| H2AFY <= 1.052
| | CHRNB2 > 1.097: 0 {1=0, 0=6}
| | CHRNB2 <= 1.097
| | | ANKRD57 > 1.004: 1 {1=164, 0=3}
| | | ANKRD57 <= 1.004
| | | | LEPRE1 > 0.971: 1 {1=79, 0=18}
| | | | LEPRE1 <= 0.971: 0 {1=0, 0=13}
181) Tree
---
TCEAL5 > 1.012
| SLITRK6 > 0.894
| | FUT10 > 1.044: 1 {1=4, 0=2}
| | FUT10 <= 1.044: 0 {1=6, 0=99}
| SLITRK6 <= 0.894: 1 {1=14, 0=0}
TCEAL5 <= 1.012
| IFI30 > 0.751: 1 {1=257, 0=31}
| IFI30 <= 0.751: 0 {1=0, 0=7}
182) Tree
---
LOC338758 > 1.018
| STAT5A > 1.031: 1 {1=9, 0=0}
| STAT5A <= 1.031
| | ATOH8 > 1.047: 1 {1=10, 0=3}
| | ATOH8 <= 1.047: 0 {1=11, 0=105}
LOC338758 <= 1.018: 1 {1=250, 0=32}
183) Tree
---
MXI1 > 0.965
| FER1L3 > 0.910
| | KCNJ4 > 1.188: 0 {1=6, 0=7}
| | KCNJ4 <= 1.188: 1 {1=235, 0=19}
| FER1L3 <= 0.910: 1 {1=17, 0=14}
MXI1 <= 0.965: 0 {1=17, 0=105}
184) Tree
---
HDGFRP3 > 0.967: 0 {1=23, 0=101}
HDGFRP3 <= 0.967
| PGAM1 > 1.142: 0 {1=0, 0=11}
| PGAM1 <= 1.142
| | CAMTA2 > 1.135: 0 {1=0, 0=8}
| | CAMTA2 <= 1.135
| | | TKTL1 > 1.157: 1 {1=11, 0=7}
| | | TKTL1 <= 1.157
| | | | KIT > 1.079: 0 {1=2, 0=4}
| | | | KIT <= 1.079: 1 {1=236, 0=17}
185) Tree
---
BZW2 > 1.003: 0 {1=22, 0=103}
BZW2 <= 1.003
| SPECC1L > 0.956: 1 {1=263, 0=24}
| SPECC1L <= 0.956: 0 {1=1, 0=7}
186) Tree
---
CXCL1 > 0.830
| LOXL2 > 0.912
| | ASMT > 1.091: 0 {1=1, 0=7}
| | ASMT <= 1.091: 1 {1=237, 0=33}
| LOXL2 <= 0.912: 0 {1=0, 0=8}
CXCL1 <= 0.830
| BLNK > 1.098: 1 {1=8, 0=0}
| BLNK <= 1.098
| | GYG2 > 1.035: 1 {1=7, 0=0}
| | GYG2 <= 1.035: 0 {1=11, 0=108}
187) Tree
---
WDR54 > 1.004
| RPS16 > 1.025: 1 {1=17, 0=9}
| RPS16 <= 1.025: 0 {1=8, 0=87}
WDR54 <= 1.004
| SERPINA5 > 0.722
| | RAB40A > 0.990
| | | TAL1 > 0.968: 1 {1=62, 0=4}
| | | TAL1 <= 0.968: 0 {1=13, 0=30}
| | RAB40A <= 0.990: 1 {1=165, 0=5}
| SERPINA5 <= 0.722: 0 {1=3, 0=17}
188) Tree
---
HLA-DOA > 0.885
| PSENEN > 0.996
| | C12orf52 > 1.120: 0 {1=0, 0=9}
| | C12orf52 <= 1.120
| | | HPCAL1 > 1.162: 0 {1=0, 0=7}
| | | HPCAL1 <= 1.162
| | | | ADAMTS1 > 0.678
| | | | | P4HA2 > 0.870
| | | | | | PNOC > 1.062: 0 {1=7, 0=16}
| | | | | | PNOC <= 1.062: 1 {1=266, 0=30}
| | | | | P4HA2 <= 0.870: 0 {1=0, 0=6}
| | | | ADAMTS1 <= 0.678: 0 {1=0, 0=8}
| PSENEN <= 0.996: 0 {1=7, 0=44}
HLA-DOA <= 0.885: 0 {1=0, 0=20}
189) Tree
---
PRMT6 > 1.034
| SERPINA3 > 0.652: 1 {1=16, 0=1}
| SERPINA3 <= 0.652: 0 {1=3, 0=84}
PRMT6 <= 1.034
| CFI > 0.729
| | LAPTM5 > 0.834: 1 {1=261, 0=19}
| | LAPTM5 <= 0.834: 0 {1=6, 0=23}
| CFI <= 0.729: 0 {1=0, 0=7}
190) Tree
---
TTC3 > 1.021: 0 {1=5, 0=74}
TTC3 <= 1.021
| CHD1 > 0.904
| | SLA > 0.827: 1 {1=284, 0=30}
| | SLA <= 0.827: 0 {1=7, 0=10}
| CHD1 <= 0.904: 0 {1=0, 0=10}
191) Tree
---
GOLT1A > 0.954
| TXN > 0.959
| | FN3K > 0.972
| | | ROM1 > 1.054: 1 {1=11, 0=4}
| | | ROM1 <= 1.054: 0 {1=21, 0=110}
| | FN3K <= 0.972: 1 {1=6, 0=0}
| TXN <= 0.959: 1 {1=7, 0=0}
GOLT1A <= 0.954: 1 {1=246, 0=15}
192) Tree
---
KCNS2 > 1.047
| SERPING1 > 1.057: 1 {1=6, 0=0}
| SERPING1 <= 1.057
| | NHLRC2 > 1.010: 1 {1=6, 0=0}
| | NHLRC2 <= 1.010: 0 {1=2, 0=75}
KCNS2 <= 1.047
| SCRG1 > 1.151: 1 {1=26, 0=0}
| SCRG1 <= 1.151
| | CEBPD > 0.722
| | | GALNT14 > 1.090: 0 {1=0, 0=10}
| | | GALNT14 <= 1.090: 1 {1=235, 0=50}
| | CEBPD <= 0.722: 0 {1=0, 0=10}
193) Tree
---
MVP > 0.923
| LOC387856 > 1.041: 0 {1=9, 0=23}
| LOC387856 <= 1.041: 1 {1=254, 0=15}
MVP <= 0.923
| TMCO7 > 0.919: 0 {1=11, 0=99}
| TMCO7 <= 0.919: 1 {1=9, 0=0}
194) Tree
---
SOBP > 0.964
| LL22NC03-75B3.6 > 0.932: 0 {1=15, 0=110}
| LL22NC03-75B3.6 <= 0.932: 1 {1=6, 0=0}
SOBP <= 0.964: 1 {1=260, 0=29}
195) Tree
---
ADCYAP1 > 0.995
| LOC283070 > 0.979: 0 {1=9, 0=102}
| LOC283070 <= 0.979: 1 {1=5, 0=1}
ADCYAP1 <= 0.995
| HLA-DRA > 0.717
| | MRPS30 > 0.960
| | | LOC388279 > 0.942: 1 {1=32, 0=6}
| | | LOC388279 <= 0.942: 0 {1=1, 0=10}
| | MRPS30 <= 0.960
| | | FBN3 > 1.128: 0 {1=3, 0=4}
| | | FBN3 <= 1.128: 1 {1=228, 0=13}
| HLA-DRA <= 0.717: 0 {1=0, 0=6}
196) Tree
---
CASP6 > 0.935: 1 {1=272, 0=33}
CASP6 <= 0.935: 0 {1=12, 0=103}
197) Tree
---
FABP6 > 0.954
| JAK2 > 1.069: 1 {1=15, 0=0}
| JAK2 <= 1.069
| | GPAA1 > 0.923: 0 {1=49, 0=129}
| | GPAA1 <= 0.923: 1 {1=7, 0=0}
FABP6 <= 0.954: 1 {1=198, 0=22}
198) Tree
---
KIAA0232 > 1.031: 0 {1=0, 0=28}
KIAA0232 <= 1.031: 1 {1=286, 0=106}
199) Tree
---
PTPRF > 1.009
| SLC16A8 > 0.865
| | HOMER1 > 0.842: 0 {1=20, 0=109}
| | HOMER1 <= 0.842: 1 {1=9, 0=0}
| SLC16A8 <= 0.865: 1 {1=12, 0=0}
PTPRF <= 1.009
| OGDH > 0.988: 1 {1=236, 0=9}
| OGDH <= 0.988: 0 {1=11, 0=14}
200) Tree
---
ARF5 > 1.037
| ANKZF1 > 1.063: 1 {1=12, 0=3}
| ANKZF1 <= 1.063: 0 {1=8, 0=112}
ARF5 <= 1.037
| GSTA4 > 1.059: 0 {1=0, 0=6}
| GSTA4 <= 1.059: 1 {1=254, 0=25}
201) Tree
---
SFPQ > 1.036
| PFKFB3 > 1.077: 1 {1=6, 0=0}
| PFKFB3 <= 1.077: 0 {1=7, 0=93}
SFPQ <= 1.036: 1 {1=261, 0=53}
202) Tree
---
C6orf168 > 1.024
| OGFOD1 > 1.005: 0 {1=13, 0=94}
| OGFOD1 <= 1.005: 1 {1=20, 0=3}
C6orf168 <= 1.024
| SKIP > 1.001
| | LOC440895 > 0.977: 0 {1=8, 0=33}
| | LOC440895 <= 0.977: 1 {1=7, 0=0}
| SKIP <= 1.001: 1 {1=225, 0=17}
203) Tree
---
KCNS3 > 1.028
| C13orf18 > 0.917
| | LTBP3 > 1.022: 1 {1=6, 0=1}
| | LTBP3 <= 1.022: 0 {1=3, 0=91}
| C13orf18 <= 0.917: 1 {1=5, 0=1}
KCNS3 <= 1.028: 1 {1=253, 0=60}
204) Tree
---
GPSM3 > 0.978: 1 {1=255, 0=39}
GPSM3 <= 0.978
| GJB7 > 1.061: 1 {1=12, 0=1}
| GJB7 <= 1.061: 0 {1=7, 0=106}
205) Tree
---
DUSP2 > 1.076: 0 {1=5, 0=77}
DUSP2 <= 1.076: 1 {1=270, 0=68}
206) Tree
---
FCN3 > 1.001: 1 {1=215, 0=22}
FCN3 <= 1.001
| SCG5 > 0.842
| | RAB40B > 0.955: 0 {1=26, 0=128}
| | RAB40B <= 0.955: 1 {1=19, 0=0}
| SCG5 <= 0.842: 1 {1=10, 0=0}
207) Tree
---
ST6GAL2 > 1.035: 0 {1=6, 0=69}
ST6GAL2 <= 1.035
| ZC3H12C > 0.885: 1 {1=293, 0=38}
| ZC3H12C <= 0.885: 0 {1=0, 0=14}
208) Tree
---
FLJ23861 > 0.991: 1 {1=244, 0=20}
FLJ23861 <= 0.991
| SMARCD2 > 1.059: 1 {1=11, 0=0}
| SMARCD2 <= 1.059
| | SLC35E1 > 0.876: 0 {1=24, 0=113}
| | SLC35E1 <= 0.876: 1 {1=8, 0=0}
209) Tree
---
TCEAL5 > 1.011
| UCHL1 > 0.998
| | CD6 > 1.070: 1 {1=4, 0=4}
| | CD6 <= 1.070: 0 {1=6, 0=97}
| UCHL1 <= 0.998: 1 {1=11, 0=1}
TCEAL5 <= 1.011
| TANK > 0.942
| | CREBL2 > 0.919: 1 {1=262, 0=22}
| | CREBL2 <= 0.919: 0 {1=1, 0=6}
| TANK <= 0.942: 0 {1=0, 0=6}
210) Tree
---
TNFAIP8 > 0.933: 1 {1=252, 0=58}
TNFAIP8 <= 0.933
| C1QA > 0.979: 1 {1=6, 0=0}
| C1QA <= 0.979: 0 {1=6, 0=98}
211) Tree
---
PIN1 > 1.074: 0 {1=2, 0=56}
PIN1 <= 1.074
| CALCOCO1 > 0.938
| | SUCLA2 > 1.051: 0 {1=0, 0=15}
| | SUCLA2 <= 1.051
| | | AP3S1 > 1.064: 0 {1=0, 0=6}
| | | AP3S1 <= 1.064
| | | | ARPC5L > 0.991
| | | | | C7orf10 > 1.016: 0 {1=3, 0=23}
| | | | | C7orf10 <= 1.016: 1 {1=26, 0=3}
| | | | ARPC5L <= 0.991
| | | | | CD59 > 0.967
| | | | | | LRRC59 > 1.046: 0 {1=4, 0=6}
| | | | | | LRRC59 <= 1.046: 1 {1=236, 0=1}
| | | | | CD59 <= 0.967: 1 {1=14, 0=8}
| CALCOCO1 <= 0.938: 0 {1=2, 0=15}
212) Tree
---
PRDM6 > 0.805
| C21orf62 > 0.859
| | ID2B > 1.040: 0 {1=8, 0=11}
| | ID2B <= 1.040
| | | DNAJC18 > 1.022: 0 {1=0, 0=11}
| | | DNAJC18 <= 1.022: 1 {1=271, 0=15}
| C21orf62 <= 0.859
| | HAS1 > 1.047: 0 {1=0, 0=46}
| | HAS1 <= 1.047: 1 {1=18, 0=9}
PRDM6 <= 0.805: 0 {1=1, 0=30}
213) Tree
---
ISG20L1 > 1.009: 1 {1=200, 0=17}
ISG20L1 <= 1.009
| ADFP > 0.917
| | SPTBN1 > 0.971
| | | ANGPT1 > 1.027: 1 {1=15, 0=0}
| | | ANGPT1 <= 1.027: 0 {1=8, 0=34}
| | SPTBN1 <= 0.971: 1 {1=37, 0=0}
| ADFP <= 0.917: 0 {1=6, 0=103}
214) Tree
---
TMEM126A > 1.011: 0 {1=18, 0=93}
TMEM126A <= 1.011: 1 {1=257, 0=52}
215) Tree
---
FGL2 > 0.952
| STXBP4 > 0.916: 1 {1=251, 0=28}
| STXBP4 <= 0.916: 0 {1=0, 0=8}
FGL2 <= 0.952
| MDH2 > 0.847: 0 {1=21, 0=97}
| MDH2 <= 0.847: 1 {1=15, 0=0}
216) Tree
---
KCNJ3 > 1.096: 0 {1=2, 0=51}
KCNJ3 <= 1.096
| C6orf145 > 0.956: 1 {1=239, 0=7}
| C6orf145 <= 0.956
| | RHCG > 1.070: 1 {1=9, 0=0}
| | RHCG <= 1.070
| | | PDXK > 1.045: 1 {1=7, 0=0}
| | | PDXK <= 1.045
| | | | ARHGAP28 > 1.047: 1 {1=17, 0=1}
| | | | ARHGAP28 <= 1.047: 0 {1=13, 0=74}
217) Tree
---
SERPING1 > 0.918: 1 {1=273, 0=30}
SERPING1 <= 0.918
| SCIN > 0.932: 1 {1=6, 0=1}
| SCIN <= 0.932
| | DNAJB6 > 0.930: 0 {1=6, 0=98}
| | DNAJB6 <= 0.930: 1 {1=5, 0=1}
218) Tree
---
MYCT1 > 0.989: 1 {1=205, 0=10}
MYCT1 <= 0.989
| TXN > 0.900
| | EPHA10 > 0.934: 0 {1=52, 0=132}
| | EPHA10 <= 0.934: 1 {1=6, 0=0}
| TXN <= 0.900: 1 {1=15, 0=0}
219) Tree
---
MXI1 > 0.973
| HSPA1A > 0.746
| | TNFRSF6B > 0.896: 1 {1=250, 0=18}
| | TNFRSF6B <= 0.896: 0 {1=0, 0=6}
| HSPA1A <= 0.746: 0 {1=11, 0=13}
MXI1 <= 0.973: 0 {1=21, 0=101}
220) Tree
---
PGAM1 > 1.159: 0 {1=0, 0=31}
PGAM1 <= 1.159
| CDC42EP3 > 1.110: 0 {1=0, 0=6}
| CDC42EP3 <= 1.110
| | BRMS1L > 1.041: 0 {1=3, 0=38}
| | BRMS1L <= 1.041: 1 {1=280, 0=62}
221) Tree
---
CDKN3 > 0.974
| PRDM5 > 1.059: 1 {1=14, 0=0}
| PRDM5 <= 1.059
| | MAN2B1 > 1.054: 1 {1=10, 0=0}
| | MAN2B1 <= 1.054: 0 {1=28, 0=115}
CDKN3 <= 0.974: 1 {1=233, 0=20}
222) Tree
---
KIAA1549 > 1.006
| MRPS10 > 0.936: 0 {1=22, 0=111}
| MRPS10 <= 0.936: 1 {1=16, 0=0}
KIAA1549 <= 1.006
| PCCB > 1.129: 0 {1=0, 0=7}
| PCCB <= 1.129: 1 {1=219, 0=45}
223) Tree
---
LEPREL1 > 0.961
| ADORA3 > 0.829: 1 {1=265, 0=17}
| ADORA3 <= 0.829: 0 {1=3, 0=5}
LEPREL1 <= 0.961: 0 {1=26, 0=104}
224) Tree
---
RABL3 > 0.985
| GREM2 > 0.899
| | CALU > 0.917: 0 {1=29, 0=118}
| | CALU <= 0.917: 1 {1=9, 0=0}
| GREM2 <= 0.899: 1 {1=24, 0=0}
RABL3 <= 0.985
| CEBPD > 0.844: 1 {1=220, 0=13}
| CEBPD <= 0.844: 0 {1=0, 0=7}
225) Tree
---
ST8SIA3 > 0.984
| BTBD9 > 1.050: 1 {1=9, 0=0}
| BTBD9 <= 1.050
| | ELL3 > 1.047: 1 {1=10, 0=0}
| | ELL3 <= 1.047: 0 {1=18, 0=105}
ST8SIA3 <= 0.984
[truncated: 41,057 more rows]
