# Supplementary material for: Machine learning compensates fold-change method and highlights oxidative phosphorylation in the brain transcriptome of Alzheimer’s disease
Source: Sci Rep. 2021 Jul 1;11:13704. doi: 10.1038/s41598-021-93085-z (PMC8249453; doi:10.1038/s41598-021-93085-z)
Supplement: Supplementary file 6 — Supplementary Information 6. [file 41598_2021_93085_MOESM6_ESM.xlsx]

## Sheet: Genes
Gene Symbol	String-db ID	Full Name
DGKG	DGKG	Diacylglycerol kinase gamma
RHOQ	RHOQ	Rho-related GTP-binding protein RhoQ
ELL3	ELL3	RNA polymerase II elongation factor ELL3
GNRH1	GNRH1	Progonadoliberin-1
C4B	C4B	Complement C4-B
PNRC1	PNRC1	Proline-rich nuclear receptor coactivator 1
ILK	ILK	Integrin-linked protein kinase
CALML4	CALML4	Calmodulin-like protein 4
PIAS1	PIAS1	E3 SUMO-protein ligase PIAS1
TMEM120A	TMEM120A	Transmembrane protein 120A
PARP16	PARP16	Mono [ADP-ribose] polymerase PARP16
MMEL1	MMEL1	Membrane metallo-endopeptidase-like 1
HSD11B2	HSD11B2	Corticosteroid 11-beta-dehydrogenase isozyme 2
ZC3H12C	ZC3H12C	Probable ribonuclease ZC3H12C
CYTL1	CYTL1	Cytokine-like protein 1
NEBL	NEBL	Nebulette
ITPKB	ITPKB	Inositol-trisphosphate 3-kinase B
TBC1D2B	TBC1D2B	TBC1 domain family member 2B
GEM	GEM	GTP-binding protein GEM
C20orf141	C20orf141	Uncharacterized protein C20orf141
AFF1	AFF1	AF4/FMR2 family member 1
DBI	DBI	Acyl-CoA-binding protein
CPVL	CPVL	Probable serine carboxypeptidase CPVL
SERPINA3	GIG25	Serpin peptidase inhibitor, clade A (alpha-1 antiproteinase, antitrypsin), member 3
AANAT	AANAT	Serotonin N-acetyltransferase
ACTB	ACTB	Actin, cytoplasmic 1
ADCYAP1	ADCYAP1	Pituitary adenylate cyclase-activating polypeptide
ADD2	ADD2	Beta-adducin
ADFP	PLIN2	Perilipin-2
ALOX5	ALOX5	Arachidonate 5-lipoxygenase
ANGPT1	ANGPT1	Angiopoietin-1
ANXA2	ANXA2	Annexin A2
ANXA3	ANXA3	Annexin A3
ARAF	ARAF	Serine/threonine-protein kinase A-Raf
ARF1	ARF1	ADP-ribosylation factor 1
ATP5C1	ATP5C1	ATP synthase subunit gamma, mitochondrial
ATP5G1	ATP5G1	ATP synthase F(0) complex subunit C1, mitochondrial
CCND1	CCND1	G1/S-specific cyclin-D1
BCL6	BCL6	B-cell lymphoma 6 protein
BMP7	BMP7	Bone morphogenetic protein 7
BTG1	BTG1	Protein BTG1
C4BPB	C4BPB	C4b-binding protein beta chain
MPPED2	MPPED2	Metallophosphoesterase MPPED2
CA4	CA4	Carbonic anhydrase 4
CAMK4	CAMK4	Calcium/calmodulin-dependent protein kinase type IV
CD8A	CD8A	T-cell surface glycoprotein CD8 alpha chain
CDK2	CDK2	Cyclin-dependent kinase 2
CHD1	CHD1	Chromodomain-helicase-DNA-binding protein 1
CHGB	CHGB	Secretogranin-1
CIRBP	CIRBP	Cold-inducible RNA-binding protein
CLIC1	CLIC1	Chloride intracellular channel protein 1
SLC31A2	SLC31A2	Probable low affinity copper uptake protein 2
CRHBP	CRHBP	Corticotropin-releasing factor-binding protein
CTNNA1	CTNNA1	Catenin alpha-1
NQO1	NQO1	NAD(P)H dehydrogenase [quinone] 1
DOK1	DOK1	Docking protein 1
DUSP6	DUSP6	Dual specificity protein phosphatase 6
EDG1	S1PR1	Sphingosine 1-phosphate receptor 1
EGR2	EGR2	E3 SUMO-protein ligase EGR2
EPHA2	EPHA2	Ephrin type-A receptor 2
EMP1	EMP1	Epithelial membrane protein 1
EMP3	EMP3	Epithelial membrane protein 3
ETF1	ETF1	Eukaryotic peptide chain release factor subunit 1
FOXC1	FOXC1	Forkhead box protein C1
GABBR1	GABBR1	Gamma-aminobutyric acid type B receptor subunit 1
GAD2	GAD2	Glutamate decarboxylase 2
GFAP	GFAP	Glial fibrillary acidic protein
GPR34	GPR34	Probable G-protein coupled receptor 34
CFHR1	CFHR1	Complement factor H-related protein 1
HLA-DRA	HLA-DRA	HLA class II histocompatibility antigen, DR alpha chain
HMGN2	HMGN2	Non-histone chromosomal protein HMG-17
HSD17B1	HSD17B1	Estradiol 17-beta-dehydrogenase 1
HSPB1	HSPB1	Heat shock protein beta-1
HTR2A	HTR2A	5-hydroxytryptamine receptor 2A
HTR2C	HTR2C	5-hydroxytryptamine receptor 2C
HTR7	HTR7	5-hydroxytryptamine receptor 7
ICA1	ICA1	Islet cell autoantigen 1
IL18	IL18	Interleukin-18
KCNK3	KCNK3	Potassium channel subfamily K member 3
KIT	KIT	Mast/stem cell growth factor receptor Kit
LPL	LPL	Lipoprotein lipase
MAOB	MAOB	Amine oxidase [flavin-containing] B
MAP3K3	MAP3K3	Mitogen-activated protein kinase kinase kinase 3
MEST	MEST	Mesoderm-specific transcript homolog protein
MICA	MICA	MHC class I polypeptide-related sequence A
MITF	MITF	Microphthalmia-associated transcription factor
ATXN3	ATXN3	Ataxin-3
MN1	MN1	Transcriptional activator MN1
NDUFA1	NDUFA1	NADH dehydrogenase [ubiquinone] 1 alpha subcomplex subunit 1
NDUFA4	NDUFA4	Cytochrome c oxidase subunit NDUFA4
NDUFA6	NDUFA6	NADH dehydrogenase [ubiquinone] 1 alpha subcomplex subunit 6
NDUFB1	NDUFB1	NADH dehydrogenase [ubiquinone] 1 beta subcomplex subunit 1
NDUFB2	NDUFB2	NADH dehydrogenase [ubiquinone] 1 beta subcomplex subunit 2, mitochondrial
NDUFB9	NDUFB9	NADH dehydrogenase [ubiquinone] 1 beta subcomplex subunit 9
NDUFV1	NDUFV1	NADH dehydrogenase [ubiquinone] flavoprotein 1, mitochondrial
NDUFV2	NDUFV2	NADH dehydrogenase [ubiquinone] flavoprotein 2, mitochondrial
NEFM	NEFM	Neurofilament medium polypeptide
NGFR	NGFR	Tumor necrosis factor receptor superfamily member 16
NOVA1	NOVA1	RNA-binding protein Nova-1
OAT	OAT	Ornithine aminotransferase, mitochondrial
OPRK1	OPRK1	Kappa-type opioid receptor
FURIN	FURIN	Furin
PCSK1	PCSK1	Neuroendocrine convertase 1
PDYN	PDYN	Proenkephalin-B
PENK	PENK	Proenkephalin-A
SLC25A3	SLC25A3	Phosphate carrier protein, mitochondrial
PIK3CG	PIK3CG	Phosphatidylinositol 4,5-bisphosphate 3-kinase catalytic subunit gamma isoform
PLAGL1	PLAGL1	Zinc finger protein PLAGL1
PNOC	PNOC	Prepronociceptin
PNMT	PNMT	Phenylethanolamine N-methyltransferase
PRELP	PRELP	Prolargin
SRGN	SRGN	Serglycin
PRSS2	PRSS3P2	Trypsin-2
PTGFRN	PTGFRN	Prostaglandin F2 receptor negative regulator
RAF1	RAF1	RAF proto-oncogene serine/threonine-protein kinase
RGS4	RGS4	Regulator of G-protein signaling 4
RNASE6	RNASE6	Ribonuclease K6
ROBO2	ROBO2	Roundabout homolog 2
ROM1	ROM1	Rod outer segment membrane protein 1
RPL39	RPL39	Ribosomal protein L39
RPS6KA1	RPS6KA1	Ribosomal protein S6 kinase alpha-1
RREB1	RREB1	Ras-responsive element-binding protein 1
S100A6	S100A6	Protein S100-A6
CCL2	CCL2	C-C motif chemokine 2
SCG5	SCG5	Neuroendocrine protein 7B2
SHMT1	SHMT1	Serine hydroxymethyltransferase, cytosolic
SHOX2	SHOX2	Short stature homeobox protein 2
SIM2	SIM2	Single-minded homolog 2
SLC6A12	SLC6A12	Sodium- and chloride-dependent betaine transporter
SLC16A2	SLC16A2	Monocarboxylate transporter 8
SLC22A5	SLC22A5	Solute carrier family 22 member 5
SLN	SLN	Sarcolipin
SMARCA4	SMARCA4	Transcription activator BRG1
SOS1	SOS1	Son of sevenless homolog 1
SPTAN1	SPTAN1	Spectrin alpha chain, non-erythrocytic 1
SSTR1	SSTR1	Somatostatin receptor type 1
STAT5B	STAT5B	Signal transducer and activator of transcription 5B
STK3	STK3	Serine/threonine-protein kinase 3
SYT1	SYT1	Synaptotagmin-1
TAC1	TAC1	Protachykinin-1
PPP1R11	PPP1R11	Protein phosphatase 1 regulatory subunit 11
TGFBR3	TGFBR3	Transforming growth factor beta receptor type 3
KLF10	KLF10	Krueppel-like factor 10
TIMP1	TIMP1	Metalloproteinase inhibitor 1
TNFRSF1B	TNFRSF1B	Tumor necrosis factor receptor superfamily member 1B
TNNI2	TNNI2	Troponin I, fast skeletal muscle
TPD52L1	TPD52L1	Tumor protein D52 like 1
TPM4	TPM4	Tropomyosin alpha-4 chain
TRPC3	TRPC3	Short transient receptor potential channel 3
PHLDA2	PHLDA2	Pleckstrin homology-like domain family A member 2
UCHL1	UCHL1	Ubiquitin carboxyl-terminal hydrolase isozyme L1
UNG	UNG	Uracil-DNA glycosylase
UQCRFS1	UQCRFS1	Cytochrome b-c1 complex subunit Rieske, mitochondrial
VLDLR	VLDLR	Very low-density lipoprotein receptor
VRK1	VRK1	Serine/threonine-protein kinase VRK1
VWF	VWF	Von Willebrand factor
WEE1	WEE1	Wee1-like protein kinase
ZBTB16	ZBTB16	Zinc finger and BTB domain-containing protein 16
ZNF179	RNF112	Ring finger protein 112
PRDM2	PRDM2	PR domain zinc finger protein 2
SCG2	SCG2	Secretogranin-2
JTV1	AIMP2	Aminoacyl tRNA synthase complex-interacting multifunctional protein 2
PPAP2A	PPAP2A	Phospholipid phosphatase 1
RNASET2	RNASET2	Ribonuclease T2
AKR1C3	AKR1C3	Aldo-keto reductase family 1 member C3
TNFRSF10B	TNFRSF10B	Tumor necrosis factor receptor superfamily member 10B
CDC123	CDC123	Cell division cycle protein 123 homolog
HAP1	HAP1	Huntingtin-associated protein 1
MAGI1	MAGI1	Membrane-associated guanylate kinase, WW and PDZ domain-containing protein 1
DHRS3	DHRS3	Short-chain dehydrogenase/reductase 3
SCYE1	AIMP1	Aminoacyl tRNA synthase complex-interacting multifunctional protein 1
MAPKAPK2	MAPKAPK2	MAP kinase-activated protein kinase 2
SLC9A3R1	SLC9A3R1	Na(+)/H(+) exchange regulatory cofactor NHE-RF1
NRXN3	NRXN3	Neurexin-3
LY86	LY86	Lymphocyte antigen 86
HOMER2	HOMER2	Homer protein homolog 2
DNAJC6	DNAJC6	Putative tyrosine-protein phosphatase auxilin
HIPK3	HIPK3	Homeodomain-interacting protein kinase 3
ABI2	ABI2	Abl interactor 2
BASP1	BASP1	Brain abundant membrane attached signal protein 1
YAP1	YAP1	Transcriptional coactivator YAP1
IFI30	IFI30	Gamma-interferon-inducible lysosomal thiol reductase
CAP2	CAP2	Adenylyl cyclase-associated protein 2
FBLN5	FBLN5	Fibulin-5
CCT6B	CCT6B	T-complex protein 1 subunit zeta-2
PGRMC1	PGRMC1	Membrane-associated progesterone receptor component 1
ARID5A	ARID5A	AT-rich interactive domain-containing protein 5A
NMU	NMU	Neuromedin-U
NUPL2	NUPL2	Nucleoporin-like protein 2
AKAP13	AKAP13	A-kinase anchor protein 13
VSIG4	VSIG4	V-set and immunoglobulin domain-containing protein 4
ACOT7	ACOT7	Cytosolic acyl coenzyme A thioester hydrolase
TUSC2	TUSC2	Tumor suppressor candidate 2
TBC1D1	TBC1D1	TBC1 domain family member 1
SIRT5	SIRT5	NAD-dependent protein deacylase sirtuin-5, mitochondrial
RIMBP2	RIMBP2	RIMS-binding protein 2
SPEF1	SPEF1	Sperm flagellar protein 1
SNED1	SNED1	Sushi, nidogen and EGF-like domain-containing protein 1
FBXO2	FBXO2	F-box only protein 2
FBXO9	FBXO9	F-box only protein 9
LHX6	LHX6	LIM/homeobox protein Lhx6
NUPR1	NUPR1	Nuclear protein 1, transcriptional regulator
NGFRAP1	NGFRAP1	Protein BEX3
TUBG2	TUBG2	Tubulin gamma-2 chain
CNTN6	CNTN6	Contactin-6
TOX3	TOX3	TOX high mobility group box family member 3
ACAD9	ACAD9	Acyl-CoA dehydrogenase family member 9, mitochondrial
SLC43A3	SLC43A3	Solute carrier family 43 member 3
CCDC106	CCDC106	Coiled-coil domain-containing protein 106
SERTAD1	SERTAD1	SERTA domain-containing protein 1
NXPH1	NXPH1	Neurexophilin-1
KCNIP1	KCNIP1	Potassium voltage-gated channel interacting protein 1
CYP39A1	CYP39A1	24-hydroxycholesterol 7-alpha-hydroxylase
TNFRSF12A	TNFRSF12A	Tumor necrosis factor receptor superfamily member 12A
AIG1	AIG1	Androgen-induced gene 1 protein
TMEM66	SARAF	Store-operated calcium entry-associated regulatory factor
FXYD5	FXYD5	FXYD domain-containing ion transport regulator 5
CYCS	CYCS	Cytochrome c
CASZ1	CASZ1	Zinc finger protein castor homolog 1
GOLPH3L	GOLPH3L	Golgi phosphoprotein 3-like
LRRC1	LRRC1	Leucine-rich repeat-containing protein 1
STEAP3	STEAP3	Metalloreductase STEAP3
CHDH	CHDH	Choline dehydrogenase, mitochondrial
TASP1	TASP1	Threonine aspartase 1
FLJ10357	ARHGEF40	Rho guanine nucleotide exchange factor 40
BEX1	BEX1	Protein BEX1
CBWD1	CBWD1	COBW domain containing 1
WSB2	WSB2	WD repeat and SOCS box-containing protein 2
ERBB2IP	ERBB2IP	Erbin
NDUFA12	NDUFA12	NADH dehydrogenase [ubiquinone] 1 alpha subcomplex subunit 12
CFC1	CFC1	Cryptic protein
C21orf62	C21orf62	Uncharacterized protein C21orf62
BEX4	BEX4	Protein BEX4
PARD3	PARD3	Partitioning defective 3 homolog
CA10	CA10	Carbonic anhydrase-related protein 10
NDRG3	NDRG3	Protein NDRG3
ODZ2	TENM2	Teneurin-2
FAM40B	STRIP2	Striatin-interacting protein 2
KIAA1622	PPP4R4	Serine/threonine-protein phosphatase 4 regulatory subunit 4
KIAA1627	METTL14	N6-adenosine-methyltransferase non-catalytic subunit
SQRDL	SQRDL	Sulfide:quinone oxidoreductase, mitochondrial
SCOC	SCOC	Short coiled-coil protein
GALNT11	GALNT11	Polypeptide N-acetylgalactosaminyltransferase 11
GPSM3	GPSM3	G-protein-signaling modulator 3
HIF3A	HIF3A	Hypoxia-inducible factor 3-alpha
EPS8L2	EPS8L2	Epidermal growth factor receptor kinase substrate 8-like protein 2
MRPS5	MRPS5	Mitochondrial ribosomal protein S5
TMEM38A	TMEM38A	Trimeric intracellular cation channel type A
MGC4172	DHRS11	Dehydrogenase/reductase SDR family member 11
TNIP2	TNIP2	TNFAIP3-interacting protein 2
ECHDC3	ECHDC3	Enoyl-CoA hydratase domain-containing protein 3, mitochondrial
TCEAL4	TCEAL4	Transcription elongation factor A protein-like 4
C20orf39	SYNDIG1	Synapse differentiation-inducing gene protein 1
TXNDC5	TXNDC5	Thioredoxin domain-containing protein 5
URP2	FERMT3	Fermitin family homolog 3
SLC4A11	SLC4A11	Sodium bicarbonate transporter-like protein 11
HVCN1	HVCN1	Voltage-gated hydrogen channel 1
BEX2	BEX2	Protein BEX2
PTPN5	PTPN5	Tyrosine-protein phosphatase non-receptor type 5
ATOH8	ATOH8	Protein atonal homolog 8
KLHL6	KLHL6	Kelch-like protein 6
BOC	BOC	Brother of CDO
ATXN3L	ATXN3L	Ataxin-3-like protein
ATPIF1	ATPIF1	ATPase inhibitor, mitochondrial
LOC112703	FAM71E1	Protein FAM71E1
ADC	GADL1	Acidic amino acid decarboxylase GADL1
RNF157	RNF157	E3 ubiquitin ligase RNF157
RAB3C	RAB3C	Ras-related protein Rab-3C
OLFM3	OLFM3	Noelin-3
BHLHB4	BHLHE23	Class E basic helix-loop-helix protein 23
SLC32A1	SLC32A1	Vesicular inhibitory amino acid transporter
CBLN4	CBLN4	Cerebellin-4
HAPLN3	HAPLN3	Hyaluronan and proteoglycan link protein 3
FBXL16	FBXL16	F-box/LRR-repeat protein 16
ZNF558	ZNF558	Zinc finger protein 558
PGAM5	PGAM5	Serine/threonine-protein phosphatase PGAM5, mitochondrial
METTL7B	METTL7B	Methyltransferase-like protein 7B
STXBP4	STXBP4	Syntaxin-binding protein 4
C1orf192	C1orf192	Protein Flattop
C1orf95	C1orf95	Protein stum homolog
RP11-11C5.2	MZT1	Mitotic-spindle organizing protein 1
TRIM67	TRIM67	Tripartite motif-containing protein 67
TMEM151B	TMEM151B	Transmembrane protein 151B
SPRN	SPRN	Shadow of prion protein
RELL1	RELL1	RELT-like protein 1
DUSP2	DUSP2	Dual specificity protein phosphatase 2
RAB40B	RAB40B	Ras-related protein Rab-40B
FBLN7	FBLN7	Fibulin-7
FREM3	FREM3	FRAS1-related extracellular matrix protein 3
TXN	TXN	Thioredoxin
SCG3	SCG3	Secretogranin-3
PPEF1	PPEF1	Serine/threonine-protein phosphatase with EF-hands 1
GRP	GRP	Gastrin-releasing peptide
VIP	VIP	VIP peptides
TIMM8B	TIMM8B	Mitochondrial import inner membrane translocase subunit Tim8 B
BDNF	BDNF	Brain-derived neurotrophic factor
NEK2	NEK2	Serine/threonine-protein kinase Nek2
CDKN2D	CDKN2D	Cyclin-dependent kinase 4 inhibitor D
C5orf13	NREP	Neuronal regeneration-related protein
NFKBIE	NFKBIE	NF-kappa-B inhibitor epsilon
PPP1R7	PPP1R7	Protein phosphatase 1 regulatory subunit 7
CRH	CRH	Corticoliberin
SPON2	SPON2	Spondin-2
HOPX	HOPX	Homeodomain-only protein
SOBP	SOBP	Sine oculis-binding protein homolog
DUSP4	DUSP4	Dual specificity protein phosphatase 4
C11orf24	C11orf24	Uncharacterized protein C11orf24
CIDEC	CIDEC	Cell death activator CIDE-3
MYB	MYB	Transcriptional activator Myb
PLEKHA9	Not available	Putative protein PLEKHA9
PMS2L3	Not available	Putative postmeiotic segregation increased 2-like protein 3
LL22NC03-75B3.6	Not available	KIAA1644
LOC730200	Not available	hypothetical LOC730200
ID2B	Not available	inhibitor of DNA binding 2B, HLH protein (pseudogene)

## Sheet: KEGG
#term ID	term description	observed gene count	background gene count	false discovery rate	matching proteins in your network (IDs)	matching proteins in your network (labels)
hsa05010	Alzheimer's disease	15	168	3.72e-05	ENSP00000276689,ENSP00000306397,ENSP00000307786,ENSP00000309757,ENSP00000322450,ENSP00000327268,ENSP00000330737,ENSP00000330787,ENSP00000339720,ENSP00000349142,ENSP00000360492,ENSP00000377033,ENSP00000418842,ENSP00000419081,ENSP00000419087	ATP5C1,ATP5G1,CALML4,CYCS,LPL,NDUFA1,NDUFA12,NDUFA4,NDUFA6,NDUFB1,NDUFB2,NDUFB9,NDUFV1,NDUFV2,UQCRFS1
hsa05012	Parkinson's disease	14	142	3.72e-05	ENSP00000276689,ENSP00000284440,ENSP00000306397,ENSP00000307786,ENSP00000322450,ENSP00000327268,ENSP00000330737,ENSP00000330787,ENSP00000339720,ENSP00000349142,ENSP00000360492,ENSP00000377033,ENSP00000418842,ENSP00000419087	ATP5C1,ATP5G1,CYCS,NDUFA1,NDUFA12,NDUFA4,NDUFA6,NDUFB1,NDUFB2,NDUFB9,NDUFV1,NDUFV2,UCHL1,UQCRFS1
hsa05016	Huntington's disease	15	193	7.65e-05	ENSP00000276689,ENSP00000306397,ENSP00000307786,ENSP00000322450,ENSP00000327268,ENSP00000330737,ENSP00000330787,ENSP00000334002,ENSP00000339720,ENSP00000349142,ENSP00000360492,ENSP00000377033,ENSP00000414303,ENSP00000418842,ENSP00000419087	ATP5C1,ATP5G1,BDNF,CYCS,HAP1,NDUFA1,NDUFA12,NDUFA4,NDUFA6,NDUFB1,NDUFB2,NDUFB9,NDUFV1,NDUFV2,UQCRFS1
hsa04714	Thermogenesis	16	228	8.82e-05	ENSP00000276689,ENSP00000306397,ENSP00000322450,ENSP00000327268,ENSP00000330737,ENSP00000330787,ENSP00000339720,ENSP00000349142,ENSP00000349960,ENSP00000360492,ENSP00000377033,ENSP00000387784,ENSP00000395654,ENSP00000418842,ENSP00000419087,ENSP00000435412	ACTB,ATP5C1,ATP5G1,NDUFA1,NDUFA12,NDUFA4,NDUFA6,NDUFB1,NDUFB2,NDUFB9,NDUFV1,NDUFV2,RPS6KA1,SMARCA4,SOS1,UQCRFS1
hsa00190	Oxidative phosphorylation	12	131	0.00012	ENSP00000276689,ENSP00000306397,ENSP00000322450,ENSP00000327268,ENSP00000330737,ENSP00000330787,ENSP00000339720,ENSP00000349142,ENSP00000360492,ENSP00000377033,ENSP00000418842,ENSP00000419087	ATP5C1,ATP5G1,NDUFA1,NDUFA12,NDUFA4,NDUFA6,NDUFB1,NDUFB2,NDUFB9,NDUFV1,NDUFV2,UQCRFS1
hsa04722	Neurotrophin signaling pathway	11	116	0.00019	ENSP00000172229,ENSP00000251849,ENSP00000275015,ENSP00000282356,ENSP00000354927,ENSP00000356070,ENSP00000361728,ENSP00000387784,ENSP00000414303,ENSP00000419081,ENSP00000435412	BDNF,CALML4,CAMK4,MAP3K3,MAPKAPK2,NFKBIE,NGFR,NGFRAP1,RAF1,RPS6KA1,SOS1
hsa04010	MAPK signaling pathway	17	293	0.00027	ENSP00000172229,ENSP00000240100,ENSP00000248553,ENSP00000251849,ENSP00000279488,ENSP00000288135,ENSP00000288943,ENSP00000290277,ENSP00000351209,ENSP00000351342,ENSP00000354927,ENSP00000356070,ENSP00000387784,ENSP00000414303,ENSP00000428340,ENSP00000429744,ENSP00000435412	ANGPT1,ARAF,BDNF,DUSP2,DUSP4,DUSP6,EPHA2,HSPB1,KIT,MAP3K3,MAPKAPK2,NGFR,PTPN5,RAF1,RPS6KA1,SOS1,STK3
hsa05221	Acute myeloid leukemia	8	66	0.00056	ENSP00000227507,ENSP00000251849,ENSP00000279488,ENSP00000288135,ENSP00000290277,ENSP00000293328,ENSP00000338157,ENSP00000387784	ARAF,CCND1,DUSP6,KIT,RAF1,SOS1,STAT5B,ZBTB16
hsa04932	Non-alcoholic fatty liver disease (NAFLD)	11	149	0.0011	ENSP00000276689,ENSP00000306397,ENSP00000307786,ENSP00000322450,ENSP00000327268,ENSP00000330737,ENSP00000330787,ENSP00000339720,ENSP00000360492,ENSP00000418842,ENSP00000419087	CYCS,NDUFA1,NDUFA12,NDUFA4,NDUFA6,NDUFB1,NDUFB2,NDUFB9,NDUFV1,NDUFV2,UQCRFS1
hsa04723	Retrograde endocannabinoid signaling	10	148	0.0044	ENSP00000217420,ENSP00000276689,ENSP00000322450,ENSP00000327268,ENSP00000330737,ENSP00000330787,ENSP00000339720,ENSP00000360492,ENSP00000418842,ENSP00000419087	NDUFA1,NDUFA12,NDUFA4,NDUFA6,NDUFB1,NDUFB2,NDUFB9,NDUFV1,NDUFV2,SLC32A1
hsa04068	FoxO signaling pathway	9	130	0.007	ENSP00000227507,ENSP00000251849,ENSP00000266970,ENSP00000290277,ENSP00000305416,ENSP00000305632,ENSP00000377224,ENSP00000384371,ENSP00000387784	ARAF,BCL6,CCND1,CDK2,CDKN2D,HOMER2,RAF1,S1PR1,SOS1
hsa05213	Endometrial cancer	6	58	0.0091	ENSP00000227507,ENSP00000251849,ENSP00000290277,ENSP00000304669,ENSP00000379975,ENSP00000387784	ARAF,CCND1,CTNNA1,ILK,RAF1,SOS1
hsa05034	Alcoholism	9	142	0.0108	ENSP00000251849,ENSP00000276571,ENSP00000282356,ENSP00000290277,ENSP00000367309,ENSP00000387784,ENSP00000414303,ENSP00000419081,ENSP00000440185	ARAF,BDNF,CALML4,CAMK4,CRH,MAOB,PDYN,RAF1,SOS1
hsa05164	Influenza A	9	168	0.0307	ENSP00000225831,ENSP00000251849,ENSP00000276431,ENSP00000280357,ENSP00000307786,ENSP00000349960,ENSP00000378786,ENSP00000483552,ENSP00000485444	ACTB,CCL2,CYCS,FURIN,HLA-DRA,IL18,PRSS3P2,RAF1,TNFRSF10B
hsa04726	Serotonergic synapse	7	112	0.0402	ENSP00000251849,ENSP00000276198,ENSP00000290277,ENSP00000337949,ENSP00000363512,ENSP00000367309,ENSP00000437737	ALOX5,ARAF,HTR2A,HTR2C,HTR7,MAOB,RAF1
