# Supplementary material for: Machine learning compensates fold-change method and highlights oxidative phosphorylation in the brain transcriptome of Alzheimer’s disease
Source: Sci Rep. 2021 Jul 1;11:13704. doi: 10.1038/s41598-021-93085-z (PMC8249453; doi:10.1038/s41598-021-93085-z)
Supplement: Supplementary file 7 — Supplementary Information 7. [file 41598_2021_93085_MOESM7_ESM.xlsx]

## Sheet: Genes
Gene symbol	AD/CT	Rank (Top)	Rank (Down)
SERPINA3	1.59837	2	9999
ACTN2	0.789632	9929	72
ADCYAP1	0.712131	9986	15
ADH1A	1.23873	120	9881
ADH1B	1.40592	13	9988
ADM	1.29731	64	9937
AEBP1	1.34749	28	9973
ALOX5AP	1.24239	118	9883
ANGPT2	1.34387	34	9967
ANXA2	1.32061	44	9957
ATP6V1A	0.783269	9940	61
ATP6V1B2	0.774151	9948	53
BCL6	1.23859	121	9880
BDNF	0.733456	9977	24
CFB	1.26407	93	9908
ZFP36L1	1.26865	86	9915
C1QA	1.37055	21	9980
C1R	1.31473	50	9951
C1S	1.29468	68	9933
C3	1.22356	155	9846
C4B	1.451	9	9992
C7	1.28444	74	9927
CALB1	0.742281	9974	27
CAMK4	0.723446	9983	18
CCKBR	0.807849	9895	106
CD14	1.25192	109	9892
CD44	1.29876	62	9939
CDA	1.23503	132	9869
CDH8	0.789781	9927	74
CEBPD	1.42452	11	9990
CES1	1.31506	49	9952
CHGB	0.708792	9988	13
CHI3L1	1.30057	60	9941
CHN1	0.824095	9852	149
CHRM3	0.826909	9845	156
CIDEA	0.803776	9904	97
CIRBP	0.814999	9877	124
CKMT1B	0.807713	9898	103
CLIC1	1.25119	113	9888
CNN2	1.236	127	9874
CRH	0.535756	10000	1
CRHBP	0.775475	9947	54
HAPLN1	0.825195	9850	151
CRYM	0.710809	9987	14
DEFB1	1.29503	66	9935
DYNC1I1	0.770566	9952	49
DSP	1.34471	33	9968
DUSP4	0.726117	9981	20
EBI2	1.22309	156	9845
EGR1	0.743773	9973	28
EGR2	0.759189	9963	38
EGR3	0.792476	9922	79
EPHA2	1.22738	151	9850
EIF4A2	0.822561	9857	144
EMP1	1.36957	22	9979
EMP3	1.23781	123	9878
ENSA	0.776542	9945	56
F13A1	1.37302	17	9984
FCGR2A	1.30678	56	9945
FGF12	0.741812	9975	26
FOXC1	1.29438	69	9932
FMOD	1.31004	55	9946
GABRA1	0.801201	9910	91
GABRG2	0.732735	9978	23
GAD2	0.766909	9957	44
LRRC32	1.25769	99	9902
GBP2	1.30655	57	9944
GEM	1.36227	23	9978
GFAP	1.49689	6	9995
GJA1	1.28214	76	9925
GJA4	1.26734	87	9914
GLRB	0.788536	9931	70
GNG3	0.753162	9966	35
GOT1	0.78755	9932	69
CXCL1	1.40496	14	9987
GUCY1B3	0.789558	9930	71
GYPC	1.25147	111	9890
HIST1H1C	1.22987	139	9862
HCK	1.22884	146	9855
CFHR1	1.34544	31	9970
HLA-DRA	1.25287	106	9895
HMGCS1	0.814961	9878	123
HPRT1	0.801924	9907	94
HSD11B2	1.30465	58	9943
HSPA1A	1.29878	61	9940
HSPB1	1.37696	16	9985
HTR5A	0.819012	9866	135
CFI	1.29851	63	9938
IGF2	1.24183	119	9882
IL6	1.28211	78	9923
IL18	1.34573	30	9971
ITGA5	1.28907	72	9929
ITGB2	1.22896	145	9856
ITPKB	1.32449	42	9959
KCNA4	0.827088	9844	157
KCNJ3	0.799225	9914	87
KCNK1	0.784122	9936	65
KRT5	0.767341	9956	45
LCP1	1.32899	38	9963
LTBR	1.23023	137	9864
LTF	1.25119	112	9889
LYZ	1.24515	116	9885
MAP1B	0.822317	9858	143
MARK1	0.824031	9853	148
MGP	1.4354	10	9991
CD200	0.820138	9862	139
MRC1	1.27693	83	9918
MSX1	1.25306	105	9896
MT1G	1.32468	41	9960
MT1H	1.25519	102	9899
GADD45B	1.26549	89	9912
NELL1	0.753192	9965	36
NEFL	0.716404	9985	16
NEK2	0.793994	9918	83
NELL2	0.772475	9950	51
NFE2	1.23719	124	9877
OGN	1.41927	12	9989
TNFRSF11B	1.5076	5	9996
PAK1	0.723322	9984	17
PAK3	0.767508	9955	46
PCDH8	0.752986	9967	34
SERPINA5	1.2848	73	9928
PCMT1	0.82377	9854	147
PCP4	0.792577	9921	80
PF4	1.26283	95	9906
SERPINI1	0.780979	9942	59
PLA2G2A	1.25999	98	9903
PPEF1	0.648975	9998	3
PRELP	1.32869	39	9962
SRGN	1.31866	45	9956
MAP2K1	0.81363	9881	120
PTGDS	1.25223	108	9893
PVALB	0.793406	9920	81
PYGL	1.25512	103	9898
RAB3B	0.791907	9923	78
RAB13	1.23487	133	9868
RAN	0.817622	9870	131
RBP4	0.815567	9874	127
PRPH2	0.819873	9864	137
RGS1	1.47775	7	9994
RGS4	0.729591	9980	21
RIT2	0.811615	9887	114
RNASE2	1.26522	91	9910
ROBO2	0.814337	9879	122
RPS4Y1	0.682154	9995	6
RTN1	0.76444	9958	43
S100A4	1.264	94	9907
S100A8	1.59519	3	9998
S100A9	1.53294	4	9997
S100A10	1.29021	71	9930
S100A11	1.34487	32	9969
CCL2	1.26573	88	9913
SECTM1	1.23402	134	9867
SCG5	0.79975	9912	89
SH3GL2	0.814103	9880	121
SIX1	1.22938	144	9857
SLC14A1	1.33262	37	9964
SLC22A2	1.23542	131	9870
SLN	0.692227	9993	8
SNAP25	0.783438	9937	64
SNCA	0.812605	9884	117
SPP1	1.31021	53	9948
SST	0.6578	9997	4
STAT4	0.819467	9865	136
SYN2	0.810383	9889	112
SYT1	0.640563	9999	2
TAC1	0.687986	9994	7
TAC3	0.80842	9894	107
TBX15	1.31146	52	9949
TGIF1	1.22974	142	9859
TIMP1	1.35183	25	9976
TNFRSF1A	1.25252	107	9894
TNFRSF1B	1.22402	153	9848
TPD52L1	1.22984	140	9861
TUBB2A	0.812033	9885	116
TYROBP	1.25423	104	9897
UCHL1	0.756971	9964	37
VCAM1	1.28319	75	9926
VIM	1.35446	24	9977
VIP	0.663516	9996	5
LAT2	1.2461	115	9886
XIST	1.66015	1	10000
YWHAH	0.783328	9939	62
ZIC1	1.257	100	9901
LAPTM5	1.22383	154	9847
IL1R2	1.29501	67	9934
SCG2	0.750272	9969	32
MIA	1.24452	117	9884
ENC1	0.780053	9944	57
IFITM1	1.29413	70	9931
CPZ	1.22453	152	9849
TMEFF1	0.789965	9926	75
DDX3Y	0.776341	9946	55
B3GALT2	0.790637	9925	76
TNFRSF10D	1.28148	79	9922
TNFRSF10B	1.23699	125	9876
IL18R1	1.27873	81	9920
FCGBP	1.4522	8	9993
HSPB3	0.762769	9959	42
LDB2	0.78213	9941	60
TMSB4Y	0.700837	9991	10
DCLK1	0.769664	9953	48
NRXN3	0.797185	9916	85
MYOT	1.22807	150	9851
BAG3	1.34768	27	9974
CARTPT	0.768622	9954	47
GPRASP1	0.806102	9902	99
FRMPD4	0.812973	9883	118
SNAP91	0.798513	9915	86
SV2B	0.747098	9971	30
DLEC1	1.22845	148	9853
CLEC2B	1.31012	54	9947
ARL4C	0.818518	9867	134
IFI30	1.32377	43	9958
OLFM1	0.820418	9861	140
FAM3C	0.816868	9872	129
CAP2	0.762038	9961	40
IFITM2	1.33635	36	9965
TXNIP	1.29505	65	9936
PLK2	0.813014	9882	119
ARPP-19	0.730882	9979	22
NMU	0.740095	9976	25
LILRB3	1.31787	47	9954
STMN2	0.801749	9908	93
FAM107A	1.27755	82	9919
VSIG4	1.34803	26	9975
PPM1E	0.823523	9855	146
CNKSR2	0.791584	9924	77
KIFAP3	0.806545	9901	100
DDN	0.783368	9938	63
EPB41L3	0.815474	9876	125
TBC1D9	0.78969	9928	73
C20orf103	0.780369	9943	58
ANKRD25	1.23673	126	9875
ATRNL1	0.815556	9875	126
SLC13A4	1.23844	122	9879
NUPR1	1.38846	15	9986
D4S234E	0.784793	9935	66
SRPX2	1.22819	149	9852
NKIRAS1	0.826365	9846	155
UBE2T	0.824967	9851	150
SCG3	0.817396	9871	130
HIG2	1.26271	96	9905
NXPH1	0.822233	9859	142
SPG3A	0.809632	9891	110
ANGPTL4	1.34598	29	9972
HN1	0.809582	9892	109
NRN1	0.793861	9919	82
MS4A4A	1.28136	80	9921
PLA1A	1.28212	77	9924
NLK	0.795129	9917	84
ATP8A2	0.799229	9913	88
FGFRL1	1.22852	147	9854
A4GALT	1.26498	92	9909
GNG2	0.808473	9893	108
GDAP1	0.826356	9847	154
CPVL	1.24782	114	9887
DDIT4	1.30286	59	9942
A2BP1	0.817969	9869	132
SLC6A20	1.37115	19	9982
C1orf78	1.2357	130	9871
FBXW7	0.822717	9856	145
SPTLC3	1.37105	20	9981
STYK1	0.762053	9960	41
TMEM176A	1.23106	135	9866
RAB20	1.26239	97	9904
BEX1	0.81155	9888	113
C21orf62	1.23017	138	9863
CA10	0.745533	9972	29
C1orf128	0.82084	9860	141
ACTR3B	0.807848	9896	105
KIAA1239	0.826003	9848	153
GPR158	0.750796	9968	33
ARHGAP20	0.811653	9886	115
KIAA1467	0.803417	9905	96
MID1IP1	1.25545	101	9900
GPSM3	1.23594	129	9872
MOAP1	0.806847	9900	101
MLPH	1.27084	85	9916
TMPRSS5	1.26545	90	9911
APOLD1	1.32771	40	9961
NETO2	0.80221	9906	95
SLC4A11	1.22984	141	9860
HVCN1	1.23082	136	9865
TUBB6	1.31821	46	9955
C6orf105	0.772334	9951	50
ATOH8	1.31542	48	9953
SCIN	1.37285	18	9983
PRDM6	1.2767	84	9917
C20orf54	1.3141	51	9950
OLFM3	0.748577	9970	31
C1orf173	0.816771	9873	128
NMS	0.724575	9982	19
FBLN7	0.772906	9949	52
SLC32A1	0.705616	9989	12
CBLN4	0.698809	9992	9
NRSN1	0.786087	9933	68
MFSD4	0.809746	9890	111
FREM3	0.704553	9990	11
OLFML2A	1.23597	128	9873
LOC201229	0.807795	9897	104
DLEU7	0.820034	9863	138
SLC16A9	1.25168	110	9891
NEGR1	0.799866	9911	90
FLJ36032	0.80541	9903	98
KIAA2022	0.825371	9849	152
BEX5	0.761061	9962	39
FAM89A	1.22298	157	9844
C1QL3	0.784839	9934	67
RGS7BP	0.818343	9868	133
FAM19A1	0.806883	9899	102
hCG_1776018	1.33866	35	9966
PCP4L1	0.801481	9909	92
RELL1	1.22939	143	9858

## Sheet: String-db Mapping
#queryIndex	queryItem	stringId	preferredName	annotation
2	DGKG	9606.ENSP00000265022	DGKG	Diacylglycerol kinase gamma; Reverses the normal flow of glycerolipid biosynthesis by phosphorylating diacylglycerol back to phosphatidic acid; Belongs to the eukaryotic diacylglycerol kinase family
3	RHOQ	9606.ENSP00000238738	RHOQ	Rho-related GTP-binding protein RhoQ; Plasma membrane-associated small GTPase which cycles between an active GTP-bound and an inactive GDP-bound state. In active state binds to a variety of effector proteins to regulate cellular responses. Involved in epithelial cell polarization processes. May play a role in CFTR trafficking to the plasma membrane. Causes the formation of thin, actin-rich surfac…
4	ELL3	9606.ENSP00000320346	ELL3	RNA polymerase II elongation factor ELL3; Enhancer-binding elongation factor that specifically binds enhancers in embryonic stem cells (ES cells), marks them, and is required for their future activation during stem cell specification. Does not only bind to enhancer regions of active genes, but also marks the enhancers that are in a poised or inactive state in ES cells and is required for establis…
5	GNRH1	9606.ENSP00000276414	GNRH1	Progonadoliberin-1; Stimulates the secretion of gonadotropins; it stimulates the secretion of both luteinizing and follicle-stimulating hormones; Endogenous ligands
6	C4B	9606.ENSP00000415941	C4B	Complement C4-B; Non-enzymatic component of the C3 and C5 convertases and thus essential for the propagation of the classical complement pathway. Covalently binds to immunoglobulins and immune complexes and enhances the solubilization of immune aggregates and the clearance of IC through CR1 on erythrocytes. C4A isotype is responsible for effective binding to form amide bonds with immune aggregate…
7	PNRC1	9606.ENSP00000336931	PNRC1	Proline-rich nuclear receptor coactivator 1; Nuclear receptor coactivator. May play a role in signal transduction
8	ILK	9606.ENSP00000379975	ILK	Integrin-linked protein kinase; Receptor-proximal protein kinase regulating integrin- mediated signal transduction. May act as a mediator of inside-out integrin signaling. Focal adhesion protein part of the complex ILK-PINCH. This complex is considered to be one of the convergence points of integrin- and growth factor-signaling pathway. Could be implicated in mediating cell architecture, adhesion…
9	CALML4	9606.ENSP00000419081	CALML4	Calmodulin-like protein 4; EF-hand domain containing; Belongs to the calmodulin family
10	PIAS1	9606.ENSP00000249636	PIAS1	E3 SUMO-protein ligase PIAS1; Functions as an E3-type small ubiquitin-like modifier (SUMO) ligase, stabilizing the interaction between UBE2I and the substrate, and as a SUMO-tethering factor. Plays a crucial role as a transcriptional coregulation in various cellular pathways, including the STAT pathway, the p53 pathway and the steroid hormone signaling pathway. In vitro, binds A/T-rich DNA. The e…
11	TMEM120A	9606.ENSP00000473983	TMEM120A	Transmembrane protein 120A; Necessary for efficient adipogenesis; Belongs to the TMEM120 family
12	PARP16	9606.ENSP00000261888	PARP16	Mono [ADP-ribose] polymerase PARP16; Intracellular mono-ADP-ribosyltransferase that may play a role in different processes through the mono-ADP-ribosylation of proteins involved in those processes. May play a role in the unfolded protein response (UPR), by ADP-ribosylating and activating EIF2AK3 and ERN1, two important UPR effectors. May also mediate mono- ADP-ribosylation of karyopherin KPNB1 a …
13	MMEL1	9606.ENSP00000367668	MMEL1	Membrane metallo-endopeptidase-like 1; Metalloprotease involved in sperm function, possibly by modulating the processes of fertilization and early embryonic development. Degrades a broad variety of small peptides with a preference for peptides shorter than 3 kDa containing neutral bulky aliphatic or aromatic amino acid residues. Shares the same substrate specificity with MME and cleaves peptides …
14	HSD11B2	9606.ENSP00000316786	HSD11B2	Corticosteroid 11-beta-dehydrogenase isozyme 2; Catalyzes the conversion of cortisol to the inactive metabolite cortisone. Modulates intracellular glucocorticoid levels, thus protecting the nonselective mineralocorticoid receptor from occupation by glucocorticoids; Short chain dehydrogenase/reductase superfamily
15	ZC3H12C	9606.ENSP00000278590	ZC3H12C	Probable ribonuclease ZC3H12C; May function as RNase and regulate the levels of target RNA species; Belongs to the ZC3H12 family
16	CYTL1	9606.ENSP00000303550	CYTL1	Cytokine-like protein 1; Cytokine like 1
17	NEBL	9606.ENSP00000366326	NEBL	Nebulette; Binds to actin and plays an important role in the assembly of the Z-disk. May functionally link sarcomeric actin to the desmin intermediate filaments in the heart muscle sarcomeres. Isoform 2 might play a role in the assembly of focal adhesion; LIM domain containing
18	ITPKB	9606.ENSP00000411152	ITPKB	Inositol-trisphosphate 3-kinase B
19	TBC1D2B	9606.ENSP00000300584	TBC1D2B	TBC1 domain family member 2B; May act as a GTPase-activating protein
20	GEM	9606.ENSP00000297596	GEM	GTP-binding protein GEM; Could be a regulatory protein, possibly participating in receptor-mediated signal transduction at the plasma membrane. Has guanine nucleotide-binding activity but undetectable intrinsic GTPase activity; RGK type GTPase family
21	C20orf141	9606.ENSP00000369963	C20orf141	Uncharacterized protein C20orf141; Chromosome 20 open reading frame 141
22	AFF1	9606.ENSP00000378578	AFF1	AF4/FMR2 family member 1
23	DBI	9606.ENSP00000439012	DBI	Acyl-CoA-binding protein; Binds medium- and long-chain acyl-CoA esters with very high affinity and may function as an intracellular carrier of acyl-CoA esters. It is also able to displace diazepam from the benzodiazepine (BZD) recognition site located on the GABA type A receptor. It is therefore possible that this protein also acts as a neuropeptide to modulate the action of the GABA receptor
24	Age	9606.ENSP00000364210	AGER	Advanced glycosylation end product-specific receptor; Mediates interactions of advanced glycosylation end products (AGE). These are nonenzymatically glycosylated proteins which accumulate in vascular tissue in aging and at an accelerated rate in diabetes. Acts as a mediator of both acute and chronic vascular inflammation in conditions such as atherosclerosis and in particular as a complication of…
25	CPVL	9606.ENSP00000387164	CPVL	Probable serine carboxypeptidase CPVL; May be involved in the digestion of phagocytosed particles in the lysosome, participation in an inflammatory protease cascade, and trimming of peptides for antigen presentation; M14 carboxypeptidases
26	SERPINA3	9606.ENSP00000376793	GIG25	Serpin peptidase inhibitor, clade A (alpha-1 antiproteinase, antitrypsin), member 3; Although its physiological function is unclear, it can inhibit neutrophil cathepsin G and mast cell chymase, both of which can convert angiotensin-1 to the active angiotensin-2; Serpin peptidase inhibitors
27	AANAT	9606.ENSP00000250615	AANAT	Serotonin N-acetyltransferase; Controls the night/day rhythm of melatonin production in the pineal gland. Catalyzes the N-acetylation of serotonin into N- acetylserotonin, the penultimate step in the synthesis of melatonin; Belongs to the acetyltransferase family. AANAT subfamily
28	ACTB	9606.ENSP00000349960	ACTB	Actin, cytoplasmic 1; Actins are highly conserved proteins that are involved in various types of cell motility and are ubiquitously expressed in all eukaryotic cells
29	ADCYAP1	9606.ENSP00000462647	ADCYAP1	Pituitary adenylate cyclase-activating polypeptide; Binding to its receptor activates G proteins and stimulates adenylate cyclase in pituitary cells. Promotes neuron projection development through the RAPGEF2/Rap1/B-Raf/ERK pathway. In chromaffin cells, induces long-lasting increase of intracellular calcium concentrations and neuroendocrine secretion (By similarity). Involved in the control of gl…
30	ADD2	9606.ENSP00000264436	ADD2	Beta-adducin; Membrane-cytoskeleton-associated protein that promotes the assembly of the spectrin-actin network. Binds to the erythrocyte membrane receptor SLC2A1/GLUT1 and may therefore provide a link between the spectrin cytoskeleton to the plasma membrane. Binds to calmodulin. Calmodulin binds preferentially to the beta subunit; Belongs to the aldolase class II family. Adducin subfamily
31	ADFP	9606.ENSP00000276914	PLIN2	Perilipin-2; May be involved in development and maintenance of adipose tissue; Perilipins
32	ALOX5	9606.ENSP00000363512	ALOX5	Arachidonate 5-lipoxygenase; Catalyzes the first step in leukotriene biosynthesis, and thereby plays a role in inflammatory processes; Belongs to the lipoxygenase family
33	ANGPT1	9606.ENSP00000428340	ANGPT1	Angiopoietin-1; Binds and activates TEK/TIE2 receptor by inducing its dimerization and tyrosine phosphorylation. Plays an important role in the regulation of angiogenesis, endothelial cell survival, proliferation, migration, adhesion and cell spreading, reorganization of the actin cytoskeleton, but also maintenance of vascular quiescence. Required for normal angiogenesis and heart development dur…
34	ANXA2	9606.ENSP00000346032	ANXA2	Annexin A2; Calcium-regulated membrane-binding protein whose affinity for calcium is greatly enhanced by anionic phospholipids. It binds two calcium ions with high affinity. May be involved in heat-stress response. Inhibits PCSK9-enhanced LDLR degradation, probably reduces PCSK9 protein levels via a translational mechanism but also competes with LDLR for binding with PCSK9; Belongs to the annexin…
35	ANXA3	9606.ENSP00000264908	ANXA3	Annexin A3; Inhibitor of phospholipase A2, also possesses anti- coagulant properties. Also cleaves the cyclic bond of inositol 1,2-cyclic phosphate to form inositol 1-phosphate; Annexins
36	ARAF	9606.ENSP00000290277	ARAF	Serine/threonine-protein kinase A-Raf; Involved in the transduction of mitogenic signals from the cell membrane to the nucleus. May also regulate the TOR signaling cascade; Belongs to the protein kinase superfamily. TKL Ser/Thr protein kinase family. RAF subfamily
37	ARF1	9606.ENSP00000440005	ARF1	ADP-ribosylation factor 1; GTP-binding protein that functions as an allosteric activator of the cholera toxin catalytic subunit, an ADP- ribosyltransferase. Involved in protein trafficking among different compartments. Modulates vesicle budding and uncoating within the Golgi complex. Deactivation induces the redistribution of the entire Golgi complex to the endoplasmic reticulum, suggesting a cru…
38	ATP5C1	9606.ENSP00000349142	ATP5C1	ATP synthase subunit gamma, mitochondrial; Mitochondrial membrane ATP synthase (F(1)F(0) ATP synthase or Complex V) produces ATP from ADP in the presence of a proton gradient across the membrane which is generated by electron transport complexes of the respiratory chain. F-type ATPases consist of two structural domains, F(1) - containing the extramembraneous catalytic core, and F(0) - containing …
39	ATP5G1	9606.ENSP00000377033	ATP5G1	ATP synthase F(0) complex subunit C1, mitochondrial; Mitochondrial membrane ATP synthase (F(1)F(0) ATP synthase or Complex V) produces ATP from ADP in the presence of a proton gradient across the membrane which is generated by electron transport complexes of the respiratory chain. F-type ATPases consist of two structural domains, F(1) - containing the extramembraneous catalytic core and F(0) - co…
40	CCND1	9606.ENSP00000227507	CCND1	G1/S-specific cyclin-D1; Regulatory component of the cyclin D1-CDK4 (DC) complex that phosphorylates and inhibits members of the retinoblastoma (RB) protein family including RB1 and regulates the cell-cycle during G(1)/S transition. Phosphorylation of RB1 allows dissociation of the transcription factor E2F from the RB/E2F complex and the subsequent transcription of E2F target genes which are resp…
41	BCL6	9606.ENSP00000384371	BCL6	B-cell lymphoma 6 protein; Transcriptional repressor mainly required for germinal center (GC) formation and antibody affinity maturation which has different mechanisms of action specific to the lineage and biological functions. Forms complexes with different corepressors and histone deacetylases to repress the transcriptional expression of different subsets of target genes. Represses its target g…
42	BMP7	9606.ENSP00000379204	BMP7	Bone morphogenetic protein 7; Induces cartilage and bone formation. May be the osteoinductive factor responsible for the phenomenon of epithelial osteogenesis. Plays a role in calcium regulation and bone homeostasis; Bone morphogenetic proteins
43	BTG1	9606.ENSP00000256015	BTG1	Protein BTG1; Anti-proliferative protein; BTG/Tob family
44	C4BPB	9606.ENSP00000243611	C4BPB	C4b-binding protein beta chain; Controls the classical pathway of complement activation. It binds as a cofactor to C3b/C4b inactivator (C3bINA), which then hydrolyzes the complement fragment C4b. It also accelerates the degradation of the C4bC2a complex (C3 convertase) by dissociating the complement fragment C2a. It also interacts with anticoagulant protein S and with serum amyloid P component. T…
45	MPPED2	9606.ENSP00000350833	MPPED2	Metallophosphoesterase MPPED2; Displays low metallophosphoesterase activity (in vitro). May play a role in the development of the nervous system (By similarity); Belongs to the UPF0046 family
46	CA4	9606.ENSP00000300900	CA4	Carbonic anhydrase 4; Reversible hydration of carbon dioxide. May stimulate the sodium/bicarbonate transporter activity of SLC4A4 that acts in pH homeostasis. It is essential for acid overload removal from the retina and retina epithelium, and acid release in the choriocapillaris in the choroid; Belongs to the alpha-carbonic anhydrase family
47	CAMK4	9606.ENSP00000282356	CAMK4	Calcium/calmodulin-dependent protein kinase type IV; Calcium/calmodulin-dependent protein kinase that operates in the calcium-triggered CaMKK-CaMK4 signaling cascade and regulates, mainly by phosphorylation, the activity of several transcription activators, such as CREB1, MEF2D, JUN and RORA, which play pivotal roles in immune response, inflammation, and memory consolidation. In the thymus, regul…
48	CD8A	9606.ENSP00000386559	CD8A	T-cell surface glycoprotein CD8 alpha chain; Integral membrane glycoprotein that plays an essential role in the immune response and serves multiple functions in responses against both external and internal offenses. In T-cells, functions primarily as a coreceptor for MHC class I molecule:peptide complex. The antigens presented by class I peptides are derived from cytosolic proteins while class II…
49	CDK2	9606.ENSP00000266970	CDK2	Cyclin-dependent kinase 2; Serine/threonine-protein kinase involved in the control of the cell cycle; essential for meiosis, but dispensable for mitosis. Phosphorylates CTNNB1, USP37, p53/TP53, NPM1, CDK7, RB1, BRCA2, MYC, NPAT, EZH2. Triggers duplication of centrosomes and DNA. Acts at the G1-S transition to promote the E2F transcriptional program and the initiation of DNA synthesis, and modulat…
50	CHD1	9606.ENSP00000483667	CHD1	Chromodomain-helicase-DNA-binding protein 1; ATP-dependent chromatin-remodeling factor which functions as substrate recognition component of the transcription regulatory histone acetylation (HAT) complex SAGA. Regulates polymerase II transcription. Also required for efficient transcription by RNA polymerase I, and more specifically the polymerase I transcription termination step. Regulates negati…
51	CHGB	9606.ENSP00000368244	CHGB	Secretogranin-1; Secretogranin-1 is a neuroendocrine secretory granule protein, which may be the precursor for other biologically active peptides
52	CIRBP	9606.ENSP00000466897	CIRBP	Cold-inducible RNA-binding protein; Cold-inducible mRNA binding protein that plays a protective role in the genotoxic stress response by stabilizing transcripts of genes involved in cell survival. Acts as a translational activator. Seems to play an essential role in cold- induced suppression of cell proliferation. Binds specifically to the 3'-untranslated regions (3'-UTRs) of stress-responsive tr…
53	CLIC1	9606.ENSP00000364935	CLIC1	Chloride intracellular channel protein 1; Can insert into membranes and form chloride ion channels. Channel activity depends on the pH. Membrane insertion seems to be redox-regulated and may occur only under oxydizing conditions. Involved in regulation of the cell cycle
54	SLC31A2	9606.ENSP00000259392	SLC31A2	Probable low affinity copper uptake protein 2; Involved in low-affinity copper uptake; Solute carriers
55	CRHBP	9606.ENSP00000274368	CRHBP	Corticotropin-releasing factor-binding protein; Binds CRF and inactivates it. May prevent inappropriate pituitary-adrenal stimulation in pregnancy
56	CTNNA1	9606.ENSP00000304669	CTNNA1	Catenin alpha-1; Associates with the cytoplasmic domain of a variety of cadherins. The association of catenins to cadherins produces a complex which is linked to the actin filament network, and which seems to be of primary importance for cadherins cell-adhesion properties. Can associate with both E- and N-cadherins. Originally believed to be a stable component of E-cadherin/catenin adhesion compl…
57	NQO1	9606.ENSP00000319788	NQO1	NAD(P)H dehydrogenase [quinone] 1; The enzyme apparently serves as a quinone reductase in connection with conjugation reactions of hydroquinons involved in detoxification pathways as well as in biosynthetic processes such as the vitamin K-dependent gamma-carboxylation of glutamate residues in prothrombin synthesis; Belongs to the NAD(P)H dehydrogenase (quinone) family
58	DOK1	9606.ENSP00000233668	DOK1	Docking protein 1; DOK proteins are enzymatically inert adaptor or scaffolding proteins. They provide a docking platform for the assembly of multimolecular signaling complexes. DOK1 appears to be a negative regulator of the insulin signaling pathway. Modulates integrin activation by competing with talin for the same binding site on ITGB3
59	DUSP6	9606.ENSP00000279488	DUSP6	Dual specificity protein phosphatase 6; Inactivates MAP kinases. Has a specificity for the ERK family. Plays an important role in alleviating chronic postoperative pain. Necessary for the normal dephosphorylation of the long-lasting phosphorylated forms of spinal MAPK1/3 and MAP kinase p38 induced by peripheral surgery, which drives the resolution of acute postoperative allodynia (By similarity).…
60	EDG1	9606.ENSP00000305416	S1PR1	Sphingosine 1-phosphate receptor 1; G-protein coupled receptor for the bioactive lysosphingolipid sphingosine 1-phosphate (S1P) that seems to be coupled to the G(i) subclass of heteromeric G proteins. Signaling leads to the activation of RAC1, SRC, PTK2/FAK1 and MAP kinases. Plays an important role in cell migration, probably via its role in the reorganization of the actin cytoskeleton and the fo…
61	EGR2	9606.ENSP00000242480	EGR2	E3 SUMO-protein ligase EGR2; Sequence-specific DNA-binding transcription factor. Binds to two specific DNA sites located in the promoter region of HOXA4; Belongs to the EGR C2H2-type zinc-finger protein family
62	EPHA2	9606.ENSP00000351209	EPHA2	Ephrin type-A receptor 2; Receptor tyrosine kinase which binds promiscuously membrane-bound ephrin-A family ligands residing on adjacent cells, leading to contact-dependent bidirectional signaling into neighboring cells. The signaling pathway downstream of the receptor is referred to as forward signaling while the signaling pathway downstream of the ephrin ligand is referred to as reverse signali…
63	EMP1	9606.ENSP00000256951	EMP1	Epithelial membrane protein 1
64	EMP3	9606.ENSP00000270221	EMP3	Epithelial membrane protein 3; Probably involved in cell proliferation and cell-cell interactions
65	ETF1	9606.ENSP00000353741	ETF1	Eukaryotic peptide chain release factor subunit 1; Directs the termination of nascent peptide synthesis (translation) in response to the termination codons UAA, UAG and UGA. Component of the transient SURF complex which recruits UPF1 to stalled ribosomes in the context of nonsense-mediated decay (NMD) of mRNAs containing premature stop codons
66	FOXC1	9606.ENSP00000370256	FOXC1	Forkhead box protein C1; DNA-binding transcriptional factor that plays a role in a broad range of cellular and developmental processes such as eye, bones, cardiovascular, kidney and skin development. Acts either as a transcriptional activator or repressor. Binds to the consensus binding site 5'-[G/C][A/T]AAA[T/C]AA[A/C]-3' in promoter of target genes. Upon DNA-binding, promotes DNA bending. Acts …
67	GABBR1	9606.ENSP00000366233	GABBR1	Gamma-aminobutyric acid type B receptor subunit 1; Component of a heterodimeric G-protein coupled receptor for GABA, formed by GABBR1 and GABBR2. Within the heterodimeric GABA receptor, only GABBR1 seems to bind agonists, while GABBR2 mediates coupling to G proteins. Ligand binding causes a conformation change that triggers signaling via guanine nucleotide-binding proteins (G proteins) and modula…
68	GAD2	9606.ENSP00000365437	GAD2	Glutamate decarboxylase 2; Catalyzes the production of GABA
69	GFAP	9606.ENSP00000468500	GFAP	Glial fibrillary acidic protein; GFAP, a class-III intermediate filament, is a cell- specific marker that, during the development of the central nervous system, distinguishes astrocytes from other glial cells
70	GPR34	9606.ENSP00000367384	GPR34	Probable G-protein coupled receptor 34; Orphan receptor; G protein-coupled receptors, Class A orphans
71	CFHR1	9606.ENSP00000314299	CFHR1	Complement factor H-related protein 1; Involved in complement regulation. The dimerized forms have avidity for tissue-bound complement fragments and efficiently compete with the physiological complement inhibitor CFH. Can associate with lipoproteins and may play a role in lipid metabolism
72	HLA-DRA	9606.ENSP00000378786	HLA-DRA	HLA class II histocompatibility antigen, DR alpha chain; Binds peptides derived from antigens that access the endocytic route of antigen presenting cells (APC) and presents them on the cell surface for recognition by the CD4 T-cells. The peptide binding cleft accommodates peptides of 10-30 residues. The peptides presented by MHC class II molecules are generated mostly by degradation of proteins t…
73	HMGN2	9606.ENSP00000355228	HMGN2	Non-histone chromosomal protein HMG-17; Binds to the inner side of the nucleosomal DNA thus altering the interaction between the DNA and the histone octamer. May be involved in the process which maintains transcribable genes in a unique chromatin conformation (By similarity); Canonical high mobility group
74	HSD17B1	9606.ENSP00000466799	HSD17B1	Estradiol 17-beta-dehydrogenase 1; Favors the reduction of estrogens and androgens. Also has 20-alpha-HSD activity. Uses preferentially NADH; Short chain dehydrogenase/reductase superfamily
75	HSPB1	9606.ENSP00000248553	HSPB1	Heat shock protein beta-1; Small heat shock protein which functions as a molecular chaperone probably maintaining denatured proteins in a folding- competent state. Plays a role in stress resistance and actin organization. Through its molecular chaperone activity may regulate numerous biological processes including the phosphorylation and the axonal transport of neurofilament proteins
76	HTR2A	9606.ENSP00000437737	HTR2A	5-hydroxytryptamine receptor 2A; G-protein coupled receptor for 5-hydroxytryptamine (serotonin). Also functions as a receptor for various drugs and psychoactive substances, including mescaline, psilocybin, 1-(2,5-dimethoxy-4- iodophenyl)-2-aminopropane (DOI) and lysergic acid diethylamide (LSD). Ligand binding causes a conformation change that triggers signaling via guanine nucleotide-binding pro…
77	HTR2C	9606.ENSP00000276198	HTR2C	5-hydroxytryptamine receptor 2C; G-protein coupled receptor for 5-hydroxytryptamine (serotonin). Also functions as a receptor for various drugs and psychoactive substances, including ergot alkaloid derivatives, 1- 2,5,-dimethoxy-4-iodophenyl-2-aminopropane (DOI) and lysergic acid diethylamide (LSD). Ligand binding causes a conformation change that triggers signaling via guanine nucleotide-binding…
78	HTR7	9606.ENSP00000337949	HTR7	5-hydroxytryptamine receptor 7; This is one of the several different receptors for 5- hydroxytryptamine (serotonin), a biogenic hormone that functions as a neurotransmitter, a hormone, and a mitogen. The activity of this receptor is mediated by G proteins that stimulate adenylate cyclase; Belongs to the G-protein coupled receptor 1 family
79	ICA1	9606.ENSP00000385570	ICA1	Islet cell autoantigen 1; May play a role in neurotransmitter secretion; Classical BAR domain containing
80	IL18	9606.ENSP00000280357	IL18	Interleukin-18; Augments natural killer cell activity in spleen cells and stimulates interferon gamma production in T-helper type I cells; Belongs to the IL-1 family
81	KCNK3	9606.ENSP00000306275	KCNK3	Potassium channel subfamily K member 3; pH-dependent, voltage-insensitive, background potassium channel protein. Rectification direction results from potassium ion concentration on either side of the membrane. Acts as an outward rectifier when external potassium concentration is low. When external potassium concentration is high, current is inward; Belongs to the two pore domain potassium channel…
82	KIT	9606.ENSP00000288135	KIT	Mast/stem cell growth factor receptor Kit; Tyrosine-protein kinase that acts as cell-surface receptor for the cytokine KITLG/SCF and plays an essential role in the regulation of cell survival and proliferation, hematopoiesis, stem cell maintenance, gametogenesis, mast cell development, migration and function, and in melanogenesis. In response to KITLG/SCF binding, KIT can activate several signali…
83	LPL	9606.ENSP00000309757	LPL	Lipoprotein lipase; The primary function of this lipase is the hydrolysis of triglycerides of circulating chylomicrons and very low density lipoproteins (VLDL). Binding to heparin sulfate proteogylcans at the cell surface is vital to the function. The apolipoprotein, APOC2, acts as a coactivator of LPL activity in the presence of lipids on the luminal surface of vascular endothelium (By similarit…
84	MAOB	9606.ENSP00000367309	MAOB	Amine oxidase [flavin-containing] B; Catalyzes the oxidative deamination of biogenic and xenobiotic amines and has important functions in the metabolism of neuroactive and vasoactive amines in the central nervous system and peripheral tissues. MAOB preferentially degrades benzylamine and phenylethylamine
85	MAP3K3	9606.ENSP00000354927	MAP3K3	Mitogen-activated protein kinase kinase kinase 3; Component of a protein kinase signal transduction cascade. Mediates activation of the NF-kappa-B, AP1 and DDIT3 transcriptional regulators
86	MEST	9606.ENSP00000223215	MEST	Mesoderm-specific transcript homolog protein; Mesoderm specific transcript; Belongs to the AB hydrolase superfamily
87	MICA	9606.ENSP00000413079	MICA	MHC class I polypeptide-related sequence A; Seems to have no role in antigen presentation. Acts as a stress-induced self-antigen that is recognized by gamma delta T- cells. Ligand for the KLRK1/NKG2D receptor. Binding to KLRK1 leads to cell lysis; Belongs to the MHC class I family. MIC subfamily
88	MITF	9606.ENSP00000295600	MITF	Microphthalmia-associated transcription factor; Transcription factor that regulates the expression of genes with essential roles in cell differentiation, proliferation and survival. Binds to M-boxes (5'-TCATGTG-3') and symmetrical DNA sequences (E-boxes) (5'-CACGTG-3') found in the promoters of target genes, such as BCL2 and tyrosinase (TYR). Plays an important role in melanocyte development by r…
89	ATXN3	9606.ENSP00000478320	ATXN3	Ataxin-3; Deubiquitinating enzyme involved in protein homeostasis maintenance, transcription, cytoskeleton regulation, myogenesis and degradation of misfolded chaperone substrates. Binds long polyubiquitin chains and trims them, while it has weak or no activity against chains of 4 or less ubiquitins. Involved in degradation of misfolded chaperone substrates via its interaction with STUB1/CHIP: re…
90	MN1	9606.ENSP00000304956	MN1	Transcriptional activator MN1; Transcriptional activator which specifically regulates expression of TBX22 in the posterior region of the developing palate. Required during later stages of palate development for growth and medial fusion of the palatal shelves. Promotes maturation and normal function of calvarial osteoblasts, including expression of the osteoclastogenic cytokine TNFSF11/RANKL. Nece…
91	NDUFA1	9606.ENSP00000360492	NDUFA1	NADH dehydrogenase [ubiquinone] 1 alpha subcomplex subunit 1; Accessory subunit of the mitochondrial membrane respiratory chain NADH dehydrogenase (Complex I), that is believed not to be involved in catalysis. Complex I functions in the transfer of electrons from NADH to the respiratory chain. The immediate electron acceptor for the enzyme is believed to be ubiquinone; NADH:ubiquinone oxidoreduct…
92	NDUFA4	9606.ENSP00000339720	NDUFA4	Cytochrome c oxidase subunit NDUFA4; Cytochrome c oxidase (COX, complex IV) is the terminal component of the mitochondrial respiratory chain that catalyzes the reduction of oxygen to water. Required for complex IV maintenance
93	NDUFA6	9606.ENSP00000418842	NDUFA6	NADH dehydrogenase [ubiquinone] 1 alpha subcomplex subunit 6; Accessory subunit of the mitochondrial membrane respiratory chain NADH dehydrogenase (Complex I), that is believed to be not involved in catalysis. Complex I functions in the transfer of electrons from NADH to the respiratory chain. The immediate electron acceptor for the enzyme is believed to be ubiquinone; LYR motif containing
94	NDUFB1	9606.ENSP00000330787	NDUFB1	NADH dehydrogenase [ubiquinone] 1 beta subcomplex subunit 1; Accessory subunit of the mitochondrial membrane respiratory chain NADH dehydrogenase (Complex I) that is believed not to be involved in catalysis. Complex I functions in the transfer of electrons from NADH to the respiratory chain. The immediate electron acceptor for the enzyme is believed to be ubiquinone
95	NDUFB2	9606.ENSP00000419087	NDUFB2	NADH dehydrogenase [ubiquinone] 1 beta subcomplex subunit 2, mitochondrial; Accessory subunit of the mitochondrial membrane respiratory chain NADH dehydrogenase (Complex I), that is believed not to be involved in catalysis. Complex I functions in the transfer of electrons from NADH to the respiratory chain. The immediate electron acceptor for the enzyme is believed to be ubiquinone; NADH:ubiquino…
96	NDUFB9	9606.ENSP00000276689	NDUFB9	NADH dehydrogenase [ubiquinone] 1 beta subcomplex subunit 9; Accessory subunit of the mitochondrial membrane respiratory chain NADH dehydrogenase (Complex I), that is believed to be not involved in catalysis. Complex I functions in the transfer of electrons from NADH to the respiratory chain. The immediate electron acceptor for the enzyme is believed to be ubiquinone
97	NDUFV1	9606.ENSP00000322450	NDUFV1	NADH dehydrogenase [ubiquinone] flavoprotein 1, mitochondrial; Core subunit of the mitochondrial membrane respiratory chain NADH dehydrogenase (Complex I) that is believed to belong to the minimal assembly required for catalysis. Complex I functions in the transfer of electrons from NADH to the respiratory chain. The immediate electron acceptor for the enzyme is believed to be ubiquinone (By simi…
98	NDUFV2	9606.ENSP00000327268	NDUFV2	NADH dehydrogenase [ubiquinone] flavoprotein 2, mitochondrial; Core subunit of the mitochondrial membrane respiratory chain NADH dehydrogenase (Complex I) that is believed to belong to the minimal assembly required for catalysis. Complex I functions in the transfer of electrons from NADH to the respiratory chain. The immediate electron acceptor for the enzyme is believed to be ubiquinone (By simi…
99	NEFM	9606.ENSP00000221166	NEFM	Neurofilament medium polypeptide; Neurofilaments usually contain three intermediate filament proteins: L, M, and H which are involved in the maintenance of neuronal caliber
100	NGFR	9606.ENSP00000172229	NGFR	Tumor necrosis factor receptor superfamily member 16; Plays a role in the regulation of the translocation of GLUT4 to the cell surface in adipocytes and skeletal muscle cells in response to insulin, probably by regulating RAB31 activity, and thereby contributes to the regulation of insulin-dependent glucose uptake (By similarity). Low affinity receptor which can bind to NGF, BDNF, NT-3, and NT-4.…
101	NOVA1	9606.ENSP00000438875	NOVA1	RNA-binding protein Nova-1; May regulate RNA splicing or metabolism in a specific subset of developing neurons
102	OAT	9606.ENSP00000357838	OAT	Ornithine aminotransferase, mitochondrial; Ornithine aminotransferase
103	OPRK1	9606.ENSP00000265572	OPRK1	Kappa-type opioid receptor; G-protein coupled opioid receptor that functions as receptor for endogenous alpha-neoendorphins and dynorphins, but has low affinity for beta-endorphins. Also functions as receptor for various synthetic opioids and for the psychoactive diterpene salvinorin A. Ligand binding causes a conformation change that triggers signaling via guanine nucleotide-binding proteins (G …
104	FURIN	9606.ENSP00000483552	FURIN	Furin; Furin is likely to represent the ubiquitous endoprotease activity within constitutive secretory pathways and capable of cleavage at the RX(K/R)R consensus motif; Proprotein convertase subtilisin/kexin family
105	PCSK1	9606.ENSP00000308024	PCSK1	Neuroendocrine convertase 1; Involved in the processing of hormone and other protein precursors at sites comprised of pairs of basic amino acid residues. Substrates include POMC, renin, enkephalin, dynorphin, somatostatin, insulin and AGRP; Belongs to the peptidase S8 family. Furin subfamily
106	PDYN	9606.ENSP00000440185	PDYN	Proenkephalin-B; Leu-enkephalins compete with and mimic the effects of opiate drugs. They play a role in a number of physiologic functions, including pain perception and responses to stress (By similarity); Belongs to the opioid neuropeptide precursor family
107	PENK	9606.ENSP00000324248	PENK	Proenkephalin-A; Met- and Leu-enkephalins compete with and mimic the effects of opiate drugs. They play a role in a number of physiologic functions, including pain perception and responses to stress. PENK(114-133) and PENK(237-258) increase glutamate release in the striatum. PENK(114-133) decreases GABA concentration in the striatum; Belongs to the opioid neuropeptide precursor family
108	SLC25A3	9606.ENSP00000228318	SLC25A3	Phosphate carrier protein, mitochondrial; Transport of phosphate groups from the cytosol to the mitochondrial matrix. Phosphate is cotransported with H(+). May play a role regulation of the mitochondrial permeability transition pore (mPTP); Solute carriers
109	PIK3CG	9606.ENSP00000352121	PIK3CG	Phosphatidylinositol 4,5-bisphosphate 3-kinase catalytic subunit gamma isoform; Phosphoinositide-3-kinase (PI3K) that phosphorylates PtdIns(4,5)P2 (Phosphatidylinositol 4,5-bisphosphate) to generate phosphatidylinositol 3,4,5-trisphosphate (PIP3). PIP3 plays a key role by recruiting PH domain-containing proteins to the membrane, including AKT1 and PDPK1, activating signaling cascades involved in …
110	PLAGL1	9606.ENSP00000353734	PLAGL1	Zinc finger protein PLAGL1; Shows weak transcriptional activatory activity. Transcriptional regulator of the type 1 receptor for pituitary adenylate cyclase-activating polypeptide; Belongs to the krueppel C2H2-type zinc-finger protein family
111	PNOC	9606.ENSP00000301908	PNOC	Prepronociceptin; Nociceptin: Ligand of the opioid receptor-like receptor OPRL1. It may act as a transmitter in the brain by modulating nociceptive and locomotor behavior. May be involved in neuronal differentiation and development; Belongs to the opioid neuropeptide precursor family
112	PNMT	9606.ENSP00000269582	PNMT	Phenylethanolamine N-methyltransferase; Converts noradrenaline to adrenaline; Belongs to the class I-like SAM-binding methyltransferase superfamily. NNMT/PNMT/TEMT family
113	PRELP	9606.ENSP00000343924	PRELP	Prolargin; May anchor basement membranes to the underlying connective tissue; Small leucine rich repeat proteoglycans
114	SRGN	9606.ENSP00000242465	SRGN	Serglycin; Plays a role in formation of mast cell secretory granules and mediates storage of various compounds in secretory vesicles. Required for storage of some proteases in both connective tissue and mucosal mast cells and for storage of granzyme B in T-lymphocytes. Plays a role in localizing neutrophil elastase in azurophil granules of neutrophils. Mediates processing of MMP2. Plays a role in…
115	PRSS2	9606.ENSP00000485444	PRSS3P2	Trypsin-2; In the ileum, may be involved in defensin processing, including DEFA5; Belongs to the peptidase S1 family
116	PTGFRN	9606.ENSP00000376899	PTGFRN	Prostaglandin F2 receptor negative regulator; Inhibits the binding of prostaglandin F2-alpha (PGF2- alpha) to its specific FP receptor, by decreasing the receptor number rather than the affinity constant. Functional coupling with the prostaglandin F2-alpha receptor seems to occur (By similarity); CD molecules
117	RAF1	9606.ENSP00000251849	RAF1	RAF proto-oncogene serine/threonine-protein kinase; Serine/threonine-protein kinase that acts as a regulatory link between the membrane-associated Ras GTPases and the MAPK/ERK cascade, and this critical regulatory link functions as a switch determining cell fate decisions including proliferation, differentiation, apoptosis, survival and oncogenic transformation. RAF1 activation initiates a mitoge…
118	RGS4	9606.ENSP00000397181	RGS4	Regulator of G-protein signaling 4; Inhibits signal transduction by increasing the GTPase activity of G protein alpha subunits thereby driving them into their inactive GDP-bound form. Activity on G(z)-alpha is inhibited by phosphorylation of the G-protein. Activity on G(z)-alpha and G(i)-alpha-1 is inhibited by palmitoylation of the G-protein
119	RNASE6	9606.ENSP00000302046	RNASE6	Ribonuclease K6; May have a role in host defense; Ribonuclease A family
120	ROBO2	9606.ENSP00000417335	ROBO2	Roundabout homolog 2; Receptor for SLIT2, and probably SLIT1, which are thought to act as molecular guidance cue in cellular migration, including axonal navigation at the ventral midline of the neural tube and projection of axons to different regions during neuronal development; Belongs to the immunoglobulin superfamily. ROBO family
121	ROM1	9606.ENSP00000278833	ROM1	Rod outer segment membrane protein 1; May function as an adhesion molecule involved in stabilization and compaction of outer segment disks or in the maintenance of the curvature of the rim. It is essential for disk morphogenesis; Tetraspanins
122	RPL39	9606.ENSP00000355315	RPL39	Ribosomal protein L39; Belongs to the eukaryotic ribosomal protein eL39 family
123	RPS6KA1	9606.ENSP00000435412	RPS6KA1	Ribosomal protein S6 kinase alpha-1; Serine/threonine-protein kinase that acts downstream of ERK (MAPK1/ERK2 and MAPK3/ERK1) signaling and mediates mitogenic and stress-induced activation of the transcription factors CREB1, ETV1/ER81 and NR4A1/NUR77, regulates translation through RPS6 and EIF4B phosphorylation, and mediates cellular proliferation, survival, and differentiation by modulating mTOR …
124	RREB1	9606.ENSP00000369270	RREB1	Ras-responsive element-binding protein 1; Transcription factor that binds specifically to the RAS- responsive elements (RRE) of gene promoters. May be involved in Ras/Raf-mediated cell differentiation by enhancing calcitonin expression. Represses the angiotensinogen gene. Negatively regulates the transcriptional activity of AR. Potentiates the transcriptional activity of NEUROD1; Zinc fingers C2H…
125	S100A6	9606.ENSP00000357709	S100A6	Protein S100-A6; May function as calcium sensor and modulator, contributing to cellular calcium signaling. May function by interacting with other proteins, such as TPR-containing proteins, and indirectly play a role in many physiological processes such as the reorganization of the actin cytoskeleton and in cell motility. Binds 2 calcium ions. Calcium binding is cooperative; EF-hand domain contain…
126	CCL2	9606.ENSP00000225831	CCL2	C-C motif chemokine 2; Chemotactic factor that attracts monocytes and basophils but not neutrophils or eosinophils. Augments monocyte anti-tumor activity. Has been implicated in the pathogenesis of diseases characterized by monocytic infiltrates, like psoriasis, rheumatoid arthritis or atherosclerosis. May be involved in the recruitment of monocytes into the arterial wall during the disease proce…
127	SCG5	9606.ENSP00000300175	SCG5	Neuroendocrine protein 7B2; Acts as a molecular chaperone for PCSK2/PC2, preventing its premature activation in the regulated secretory pathway. Binds to inactive PCSK2 in the endoplasmic reticulum and facilitates its transport from there to later compartments of the secretory pathway where it is proteolytically matured and activated. Also required for cleavage of PCSK2 but does not appear to be …
128	SHMT1	9606.ENSP00000318868	SHMT1	Serine hydroxymethyltransferase, cytosolic; Interconversion of serine and glycine
129	SHOX2	9606.ENSP00000374240	SHOX2	Short stature homeobox protein 2; May be a growth regulator and have a role in specifying neural systems involved in processing somatosensory information, as well as in face and body structure formation; PRD class homeoboxes and pseudogenes
130	SIM2	9606.ENSP00000290399	SIM2	Single-minded homolog 2; Transcription factor that may be a master gene of CNS development in cooperation with Arnt. It may have pleiotropic effects in the tissues expressed during development; Basic helix-loop-helix proteins
131	SLC6A12	9606.ENSP00000399136	SLC6A12	Sodium- and chloride-dependent betaine transporter; Transports betaine and GABA. May have a role in regulation of GABAergic transmission in the brain through the reuptake of GABA into presynaptic terminals, as well as in osmotic regulation; Solute carriers
132	SLC16A2	9606.ENSP00000465734	SLC16A2	Monocarboxylate transporter 8; Very active and specific thyroid hormone transporter. Stimulates cellular uptake of thyroxine (T4), triiodothyronine (T3), reverse triiodothyronine (rT3) and diidothyronine. Does not transport Leu, Phe, Trp or Tyr; Belongs to the major facilitator superfamily. Monocarboxylate porter (TC 2.A.1.13) family
133	SLC22A5	9606.ENSP00000245407	SLC22A5	Solute carrier family 22 member 5; Sodium-ion dependent, high affinity carnitine transporter. Involved in the active cellular uptake of carnitine. Transports one sodium ion with one molecule of carnitine. Also transports organic cations such as tetraethylammonium (TEA) without the involvement of sodium. Also relative uptake activity ratio of carnitine to TEA is 11.3; Solute carriers
134	SLN	9606.ENSP00000435380	SLN	Sarcolipin; Reversibly inhibits the activity of ATP2A1 in sarcoplasmic reticulum by decreasing the apparent affinity of the ATPase for Ca(2+). Modulates calcium re-uptake during muscle relaxation and plays an important role in calcium homeostasis in muscle. Required for muscle-based, non-shivering thermogenesis (By similarity); Belongs to the sarcolipin family
135	SMARCA4	9606.ENSP00000395654	SMARCA4	Transcription activator BRG1; Involved in transcriptional activation and repression of select genes by chromatin remodeling (alteration of DNA-nucleosome topology). Component of SWI/SNF chromatin remodeling complexes that carry out key enzymatic activities, changing chromatin structure by altering DNA-histone contacts within a nucleosome in an ATP-dependent manner. Component of the CREST-BRG1 com…
136	SOS1	9606.ENSP00000387784	SOS1	Son of sevenless homolog 1; Promotes the exchange of Ras-bound GDP by GTP. Probably by promoting Ras activation, regulates phosphorylation of MAP kinase MAPK3 in response to EGF. Catalytic component of a trimeric complex that participates in transduction of signals from Ras to Rac by promoting the Rac-specific guanine nucleotide exchange factor (GEF) activity (By similarity); Pleckstrin homology …
137	SPTAN1	9606.ENSP00000361824	SPTAN1	Spectrin alpha chain, non-erythrocytic 1; Fodrin, which seems to be involved in secretion, interacts with calmodulin in a calcium-dependent manner and is thus candidate for the calcium-dependent movement of the cytoskeleton at the membrane; EF-hand domain containing
138	SSTR1	9606.ENSP00000267377	SSTR1	Somatostatin receptor type 1; Receptor for somatostatin with higher affinity for somatostatin-14 than -28. This receptor is coupled via pertussis toxin sensitive G proteins to inhibition of adenylyl cyclase. In addition it stimulates phosphotyrosine phosphatase and Na(+)/H(+) exchanger via pertussis toxin insensitive G proteins
139	STAT5B	9606.ENSP00000293328	STAT5B	Signal transducer and activator of transcription 5B; Carries out a dual function: signal transduction and activation of transcription. Mediates cellular responses to the cytokine KITLG/SCF and other growth factors. Binds to the GAS element and activates PRL-induced transcription. Positively regulates hematopoietic/erythroid differentiation
140	STK3	9606.ENSP00000429744	STK3	Serine/threonine-protein kinase 3; Stress-activated, pro-apoptotic kinase which, following caspase-cleavage, enters the nucleus and induces chromatin condensation followed by internucleosomal DNA fragmentation. Key component of the Hippo signaling pathway which plays a pivotal role in organ size control and tumor suppression by restricting proliferation and promoting apoptosis. The core of this p…
141	SYT1	9606.ENSP00000261205	SYT1	Synaptotagmin-1; May have a regulatory role in the membrane interactions during trafficking of synaptic vesicles at the active zone of the synapse. It binds acidic phospholipids with a specificity that requires the presence of both an acidic head group and a diacyl backbone. A Ca(2+)-dependent interaction between synaptotagmin and putative receptors for activated protein kinase C has also been re…
142	TAC1	9606.ENSP00000321106	TAC1	Protachykinin-1; Tachykinins are active peptides which excite neurons, evoke behavioral responses, are potent vasodilators and secretagogues, and contract (directly or indirectly) many smooth muscles; Endogenous ligands
143	PPP1R11	9606.ENSP00000365963	PPP1R11	Protein phosphatase 1 regulatory subunit 11; Inhibitor of protein phosphatase 1; Cilia and flagella associated
144	TGFBR3	9606.ENSP00000212355	TGFBR3	Transforming growth factor beta receptor type 3; Binds to TGF-beta. Could be involved in capturing and retaining TGF-beta for presentation to the signaling receptors; Proteoglycans
145	KLF10	9606.ENSP00000285407	KLF10	Krueppel-like factor 10; Transcriptional repressor which binds to the consensus sequence 5'-GGTGTG-3'. Plays a role in the regulation of the circadian clock; binds to the GC box sequence in the promoter of the core clock component ARTNL/BMAL1 and represses its transcriptional activity. Regulates the circadian expression of genes involved in lipogenesis, gluconeogenesis, and glycolysis in the live…
146	TIMP1	9606.ENSP00000218388	TIMP1	Metalloproteinase inhibitor 1; Metalloproteinase inhibitor that functions by forming one to one complexes with target metalloproteinases, such as collagenases, and irreversibly inactivates them by binding to their catalytic zinc cofactor. Acts on MMP1, MMP2, MMP3, MMP7, MMP8, MMP9, MMP10, MMP11, MMP12, MMP13 and MMP16. Does not act on MMP14. Also functions as a growth factor that regulates cell d…
147	TNFRSF1B	9606.ENSP00000365435	TNFRSF1B	Tumor necrosis factor receptor superfamily member 1B; Receptor with high affinity for TNFSF2/TNF-alpha and approximately 5-fold lower affinity for homotrimeric TNFSF1/lymphotoxin-alpha. The TRAF1/TRAF2 complex recruits the apoptotic suppressors BIRC2 and BIRC3 to TNFRSF1B/TNFR2. This receptor mediates most of the metabolic effects of TNF-alpha. Isoform 2 blocks TNF-alpha-induced apoptosis, which …
148	TNNI2	9606.ENSP00000371331	TNNI2	Troponin I, fast skeletal muscle; Troponin I is the inhibitory subunit of troponin, the thin filament regulatory complex which confers calcium-sensitivity to striated muscle actomyosin ATPase activity
149	TPD52L1	9606.ENSP00000434142	TPD52L1	Tumor protein D52 like 1
150	TPM4	9606.ENSP00000345230	TPM4	Tropomyosin alpha-4 chain; Tropomyosin 4; Tropomyosins
151	TRPC3	9606.ENSP00000368966	TRPC3	Short transient receptor potential channel 3; Thought to form a receptor-activated non-selective calcium permeant cation channel. Probably is operated by a phosphatidylinositol second messenger system activated by receptor tyrosine kinases or G-protein coupled receptors. Activated by diacylglycerol (DAG) in a membrane-delimited fashion, independently of protein kinase C, and by inositol 1,4,5- tr…
152	PHLDA2	9606.ENSP00000319231	PHLDA2	Pleckstrin homology-like domain family A member 2; Plays a role in regulating placenta growth. May act via its PH domain that competes with other PH domain-containing proteins, thereby preventing their binding to membrane lipids (By similarity); Belongs to the PHLDA2 family
153	UCHL1	9606.ENSP00000284440	UCHL1	Ubiquitin carboxyl-terminal hydrolase isozyme L1; Ubiquitin-protein hydrolase involved both in the processing of ubiquitin precursors and of ubiquitinated proteins. This enzyme is a thiol protease that recognizes and hydrolyzes a peptide bond at the C-terminal glycine of ubiquitin. Also binds to free monoubiquitin and may prevent its degradation in lysosomes. The homodimer may have ATP-independen…
154	UNG	9606.ENSP00000242576	UNG	Uracil-DNA glycosylase; Excises uracil residues from the DNA which can arise as a result of misincorporation of dUMP residues by DNA polymerase or due to deamination of cytosine; Belongs to the uracil-DNA glycosylase (UDG) superfamily. UNG family
155	UQCRFS1	9606.ENSP00000306397	UQCRFS1	Cytochrome b-c1 complex subunit Rieske, mitochondrial; Cytochrome b-c1 complex subunit Rieske, mitochondrial: Component of the mitochondrial ubiquinol-cytochrome c reductase complex dimer (complex III dimer), which is a respiratory chain that generates an electrochemical potential coupled to ATP synthesis. Incorporation of UQCRFS1 is the penultimate step in complex III assembly (By similarity)
156	VLDLR	9606.ENSP00000371532	VLDLR	Very low-density lipoprotein receptor; Binds VLDL and transports it into cells by endocytosis. In order to be internalized, the receptor-ligand complexes must first cluster into clathrin-coated pits. Binding to Reelin induces tyrosine phosphorylation of Dab1 and modulation of Tau phosphorylation (By similarity); Low density lipoprotein receptors
157	VRK1	9606.ENSP00000216639	VRK1	Serine/threonine-protein kinase VRK1; Serine/threonine kinase involved in Golgi disassembly during the cell cycle: following phosphorylation by PLK3 during mitosis, required to induce Golgi fragmentation. Acts by mediating phosphorylation of downstream target protein. Phosphorylates 'Thr- 18' of p53/TP53 and may thereby prevent the interaction between p53/TP53 and MDM2. Phosphorylates casein and …
158	VWF	9606.ENSP00000261405	VWF	Von Willebrand factor; Important in the maintenance of hemostasis, it promotes adhesion of platelets to the sites of vascular injury by forming a molecular bridge between sub-endothelial collagen matrix and platelet-surface receptor complex GPIb-IX-V. Also acts as a chaperone for coagulation factor VIII, delivering it to the site of injury, stabilizing its heterodimeric structure and protecting i…
159	WEE1	9606.ENSP00000402084	WEE1	Wee1-like protein kinase; Acts as a negative regulator of entry into mitosis (G2 to M transition) by protecting the nucleus from cytoplasmically activated cyclin B1-complexed CDK1 before the onset of mitosis by mediating phosphorylation of CDK1 on 'Tyr-15'. Specifically phosphorylates and inactivates cyclin B1-complexed CDK1 reaching a maximum during G2 phase and a minimum as cells enter M phase.…
160	ZBTB16	9606.ENSP00000338157	ZBTB16	Zinc finger and BTB domain-containing protein 16; Probable transcription factor. May play a role in myeloid maturation and in the development and/or maintenance of other differentiated tissues. Probable substrate-recognition component of an E3 ubiquitin-protein ligase complex which mediates the ubiquitination and subsequent proteasomal degradation of target proteins; Belongs to the krueppel C2H2-…
161	ZNF179	9606.ENSP00000454919	RNF112	Ring finger protein 112
162	PRDM2	9606.ENSP00000235372	PRDM2	PR domain zinc finger protein 2; S-adenosyl-L-methionine-dependent histone methyltransferase that specifically methylates 'Lys-9' of histone H3. May function as a DNA-binding transcription factor. Binds to the macrophage-specific TPA-responsive element (MTE) of the HMOX1 (heme oxygenase 1) gene and may act as a transcriptional activator of this gene; Belongs to the class V-like SAM-binding methyl…
163	SCG2	9606.ENSP00000304133	SCG2	Secretogranin-2; Secretogranin-2 is a neuroendocrine secretory granule protein, which is the precursor for biologically active peptides; Granins
164	JTV1	9606.ENSP00000223029	AIMP2	Aminoacyl tRNA synthase complex-interacting multifunctional protein 2; Required for assembly and stability of the aminoacyl- tRNA synthase complex. Mediates ubiquitination and degradation of FUBP1, a transcriptional activator of MYC, leading to MYC down-regulation which is required for aveolar type II cell differentiation. Blocks MDM2-mediated ubiquitination and degradation of p53/TP53. Functions…
165	PPAP2A	9606.ENSP00000264775	PPAP2A	Phospholipid phosphatase 1; Phosphatidic acid phosphatase type 2A
166	RNASET2	9606.ENSP00000426455	RNASET2	Ribonuclease T2; Has ribonuclease activity, with higher activity at acidic pH. Probably is involved in lysosomal degradation of ribosomal RNA (By similarity). Probably plays a role in cellular RNA catabolism; Belongs to the RNase T2 family
167	AKR1C3	9606.ENSP00000369927	AKR1C3	Aldo-keto reductase family 1 member C3; Catalyzes the conversion of aldehydes and ketones to alcohols. Catalyzes the reduction of prostaglandin (PG) D2, PGH2 and phenanthrenequinone (PQ) and the oxidation of 9-alpha,11-beta- PGF2 to PGD2. Functions as a bi-directional 3-alpha-, 17-beta- and 20-alpha HSD. Can interconvert active androgens, estrogens and progestins with their cognate inactive metab…
168	TNFRSF10B	9606.ENSP00000276431	TNFRSF10B	Tumor necrosis factor receptor superfamily member 10B; Receptor for the cytotoxic ligand TNFSF10/TRAIL. The adapter molecule FADD recruits caspase-8 to the activated receptor. The resulting death-inducing signaling complex (DISC) performs caspase-8 proteolytic activation which initiates the subsequent cascade of caspases (aspartate-specific cysteine proteases) mediating apoptosis. Promotes the ac…
169	CDC123	9606.ENSP00000281141	CDC123	Cell division cycle protein 123 homolog; Required for S phase entry of the cell cycle
170	HAP1	9606.ENSP00000334002	HAP1	Huntingtin-associated protein 1; Originally identified as neuronal protein that specifically associates with HTT/huntingtin and the binding is enhanced by an expanded polyglutamine repeat within HTT possibly affecting HAP1 interaction properties. Both HTT and HAP1 are involved in intracellular trafficking and HAP1 is proposed to link HTT to motor proteins and/or transport cargos. Seems to play a …
171	MAGI1	9606.ENSP00000385450	MAGI1	Membrane-associated guanylate kinase, WW and PDZ domain-containing protein 1; May play a role as scaffolding protein at cell-cell junctions. May regulate acid-induced ASIC3 currents by modulating its expression at the cell surface (By similarity); Membrane associated guanylate kinases
172	DHRS3	9606.ENSP00000480439	DHRS3	Short-chain dehydrogenase/reductase 3; Catalyzes the reduction of all-trans-retinal to all- trans-retinol in the presence of NADPH; Short chain dehydrogenase/reductase superfamily
173	SCYE1	9606.ENSP00000378191	AIMP1	Aminoacyl tRNA synthase complex-interacting multifunctional protein 1; Non-catalytic component of the multisynthase complex. Stimulates the catalytic activity of cytoplasmic arginyl-tRNA synthase. Binds tRNA. Possesses inflammatory cytokine activity. Negatively regulates TGF-beta signaling through stabilization of SMURF2 by binding to SMURF2 and inhibiting its SMAD7-mediated degradation. Involved…
174	MAPKAPK2	9606.ENSP00000356070	MAPKAPK2	MAP kinase-activated protein kinase 2; Stress-activated serine/threonine-protein kinase involved in cytokine production, endocytosis, reorganization of the cytoskeleton, cell migration, cell cycle control, chromatin remodeling, DNA damage response and transcriptional regulation. Following stress, it is phosphorylated and activated by MAP kinase p38-alpha/MAPK14, leading to phosphorylation of subs…
175	SLC9A3R1	9606.ENSP00000262613	SLC9A3R1	Na(+)/H(+) exchange regulatory cofactor NHE-RF1; Scaffold protein that connects plasma membrane proteins with members of the ezrin/moesin/radixin family and thereby helps to link them to the actin cytoskeleton and to regulate their surface expression. Necessary for recycling of internalized ADRB2. Was first known to play a role in the regulation of the activity and subcellular location of SLC9A3.…
176	NRXN3	9606.ENSP00000451648	NRXN3	Neurexin-3; Neuronal cell surface protein that may be involved in cell recognition and cell adhesion. May mediate intracellular signaling; Neurexins
177	LY86	9606.ENSP00000369286	LY86	Lymphocyte antigen 86; May cooperate with CD180 and TLR4 to mediate the innate immune response to bacterial lipopolysaccharide (LPS) and cytokine production. Important for efficient CD180 cell surface expression (By similarity)
178	HOMER2	9606.ENSP00000305632	HOMER2	Homer protein homolog 2; Postsynaptic density scaffolding protein. Binds and cross-links cytoplasmic regions of GRM1, GRM5, ITPR1, DNM3, RYR1, RYR2, SHANK1 and SHANK3. By physically linking GRM1 and GRM5 with ER-associated ITPR1 receptors, it aids the coupling of surface receptors to intracellular calcium release. May also couple GRM1 to PI3 kinase through its interaction with AGAP2. Isoforms can…
179	DNAJC6	9606.ENSP00000360108	DNAJC6	Putative tyrosine-protein phosphatase auxilin; Recruits HSPA8/HSC70 to clathrin-coated vesicles and promotes uncoating of clathrin-coated vesicles. Plays a role in clathrin-mediated endocytosis in neurons (By similarity); C2 tensin-type domain containing
180	HIPK3	9606.ENSP00000304226	HIPK3	Homeodomain-interacting protein kinase 3; Serine/threonine-protein kinase involved in transcription regulation, apoptosis and steroidogenic gene expression. Phosphorylates JUN and RUNX2. Seems to negatively regulate apoptosis by promoting FADD phosphorylation. Enhances androgen receptor-mediated transcription. May act as a transcriptional corepressor for NK homeodomain transcription factors. The …
181	ABI2	9606.ENSP00000295851	ABI2	Abl interactor 2; May act in regulation of cell growth and transformation by interacting with nonreceptor tyrosine kinases ABL1 and/or ABL2. Part of the WAVE complex that regulates lamellipodia formation. The WAVE complex regulates actin filament reorganization via its interaction with the Arp2/3 complex. Regulates ABL1/c-Abl-mediated phosphorylation of MENA. As component of the WAVE1 complex, re…
182	BASP1	9606.ENSP00000319281	BASP1	Brain abundant membrane attached signal protein 1; Belongs to the BASP1 family
183	YAP1	9606.ENSP00000478927	YAP1	Transcriptional coactivator YAP1; Transcriptional regulator which can act both as a coactivator and a corepressor and is the critical downstream regulatory target in the Hippo signaling pathway that plays a pivotal role in organ size control and tumor suppression by restricting proliferation and promoting apoptosis. The core of this pathway is composed of a kinase cascade wherein STK3/MST2 and ST…
184	IFI30	9606.ENSP00000384886	IFI30	Gamma-interferon-inducible lysosomal thiol reductase; Lysosomal thiol reductase that can reduce protein disulfide bonds. May facilitate the complete unfolding of proteins destined for lysosomal degradation. Plays an important role in antigen processing. Facilitates the generation of MHC class II- restricted epitodes from disulfide bond-containing antigen by the endocytic reduction of disulfide bo…
185	CAP2	9606.ENSP00000229922	CAP2	Adenylyl cyclase-associated protein 2; May have a regulatory bifunctional role; Belongs to the CAP family
186	FBLN5	9606.ENSP00000345008	FBLN5	Fibulin-5; Essential for elastic fiber formation, is involved in the assembly of continuous elastin (ELN) polymer and promotes the interaction of microfibrils and ELN. Stabilizes and organizes elastic fibers in the skin, lung and vasculature (By similarity). Promotes adhesion of endothelial cells through interaction of integrins and the RGD motif. Vascular ligand for integrin receptors which may …
187	CCT6B	9606.ENSP00000327191	CCT6B	T-complex protein 1 subunit zeta-2; Molecular chaperone; assists the folding of proteins upon ATP hydrolysis. Known to play a role, in vitro, in the folding of actin and tubulin (By similarity); Chaperonins
188	PGRMC1	9606.ENSP00000217971	PGRMC1	Membrane-associated progesterone receptor component 1; Component of a progesterone-binding protein complex. Binds progesterone. Has many reported cellular functions (heme homeostasis, interaction with CYPs); Belongs to the cytochrome b5 family. MAPR subfamily
189	ARID5A	9606.ENSP00000350078	ARID5A	AT-rich interactive domain-containing protein 5A; Binds to AT-rich stretches in the modulator region upstream of the human cytomegalovirus major intermediate early gene enhancer. May act as repressor and down-regulate enhancer- dependent gene expressison. May positively regulate chondrocyte-specific transcription such as of COL2A1 in collaboration with SOX9 and positively regulate histone H3 acet…
190	NMU	9606.ENSP00000264218	NMU	Neuromedin-U; Stimulates muscle contractions of specific regions of the gastrointestinal tract. In humans, NmU stimulates contractions of the ileum and urinary bladder; Belongs to the NmU family
191	NUPL2	9606.ENSP00000258742	NUPL2	Nucleoporin-like protein 2; Required for the export of mRNAs containing poly(A) tails from the nucleus into the cytoplasm. In case of infection by HIV-1, it may participate in the docking of viral Vpr at the nuclear envelope
192	AKAP13	9606.ENSP00000354718	AKAP13	A-kinase anchor protein 13; Scaffold protein that plays an important role in assembling signaling complexes downstream of several types of G protein-coupled receptors. Activates RHOA in response to signaling via G protein-coupled receptors via its function as Rho guanine nucleotide exchange factor. May also activate other Rho family members. Part of a kinase signaling complex that links ADRA1A an…
193	VSIG4	9606.ENSP00000363869	VSIG4	V-set and immunoglobulin domain-containing protein 4; Phagocytic receptor, strong negative regulator of T-cell proliferation and IL2 production. Potent inhibitor of the alternative complement pathway convertases; Immunoglobulin like domain containing
194	ACOT7	9606.ENSP00000367086	ACOT7	Cytosolic acyl coenzyme A thioester hydrolase; Acyl-CoA thioesterases are a group of enzymes that catalyze the hydrolysis of acyl-CoAs to the free fatty acid and coenzyme A (CoASH), providing the potential to regulate intracellular levels of acyl-CoAs, free fatty acids and CoASH. May play an important physiological function in brain. May play a regulatory role by modulating the cellular levels of…
195	TUSC2	9606.ENSP00000232496	TUSC2	Tumor suppressor candidate 2; May function as a tumor suppressor, inhibiting colony formation, causing G1 arrest and ultimately inducing apoptosis in homozygous 3p21.3 120-kb region-deficient cells; Belongs to the TUSC2 family
196	TBC1D1	9606.ENSP00000261439	TBC1D1	TBC1 domain family member 1; May act as a GTPase-activating protein for Rab family protein(s). May play a role in the cell cycle and differentiation of various tissues. Involved in the trafficking and translocation of GLUT4-containing vesicles and insulin-stimulated glucose uptake into cells (By similarity)
197	SIRT5	9606.ENSP00000476228	SIRT5	NAD-dependent protein deacylase sirtuin-5, mitochondrial; NAD-dependent lysine demalonylase, desuccinylase and deglutarylase that specifically removes malonyl, succinyl and glutaryl groups on target proteins. Activates CPS1 and contributes to the regulation of blood ammonia levels during prolonged fasting: acts by mediating desuccinylation and deglutarylation of CPS1, thereby increasing CPS1 acti…
198	RIMBP2	9606.ENSP00000261655	RIMBP2	RIMS-binding protein 2; Plays a role in the synaptic transmission as bifunctional linker that interacts simultaneously with RIMS1, RIMS2, CACNA1D and CACNA1B; Protein phosphatase 1 regulatory subunits
199	SPEF1	9606.ENSP00000369080	SPEF1	Sperm flagellar protein 1; Microtubule-associated protein involved in the stabilization of microtubules along the axis of migration during radial intercalation. Promotes the establishment and stabilization of an axis of microtubules required for the active migration of cells into the outer epithelium (By similarity). Microtubule- associated protein that promotes microtubule bundling and stabilize…
200	SNED1	9606.ENSP00000308893	SNED1	Sushi, nidogen and EGF-like domain-containing protein 1; Fibronectin type III domain containing
201	FBXO2	9606.ENSP00000346240	FBXO2	F-box only protein 2; Substrate recognition component of a SCF (SKP1-CUL1-F- box protein) E3 ubiquitin-protein ligase complex that mediates the ubiquitination and subsequent proteasomal degradation of target proteins. Involved in the endoplasmic reticulum-associated degradation pathway (ERAD) for misfolded lumenal proteins by recognizing and binding sugar chains on unfolded glycoproteins that are…
202	FBXO9	9606.ENSP00000244426	FBXO9	F-box only protein 9; Substrate recognition component of a SCF (SKP1-CUL1-F- box protein) E3 ubiquitin-protein ligase complex which mediates the ubiquitination and subsequent proteasomal degradation of TTI1 and TELO2 in a CK2-dependent manner, thereby directly regulating mTOR signaling. SCF(FBXO9) recognizes and binds mTORC1-bound TTI1 and TELO2 when they are phosphorylated by CK2 following growt…
203	LHX6	9606.ENSP00000377854	LHX6	LIM/homeobox protein Lhx6; Probable transcription factor required for the expression of a subset of genes involved in interneurons migration and development. Functions in the specification of cortical interneuron subtypes and in the migration of GABAergic interneuron precursors from the subpallium to the cerebral cortex (By similarity); LIM class homeoboxes
204	NUPR1	9606.ENSP00000379003	NUPR1	Nuclear protein 1, transcriptional regulator
205	NGFRAP1	9606.ENSP00000361728	NGFRAP1	Protein BEX3; May be a signaling adapter molecule involved in p75NTR- mediated apoptosis induced by NGF. Plays a role in zinc-triggered neuronal death (By similarity). May play an important role in the pathogenesis of neurogenetic diseases
206	TUBG2	9606.ENSP00000251412	TUBG2	Tubulin gamma-2 chain; Tubulin is the major constituent of microtubules. The gamma chain is found at microtubule organizing centers (MTOC) such as the spindle poles or the centrosome. Pericentriolar matrix component that regulates alpha/beta chain minus-end nucleation, centrosome duplication and spindle formation (By similarity); Tubulins
207	CNTN6	9606.ENSP00000407822	CNTN6	Contactin-6; Contactins mediate cell surface interactions during nervous system development. Participates in oligodendrocytes generation by acting as a ligand of NOTCH1. Its association with NOTCH1 promotes NOTCH1 activation through the released notch intracellular domain (NICD) and subsequent translocation to the nucleus. Involved in motor coordination (By similarity); Belongs to the immunoglobu…
208	TOX3	9606.ENSP00000219746	TOX3	TOX high mobility group box family member 3; Transcriptional coactivator of the p300/CBP-mediated transcription complex. Activates transactivation through cAMP response element (CRE) sites. Protects against cell death by inducing antiapoptotic and repressing pro-apoptotic transcripts. Stimulates transcription from the estrogen-responsive or BCL-2 promoters. Required for depolarization-induced tra…
209	ACAD9	9606.ENSP00000312618	ACAD9	Acyl-CoA dehydrogenase family member 9, mitochondrial; Required for mitochondrial complex I assembly. Has a dehydrogenase activity on palmitoyl-CoA (C16:0) and stearoyl-CoA (C18:0). It is three times more active on palmitoyl-CoA than on stearoyl-CoA. However, it does not play a primary role in long-chain fatty acid oxidation in vivo. Has little activity on octanoyl-CoA (C8:0), butyryl-CoA (C4:0) …
210	SLC43A3	9606.ENSP00000434515	SLC43A3	Solute carrier family 43 member 3; Putative transporter; Belongs to the SLC43A transporter (TC 2.A.1.44) family
211	CCDC106	9606.ENSP00000465757	CCDC106	Coiled-coil domain-containing protein 106; Promotes the degradation of p53/TP53 protein and inhibits its transactivity
212	SERTAD1	9606.ENSP00000350633	SERTAD1	SERTA domain-containing protein 1; Acts at E2F-responsive promoters as coregulator to integrate signals provided by PHD- and/or bromodomain-containing transcription factors. Stimulates E2F1/TFDP1 transcriptional activity. Renders the activity of cyclin D1/CDK4 resistant to the inhibitory effects of CDKN2A/p16INK4A
213	NXPH1	9606.ENSP00000384551	NXPH1	Neurexophilin-1; May be signaling molecules that resemble neuropeptides and that act by binding to alpha-neurexins and possibly other receptors
214	KCNIP1	9606.ENSP00000414886	KCNIP1	Potassium voltage-gated channel interacting protein 1; EF-hand domain containing
215	CYP39A1	9606.ENSP00000275016	CYP39A1	24-hydroxycholesterol 7-alpha-hydroxylase; Involved in the bile acid metabolism. Has a preference for 24-hydroxycholesterol, and converts it into a 7-alpha- hydroxylated product; Cytochrome P450 family 39
216	TNFRSF12A	9606.ENSP00000326737	TNFRSF12A	Tumor necrosis factor receptor superfamily member 12A; Receptor for TNFSF12/TWEAK. Weak inducer of apoptosis in some cell types. Promotes angiogenesis and the proliferation of endothelial cells. May modulate cellular adhesion to matrix proteins; CD molecules
217	AIG1	9606.ENSP00000350509	AIG1	Androgen-induced gene 1 protein; May play a role in androgen-regulated growth of hair follicles; Belongs to the AIG1 family
218	TMEM66	9606.ENSP00000256255	SARAF	Store-operated calcium entry-associated regulatory factor; Negative regulator of store-operated Ca(2+) entry (SOCE) involved in protecting cells from Ca(2+) overfilling. In response to cytosolic Ca(2+) elevation after endoplasmic reticulum Ca(2+) refilling, promotes a slow inactivation of STIM (STIM1 or STIM2)- dependent SOCE activity: possibly act by facilitating the deoligomerization of STIM to…
219	FXYD5	9606.ENSP00000344254	FXYD5	FXYD domain-containing ion transport regulator 5; Involved in down-regulation of E-cadherin which results in reduced cell adhesion. Promotes metastasis; Belongs to the FXYD family
220	CYCS	9606.ENSP00000307786	CYCS	Cytochrome c; Electron carrier protein. The oxidized form of the cytochrome c heme group can accept an electron from the heme group of the cytochrome c1 subunit of cytochrome reductase. Cytochrome c then transfers this electron to the cytochrome oxidase complex, the final protein carrier in the mitochondrial electron-transport chain
221	CASZ1	9606.ENSP00000366221	CASZ1	Zinc finger protein castor homolog 1; Transcriptional activator. Involved in vascular assembly and morphogenesis through direct transcriptional regulation of EGFL7; Zinc fingers C2H2-type
222	GOLPH3L	9606.ENSP00000271732	GOLPH3L	Golgi phosphoprotein 3-like; Phosphatidylinositol-4-phosphate-binding protein that may antagonize the action of GOLPH3 which is required for the process of vesicle budding at the Golgi and anterograde transport to the plasma membrane
223	LRRC1	9606.ENSP00000359925	LRRC1	Leucine-rich repeat-containing protein 1; Leucine rich repeat containing 1
224	STEAP3	9606.ENSP00000376822	STEAP3	Metalloreductase STEAP3; Endosomal ferrireductase required for efficient transferrin-dependent iron uptake in erythroid cells. Participates in erythroid iron homeostasis by reducing Fe(3+) to Fe(2+). Can also reduce of Cu(2+) to Cu(1+), suggesting that it participates in copper homeostasis. Uses NADP(+) as acceptor. May play a role downstream of p53/TP53 to interface apoptosis and cell cycle prog…
225	CHDH	9606.ENSP00000319851	CHDH	Choline dehydrogenase, mitochondrial; Choline dehydrogenase
226	TASP1	9606.ENSP00000338624	TASP1	Threonine aspartase 1; Protease involved in KMT2A/MLL1 processing and, consequently, in the correct expression of the early HOXA gene cluster; Belongs to the Ntn-hydrolase family
227	FLJ10357	9606.ENSP00000298694	ARHGEF40	Rho guanine nucleotide exchange factor 40; May act as a guanine nucleotide exchange factor (GEF)
228	BEX1	9606.ENSP00000361813	BEX1	Protein BEX1; Signaling adapter molecule involved in p75NTR/NGFR signaling. Plays a role in cell cycle progression and neuronal differentiation. Inhibits neuronal differentiation in response to nerve growth factor (NGF). May act as a link between the cell cycle and neurotrophic factor signaling, possibly by functioning as an upstream modulator of receptor signaling, coordinating biological respon…
229	CBWD1	9606.ENSP00000366617	CBWD1	COBW domain containing 1
230	WSB2	9606.ENSP00000409131	WSB2	WD repeat and SOCS box-containing protein 2; May be a substrate-recognition component of a SCF-like ECS (Elongin-Cullin-SOCS-box protein) E3 ubiquitin ligase complex which mediates the ubiquitination and subsequent proteasomal degradation of target proteins; WD repeat domain containing
231	ERBB2IP	9606.ENSP00000426632	ERBB2IP	Erbin; Acts as an adapter for the receptor ERBB2, in epithelia. By binding the unphosphorylated 'Tyr-1248' of receptor ERBB2, it may contribute to stabilize this unphosphorylated state. Inhibits NOD2-dependent NF-kappa-B signaling and proinflammatory cytokine secretion; Belongs to the LAP (LRR and PDZ) protein family
232	NDUFA12	9606.ENSP00000330737	NDUFA12	NADH dehydrogenase [ubiquinone] 1 alpha subcomplex subunit 12; Accessory subunit of the mitochondrial membrane respiratory chain NADH dehydrogenase (Complex I), that is believed not to be involved in catalysis. Complex I functions in the transfer of electrons from NADH to the respiratory chain. The immediate electron acceptor for the enzyme is believed to be ubiquinone
233	CFC1	9606.ENSP00000259216	CFC1	Cryptic protein; NODAL coreceptor involved in the correct establishment of the left-right axis. May play a role in mesoderm and/or neural patterning during gastrulation; Belongs to the EGF-CFC (Cripto-1/FRL1/Cryptic) family
234	C21orf62	9606.ENSP00000444950	C21orf62	Uncharacterized protein C21orf62; Chromosome 21 open reading frame 62
235	BEX4	9606.ENSP00000361780	BEX4	Protein BEX4; May play a role in microtubule deacetylation by negatively regulating the SIRT2 deacetylase activity toward alpha- tubulin and thereby participate to the control of cell cycle progression and genomic stability; Brain expressed X-linked family
236	PARD3	9606.ENSP00000363921	PARD3	Partitioning defective 3 homolog; Adapter protein involved in asymmetrical cell division and cell polarization processes. Seems to play a central role in the formation of epithelial tight junctions. Targets the phosphatase PTEN to cell junctions (By similarity). Involved in Schwann cell peripheral myelination (By similarity). Association with PARD6B may prevent the interaction of PARD3 with F11R/…
237	CA10	9606.ENSP00000405388	CA10	Carbonic anhydrase-related protein 10; Does not have a catalytic activity; Belongs to the alpha-carbonic anhydrase family
238	NDRG3	9606.ENSP00000345292	NDRG3	Protein NDRG3; NDRG family member 3; Belongs to the NDRG family
239	ODZ2	9606.ENSP00000429430	TENM2	Teneurin-2; Involved in neural development, regulating the establishment of proper connectivity within the nervous system. Promotes the formation of filopodia and enlarged growth cone in neuronal cells. Induces homophilic cell-cell adhesion (By similarity). May function as a cellular signal transducer
240	FAM40B	9606.ENSP00000249344	STRIP2	Striatin-interacting protein 2; Plays a role in the regulation of cell morphology and cytoskeletal organization. Required in the control of cell shape; Belongs to the STRIP family
241	KIAA1622	9606.ENSP00000305924	PPP4R4	Serine/threonine-protein phosphatase 4 regulatory subunit 4; Putative regulatory subunit of serine/threonine-protein phosphatase 4; Armadillo-like helical domain containing
242	KIAA1627	9606.ENSP00000373474	METTL14	N6-adenosine-methyltransferase non-catalytic subunit; The METTL3-METTL14 heterodimer forms a N6- methyltransferase complex that methylates adenosine residues at the N(6) position of some mRNAs and regulates the circadian clock, differentiation of embryonic stem cells and cortical neurogenesis. In the heterodimer formed with METTL3, METTL14 constitutes the RNA-binding scaffold that recognizes the …
243	SQRDL	9606.ENSP00000260324	SQRDL	Sulfide:quinone oxidoreductase, mitochondrial; Catalyzes the oxidation of hydrogen sulfide with the help of a quinone, such as ubiquinone, giving rise to thiosulfate and ultimately to sulfane (molecular sulfur) atoms. Requires an additional electron acceptor; can use sulfite, sulfide or cyanide (in vitro)
244	SCOC	9606.ENSP00000477352	SCOC	Short coiled-coil protein; Positive regulator of amino acid starvation-induced autophagy; Belongs to the SCOC family
245	GALNT11	9606.ENSP00000416787	GALNT11	Polypeptide N-acetylgalactosaminyltransferase 11; Polypeptide N-acetylgalactosaminyltransferase that catalyzes the initiation of protein O-linked glycosylation and is involved in left/right asymmetry by mediating O-glycosylation of NOTCH1. O-glycosylation of NOTCH1 promotes activation of NOTCH1, modulating the balance between motile and immotile (sensory) cilia at the left-right organiser (LRO). …
246	GPSM3	9606.ENSP00000364180	GPSM3	G-protein-signaling modulator 3; Interacts with subunit of G(i) alpha proteins and regulates the activation of G(i) alpha proteins
247	HIF3A	9606.ENSP00000366898	HIF3A	Hypoxia-inducible factor 3-alpha; Isoform 5: Attenuates the ability of transcription factor HIF1A to bind to hypoxia-responsive elements (HRE) located within the enhancer/promoter of hypoxia-inducible target genes and hence inhibits HRE-driven transcriptional activation; Basic helix-loop-helix proteins
248	EPS8L2	9606.ENSP00000435585	EPS8L2	Epidermal growth factor receptor kinase substrate 8-like protein 2; Stimulates guanine exchange activity of SOS1. May play a role in membrane ruffling and remodeling of the actin cytoskeleton. In the cochlea, is required for stereocilia maintenance in adult hair cells (By similarity); Belongs to the EPS8 family
249	MRPS5	9606.ENSP00000272418	MRPS5	Mitochondrial ribosomal protein S5
250	TMEM38A	9606.ENSP00000187762	TMEM38A	Trimeric intracellular cation channel type A; Monovalent cation channel required for maintenance of rapid intracellular calcium release. May act as a potassium counter-ion channel that functions in synchronization with calcium release from intracellular stores
251	MGC4172	9606.ENSP00000482704	DHRS11	Dehydrogenase/reductase SDR family member 11; Catalyzes the conversion of the 17-keto group of estrone, 4- and 5-androstenes and 5-alpha-androstanes into their 17-beta-hydroxyl metabolites and the conversion of the 3-keto group of 3-, 3,17- and 3,20- diketosteroids into their 3-hydroxyl metabolites. Exhibits reductive 3-beta-hydroxysteroid dehydrogenase activity toward 5-beta-androstanes, 5-beta-…
252	TNIP2	9606.ENSP00000321203	TNIP2	TNFAIP3-interacting protein 2; Inhibits NF-kappa-B activation by blocking the interaction of RIPK1 with its downstream effector NEMO/IKBKG. Forms a ternary complex with NFKB1 and MAP3K8 but appears to function upstream of MAP3K8 in the TLR4 signaling pathway that regulates MAP3K8 activation. Involved in activation of the MEK/ERK signaling pathway during innate immune response; this function seems…
253	ECHDC3	9606.ENSP00000368517	ECHDC3	Enoyl-CoA hydratase domain-containing protein 3, mitochondrial; enoyl-CoA hydratase domain containing 3; Belongs to the enoyl-CoA hydratase/isomerase family
254	TCEAL4	9606.ENSP00000361712	TCEAL4	Transcription elongation factor A protein-like 4; May be involved in transcriptional regulation; Transcription elongation factor A like family
255	C20orf39	9606.ENSP00000366058	SYNDIG1	Synapse differentiation-inducing gene protein 1; May regulate AMPA receptor content at nascent synapses, and have a role in postsynaptic development and maturation; Belongs to the CD225/Dispanin family
256	TXNDC5	9606.ENSP00000369081	TXNDC5	Thioredoxin domain-containing protein 5; Possesses thioredoxin activity. Has been shown to reduce insulin disulfide bonds. Also complements protein disulfide- isomerase deficiency in yeast (By similarity)
257	URP2	9606.ENSP00000279227	FERMT3	Fermitin family homolog 3; Plays a central role in cell adhesion in hematopoietic cells. Acts by activating the integrin beta-1-3 (ITGB1, ITGB2 and ITGB3) (By similarity). Required for integrin-mediated platelet adhesion and leukocyte adhesion to endothelial cells. Required for activation of integrin beta-2 (ITGB2) in polymorphonuclear granulocytes (PMNs) (By similarity); Belongs to the kindlin f…
258	SLC4A11	9606.ENSP00000369399	SLC4A11	Sodium bicarbonate transporter-like protein 11; Transporter which plays an important role in sodium- mediated fluid transport in different organs. Prevents severe morphological changes of the cornea caused by increased sodium chloride concentrations in the stroma. In the inner ear, is involved in transport of potassium through the fibrocyte layer to the stria vascularis and is essential for the g…
260	HVCN1	9606.ENSP00000349181	HVCN1	Voltage-gated hydrogen channel 1; Mediates the voltage-dependent proton permeability of excitable membranes. Forms a proton-selective channel through which protons may pass in accordance with their electrochemical gradient. Proton efflux, accompanied by membrane depolarization, facilitates acute production of reactive oxygen species in phagocytosis
261	BEX2	9606.ENSP00000442521	BEX2	Protein BEX2; Regulator of mitochondrial apoptosis and G1 cell cycle in breast cancer. Protects the breast cancer cells against mitochondrial apoptosis and this effect is mediated through the modulation of BCL2 protein family, which involves the positive regulation of anti-apoptotic member BCL2 and the negative regulation of pro-apoptotic members BAD, BAK1 and PUMA. Required for the normal cell c…
262	PTPN5	9606.ENSP00000351342	PTPN5	Tyrosine-protein phosphatase non-receptor type 5; May regulate the activity of several effector molecules involved in synaptic plasticity and neuronal cell survival, including MAPKs, Src family kinases and NMDA receptors; Belongs to the protein-tyrosine phosphatase family. Non-receptor class subfamily
263	ATOH8	9606.ENSP00000304676	ATOH8	Protein atonal homolog 8; Transcription factor that binds a palindromic (canonical) core consensus DNA sequence 5'-CANNTG- 3' known as an E-box element, possibly as a heterodimer with other bHLH proteins. Regulates endothelial cell proliferation, migration and tube-like structures formation. Modulates endothelial cell differentiation through NOS3. May be implicated in specification and differenti…
264	KLHL6	9606.ENSP00000341342	KLHL6	Kelch-like protein 6; Involved in B-lymphocyte antigen receptor signaling and germinal center formation; BTB domain containing
265	BOC	9606.ENSP00000418663	BOC	Brother of CDO; Component of a cell-surface receptor complex that mediates cell-cell interactions between muscle precursor cells. Promotes differentiation of myogenic cells; Fibronectin type III domain containing
266	ATXN3L	9606.ENSP00000369996	ATXN3L	Ataxin-3-like protein; Deubiquitinating enzyme that cleaves both 'Lys-48'- linked and 'Lys-63'-linked poly-ubiquitin chains (in vitro); MJD deubiquinating enzymes
267	ATPIF1	9606.ENSP00000335203	ATPIF1	ATPase inhibitor, mitochondrial; Endogenous F(1)F(o)-ATPase inhibitor limiting ATP depletion when the mitochondrial membrane potential falls below a threshold and the F(1)F(o)-ATP synthase starts hydrolyzing ATP to pump protons out of the mitochondrial matrix. Required to avoid the consumption of cellular ATP when the F(1)F(o)-ATP synthase enzyme acts as an ATP hydrolase. Indirectly acts as a reg…
268	LOC112703	9606.ENSP00000471272	FAM71E1	Protein FAM71E1; Family with sequence similarity 71 member E1
269	ADC	9606.ENSP00000282538	GADL1	Acidic amino acid decarboxylase GADL1; May catalyze the decarboxylation of aspartate, cysteine sulfinic acid, and cysteic acid to beta-alanine, hypotaurine and taurine, respectively. Does not exhibit any decarboxylation activity toward glutamate; Belongs to the group II decarboxylase family
270	RNF157	9606.ENSP00000269391	RNF157	E3 ubiquitin ligase RNF157; E3 ubiquitin ligase that ubiquitinates APBB1 for its degradation by the proteasome and thus prevents apoptosis and promotes survival of neurons. Has a dual role in neurons as it is also required for dendrite growth and maintenance for which its ligase activity is not critical. May act as a scaffold molecule to regulate this process. Acts as a downstream effector of the…
271	RAB3C	9606.ENSP00000282878	RAB3C	Ras-related protein Rab-3C; Protein transport. Probably involved in vesicular traffic (By similarity); Belongs to the small GTPase superfamily. Rab family
272	OLFM3	9606.ENSP00000345192	OLFM3	Noelin-3; Olfactomedin 3
273	BHLHB4	9606.ENSP00000480998	BHLHE23	Class E basic helix-loop-helix protein 23; May function as transcriptional repressor. May modulate the expression of genes required for the differentiation and/or maintenance of pancreatic and neuronal cell types. May be important for rod bipolar cell maturation (By similarity); Basic helix-loop-helix proteins
274	SLC32A1	9606.ENSP00000217420	SLC32A1	Vesicular inhibitory amino acid transporter; Involved in the uptake of GABA and glycine into the synaptic vesicles; Solute carriers
275	CBLN4	9606.ENSP00000064571	CBLN4	Cerebellin-4; May be involved in synaptic functions in the CNS. May play a role in CBLN3 export from the endoplasmic reticulum and secretion (By similarity)
276	HAPLN3	9606.ENSP00000352606	HAPLN3	Hyaluronan and proteoglycan link protein 3; May function in hyaluronic acid binding; V-set domain containing
277	FBXL16	9606.ENSP00000380746	FBXL16	F-box/LRR-repeat protein 16; Substrate-recognition component of the SCF (SKP1-CUL1-F- box protein)-type E3 ubiquitin ligase complex; F-box and leucine rich repeat proteins
278	ZNF558	9606.ENSP00000471277	ZNF558	Zinc finger protein 558; May be involved in transcriptional regulation; Belongs to the krueppel C2H2-type zinc-finger protein family
279	PGAM5	9606.ENSP00000438465	PGAM5	Serine/threonine-protein phosphatase PGAM5, mitochondrial; Displays phosphatase activity for serine/threonine residues, and, dephosphorylates and activates MAP3K5 kinase. Has apparently no phosphoglycerate mutase activity. May be regulator of mitochondrial dynamics. Substrate for a KEAP1-dependent ubiquitin ligase complex. Contributes to the repression of NFE2L2- dependent gene expression. Acts a…
280	METTL7B	9606.ENSP00000377796	METTL7B	Methyltransferase-like protein 7B; Probable methyltransferase
281	STXBP4	9606.ENSP00000365530	STXBP4	Syntaxin-binding protein 4; Plays a role in the translocation of transport vesicles from the cytoplasm to the plasma membrane. Inhibits the translocation of SLC2A4 from intracellular vesicles to the plasma membrane by STX4A binding and preventing the interaction between STX4A and VAMP2. Stimulation with insulin disrupts the interaction with STX4A, leading to increased levels of SLC2A4 at the plas…
282	C1orf192	9606.ENSP00000356951	C1orf192	Protein Flattop; Acts as a regulator of cilium basal body docking and positioning in mono- and multiciliated cells. Regulates basal body docking and cilia formation in multiciliated lung cells. Regulates kinocilium positioning and stereocilia bundle morphogenesis in the inner ear
283	C1orf95	9606.ENSP00000355752	C1orf95	Protein stum homolog; Chromosome 1 open reading frame 95
284	RP11-11C5.2	9606.ENSP00000367049	MZT1	Mitotic-spindle organizing protein 1; Required for gamma-tubulin complex recruitment to the centrosome; Belongs to the MOZART1 family
285	TRIM67	9606.ENSP00000355613	TRIM67	Tripartite motif-containing protein 67; Fibronectin type III domain containing; Belongs to the TRIM/RBCC family
286	TMEM151B	9606.ENSP00000393161	TMEM151B	Transmembrane protein 151B; Belongs to the TMEM151 family
287	SPRN	9606.ENSP00000433712	SPRN	Shadow of prion protein; Prion-like protein that has PrP(C)-like neuroprotective activity. May act as a modulator for the biological actions of normal and abnormal PrP (By similarity)
289	RELL1	9606.ENSP00000398778	RELL1	RELT-like protein 1; RELT family; Belongs to the RELT family
290	DUSP2	9606.ENSP00000288943	DUSP2	Dual specificity protein phosphatase 2; Regulates mitogenic signal transduction by dephosphorylating both Thr and Tyr residues on MAP kinases ERK1 and ERK2; Belongs to the protein-tyrosine phosphatase family. Non-receptor class dual specificity subfamily
291	RAB40B	9606.ENSP00000461785	RAB40B	Ras-related protein Rab-40B; May be a substrate-recognition component of a SCF-like ECS (Elongin-Cullin-SOCS-box protein) E3 ubiquitin ligase complex which mediates the ubiquitination and subsequent proteasomal degradation of target proteins; Belongs to the small GTPase superfamily. Rab family
292	FBLN7	9606.ENSP00000331411	FBLN7	Fibulin-7; An adhesion molecule that interacts with extracellular matrix molecules in developing teeth and may play important roles in differentiation and maintenance of odontoblasts as well as in dentin formation; Fibulins
293	FREM3	9606.ENSP00000332886	FREM3	FRAS1-related extracellular matrix protein 3; Extracellular matrix protein which may play a role in cell adhesion
294	TXN	9606.ENSP00000363641	TXN	Thioredoxin; Participates in various redox reactions through the reversible oxidation of its active center dithiol to a disulfide and catalyzes dithiol-disulfide exchange reactions. Plays a role in the reversible S-nitrosylation of cysteine residues in target proteins, and thereby contributes to the response to intracellular nitric oxide. Nitrosylates the active site Cys of CASP3 in response to n…
295	SCG3	9606.ENSP00000220478	SCG3	Secretogranin-3; Secretogranin III; Granins
296	PPEF1	9606.ENSP00000354871	PPEF1	Serine/threonine-protein phosphatase with EF-hands 1; May have a role in the recovery or adaptation response of photoreceptors. May have a role in development; EF-hand domain containing
297	GRP	9606.ENSP00000256857	GRP	Gastrin-releasing peptide; Stimulates the release of gastrin and other gastrointestinal hormones (By similarity). Contributes to the perception of prurient stimuli and to the transmission of itch signals in the spinal cord that promote scratching behavior. Contributes primarily to nonhistaminergic itch sensation. Contributes to long-term fear memory, but not normal spatial memory. Contributes to …
298	VIP	9606.ENSP00000356213	VIP	VIP peptides; VIP causes vasodilation, lowers arterial blood pressure, stimulates myocardial contractility, increases glycogenolysis and relaxes the smooth muscle of trachea, stomach and gall bladder; Endogenous ligands
299	TIMM8B	9606.ENSP00000438455	TIMM8B	Mitochondrial import inner membrane translocase subunit Tim8 B; Probable mitochondrial intermembrane chaperone that participates in the import and insertion of some multi-pass transmembrane proteins into the mitochondrial inner membrane. Also required for the transfer of beta-barrel precursors from the TOM complex to the sorting and assembly machinery (SAM complex) of the outer membrane. Acts as …
301	BDNF	9606.ENSP00000414303	BDNF	Brain-derived neurotrophic factor; During development, promotes the survival and differentiation of selected neuronal populations of the peripheral and central nervous systems. Participates in axonal growth, pathfinding and in the modulation of dendritic growth and morphology. Major regulator of synaptic transmission and plasticity at adult synapses in many regions of the CNS. The versatility of …
302	NEK2	9606.ENSP00000355966	NEK2	Serine/threonine-protein kinase Nek2; Protein kinase which is involved in the control of centrosome separation and bipolar spindle formation in mitotic cells and chromatin condensation in meiotic cells. Regulates centrosome separation (essential for the formation of bipolar spindles and high-fidelity chromosome separation) by phosphorylating centrosomal proteins such as CROCC, CEP250 and NINL, re…
303	CDKN2D	9606.ENSP00000377224	CDKN2D	Cyclin-dependent kinase 4 inhibitor D; Interacts strongly with CDK4 and CDK6 and inhibits them; Belongs to the CDKN2 cyclin-dependent kinase inhibitor family
304	C5orf13	9606.ENSP00000378996	NREP	Neuronal regeneration-related protein; May have roles in neural function. Ectopic expression augments motility of gliomas. Promotes also axonal regeneration (By similarity). May also have functions in cellular differentiation (By similarity). Induces differentiation of fibroblast into myofibroblast and myofibroblast ameboid migration. Increases retinoic-acid regulation of lipid-droplet biogenesis…
305	NFKBIE	9606.ENSP00000275015	NFKBIE	NF-kappa-B inhibitor epsilon; Inhibits NF-kappa-B by complexing with and trapping it in the cytoplasm. Inhibits DNA-binding of NF-kappa-B p50-p65 and p50-c-Rel complexes
306	PPP1R7	9606.ENSP00000234038	PPP1R7	Protein phosphatase 1 regulatory subunit 7; Regulatory subunit of protein phosphatase 1; Belongs to the SDS22 family
307	CRH	9606.ENSP00000276571	CRH	Corticoliberin; Hormone regulating the release of corticotropin from pituitary gland (By similarity). Induces NLRP6 in intestinal epithelial cells, hence may influence gut microbiota profile (By similarity); Endogenous ligands
309	SPON2	9606.ENSP00000483599	SPON2	Spondin-2; Cell adhesion protein that promotes adhesion and outgrowth of hippocampal embryonic neurons. Binds directly to bacteria and their components and functions as an opsonin for macrophage phagocytosis of bacteria. Essential in the initiation of the innate immune response and represents a unique pattern- recognition molecule in the ECM for microbial pathogens (By similarity). Binds bacteria…
310	HOPX	9606.ENSP00000450527	HOPX	Homeodomain-only protein; Atypical homeodomain protein which does not bind DNA and is required to modulate cardiac growth and development. Acts via its interaction with SRF, thereby modulating the expression of SRF-dependent cardiac-specific genes and cardiac development. Prevents SRF-dependent transcription either by inhibiting SRF binding to DNA or by recruiting histone deacetylase (HDAC) prote…
311	SOBP	9606.ENSP00000318900	SOBP	Sine oculis-binding protein homolog; Implicated in development of the cochlea
312	DUSP4	9606.ENSP00000240100	DUSP4	Dual specificity protein phosphatase 4; Regulates mitogenic signal transduction by dephosphorylating both Thr and Tyr residues on MAP kinases ERK1 and ERK2
313	C11orf24	9606.ENSP00000307264	C11orf24	Uncharacterized protein C11orf24; Chromosome 11 open reading frame 24
314	CIDEC	9606.ENSP00000373328	CIDEC	Cell death activator CIDE-3; Binds to lipid droplets and regulates their enlargement, thereby restricting lipolysis and favoring storage. At focal contact sites between lipid droplets, promotes directional net neutral lipid transfer from the smaller to larger lipid droplets. The transfer direction may be driven by the internal pressure difference between the contacting lipid droplet pair. Its rol…
315	MYB	9606.ENSP00000339992	MYB	Transcriptional activator Myb; Transcriptional activator; DNA-binding protein that specifically recognize the sequence 5'-YAAC[GT]G-3'. Plays an important role in the control of proliferation and differentiation of hematopoietic progenitor cells; Myb/SANT domain containing

## Sheet: KEGG
#term ID	term description	observed gene count	background gene count	false discovery rate	matching proteins in your network (IDs)	matching proteins in your network (labels)
hsa04610	Complement and coagulation cascades	12	78	3.44e-06	ENSP00000245907,ENSP00000264870,ENSP00000322061,ENSP00000333203,ENSP00000363773,ENSP00000363869,ENSP00000378130,ENSP00000380948,ENSP00000385035,ENSP00000415941,ENSP00000416561,ENSP00000438615	C1QA,C1R,C1S,C3,C4B,C7,CFB,CFI,F13A1,ITGB2,SERPINA5,VSIG4
hsa05150	Staphylococcus aureus infection	10	51	3.67e-06	ENSP00000245907,ENSP00000271450,ENSP00000363773,ENSP00000378130,ENSP00000378786,ENSP00000380948,ENSP00000385035,ENSP00000415941,ENSP00000416561,ENSP00000438615	C1QA,C1R,C1S,C3,C4B,CFB,CFI,FCGR2A,HLA-DRA,ITGB2
hsa04145	Phagosome	13	145	9.1e-05	ENSP00000245907,ENSP00000271450,ENSP00000273398,ENSP00000276390,ENSP00000293379,ENSP00000304236,ENSP00000318697,ENSP00000320130,ENSP00000369703,ENSP00000378786,ENSP00000380948,ENSP00000438615,ENSP00000455897	ATP6V1A,ATP6V1B2,C1R,C3,CD14,DYNC1I1,FCGR2A,HLA-DRA,ITGA5,ITGB2,MRC1,TUBB2A,TUBB6
hsa05133	Pertussis	9	74	0.00033	ENSP00000245907,ENSP00000293379,ENSP00000304236,ENSP00000363773,ENSP00000380948,ENSP00000385035,ENSP00000385675,ENSP00000415941,ENSP00000438615	C1QA,C1R,C1S,C3,C4B,CD14,IL6,ITGA5,ITGB2
hsa05134	Legionellosis	7	54	0.002	ENSP00000245907,ENSP00000280357,ENSP00000304236,ENSP00000364802,ENSP00000379110,ENSP00000380948,ENSP00000385675	C3,CD14,CXCL1,HSPA1A,IL18,IL6,ITGB2
hsa05323	Rheumatoid arthritis	8	84	0.0036	ENSP00000225831,ENSP00000273398,ENSP00000276390,ENSP00000280357,ENSP00000378786,ENSP00000379110,ENSP00000380948,ENSP00000385675	ATP6V1A,ATP6V1B2,CCL2,CXCL1,HLA-DRA,IL18,IL6,ITGB2
hsa05144	Malaria	6	47	0.0055	ENSP00000225831,ENSP00000259254,ENSP00000280357,ENSP00000294728,ENSP00000380948,ENSP00000385675	CCL2,GYPC,IL18,IL6,ITGB2,VCAM1
hsa05322	Systemic lupus erythematosus	8	94	0.0055	ENSP00000245907,ENSP00000271450,ENSP00000322061,ENSP00000363773,ENSP00000378786,ENSP00000385035,ENSP00000415941,ENSP00000438615	C1QA,C1R,C1S,C3,C4B,C7,FCGR2A,HLA-DRA
hsa05020	Prion diseases	5	33	0.0074	ENSP00000239938,ENSP00000302486,ENSP00000322061,ENSP00000363773,ENSP00000385675	C1QA,C7,EGR1,IL6,MAP2K1
hsa04060	Cytokine-cytokine receptor interaction	13	263	0.0094	ENSP00000162749,ENSP00000225831,ENSP00000228918,ENSP00000276431,ENSP00000280357,ENSP00000296029,ENSP00000297350,ENSP00000310263,ENSP00000330959,ENSP00000365435,ENSP00000379110,ENSP00000385675,ENSP00000387211	CCL2,CXCL1,IL18,IL18R1,IL1R2,IL6,LTBR,PF4,TNFRSF10B,TNFRSF10D,TNFRSF11B,TNFRSF1A,TNFRSF1B
hsa04668	TNF signaling pathway	8	108	0.0097	ENSP00000162749,ENSP00000225831,ENSP00000294728,ENSP00000302486,ENSP00000365435,ENSP00000379110,ENSP00000385675,ENSP00000387211	CCL2,CXCL1,IL18R1,IL6,MAP2K1,TNFRSF1A,TNFRSF1B,VCAM1
hsa05167	Kaposi's sarcoma-associated herpesvirus infection	10	183	0.0175	ENSP00000162749,ENSP00000228438,ENSP00000245907,ENSP00000294117,ENSP00000302486,ENSP00000314897,ENSP00000334448,ENSP00000379110,ENSP00000385675,ENSP00000444986	ANGPT2,C3,CLEC2B,CXCL1,GNG2,GNG3,HCK,IL6,MAP2K1,TNFRSF1A
hsa04010	MAPK signaling pathway	13	293	0.0188	ENSP00000162749,ENSP00000215631,ENSP00000240100,ENSP00000248553,ENSP00000278568,ENSP00000302486,ENSP00000304236,ENSP00000314897,ENSP00000351209,ENSP00000364802,ENSP00000384625,ENSP00000391826,ENSP00000414303	ANGPT2,BDNF,CD14,DUSP4,EPHA2,GADD45B,HSPA1A,HSPB1,IGF2,MAP2K1,NLK,PAK1,TNFRSF1A
hsa04014	Ras signaling pathway	11	228	0.0222	ENSP00000273371,ENSP00000278568,ENSP00000294117,ENSP00000302486,ENSP00000314897,ENSP00000334448,ENSP00000351209,ENSP00000353864,ENSP00000383364,ENSP00000391826,ENSP00000414303	ANGPT2,BDNF,EPHA2,GNG2,GNG3,IGF2,MAP2K1,PAK1,PAK3,PLA1A,PLA2G2A
hsa05164	Influenza A	9	168	0.0284	ENSP00000162749,ENSP00000225831,ENSP00000276431,ENSP00000280357,ENSP00000302486,ENSP00000310263,ENSP00000364802,ENSP00000378786,ENSP00000385675	CCL2,HLA-DRA,HSPA1A,IL18,IL6,MAP2K1,TNFRSF10B,TNFRSF10D,TNFRSF1A
hsa05152	Tuberculosis	9	172	0.031	ENSP00000162749,ENSP00000245907,ENSP00000271450,ENSP00000280357,ENSP00000304236,ENSP00000378786,ENSP00000380948,ENSP00000385675,ENSP00000455897	C3,CD14,FCGR2A,HLA-DRA,IL18,IL6,ITGB2,MRC1,TNFRSF1A
hsa05166	HTLV-I infection	11	250	0.0364	ENSP00000162749,ENSP00000228918,ENSP00000239938,ENSP00000242480,ENSP00000294728,ENSP00000330959,ENSP00000372170,ENSP00000378786,ENSP00000380948,ENSP00000385675,ENSP00000446215	EGR1,EGR2,HLA-DRA,IL1R2,IL6,ITGB2,LTBR,MSX1,RAN,TNFRSF1A,VCAM1
hsa04721	Synaptic vesicle cycle	5	61	0.0446	ENSP00000217420,ENSP00000254976,ENSP00000261205,ENSP00000273398,ENSP00000276390	ATP6V1A,ATP6V1B2,SLC32A1,SNAP25,SYT1
hsa04727	GABAergic synapse	6	88	0.0446	ENSP00000217420,ENSP00000294117,ENSP00000334448,ENSP00000365437,ENSP00000393097,ENSP00000410732	GABRA1,GABRG2,GAD2,GNG2,GNG3,SLC32A1
hsa05032	Morphine addiction	6	91	0.0446	ENSP00000217420,ENSP00000294117,ENSP00000295101,ENSP00000334448,ENSP00000393097,ENSP00000410732	GABRA1,GABRG2,GNG2,GNG3,KCNJ3,SLC32A1
hsa05321	Inflammatory bowel disease (IBD)	5	62	0.0446	ENSP00000280357,ENSP00000376134,ENSP00000378786,ENSP00000385675,ENSP00000387211	HLA-DRA,IL18,IL18R1,IL6,STAT4
hsa04380	Osteoclast differentiation	7	124	0.0464	ENSP00000162749,ENSP00000245620,ENSP00000262629,ENSP00000271450,ENSP00000282356,ENSP00000297350,ENSP00000302486	CAMK4,FCGR2A,LILRB3,MAP2K1,TNFRSF11B,TNFRSF1A,TYROBP
hsa04640	Hematopoietic cell lineage	6	94	0.0473	ENSP00000293379,ENSP00000304236,ENSP00000330959,ENSP00000378786,ENSP00000385675,ENSP00000398632	CD14,CD44,HLA-DRA,IL1R2,IL6,ITGA5
hsa05146	Amoebiasis	6	94	0.0473	ENSP00000248553,ENSP00000304236,ENSP00000330959,ENSP00000379110,ENSP00000380948,ENSP00000385675	CD14,CXCL1,HSPB1,IL1R2,IL6,ITGB2
