# Supplementary material for: Machine learning compensates fold-change method and highlights oxidative phosphorylation in the brain transcriptome of Alzheimer’s disease
Source: Sci Rep. 2021 Jul 1;11:13704. doi: 10.1038/s41598-021-93085-z (PMC8249453; doi:10.1038/s41598-021-93085-z)
Supplement: Supplementary file 8 — Supplementary Information 8. [file 41598_2021_93085_MOESM8_ESM.xlsx]

## Sheet: Genes
ID	p	FC(AD/CT)
CRH	2.36026e-77	1.97791
BDNF	4.32274e-70	1.41833
VIP	1.31687e-69	1.58162
PPEF1	2.38632e-68	1.63049
DUSP4	4.09585e-68	1.42218
NMU	1.08158e-65	1.41916
SST	2.29671e-65	1.61162
FREM3	7.57331e-64	1.50277
PNOC	2.03108e-62	1.24037
TAC1	3.55388e-62	1.54367
WSB2	6.14953e-61	1.21018
TMSB4Y	8.04776e-61	2.14787
NEK2	3.40538e-60	1.30422
FBLN7	2.21536e-58	1.34645
SLC32A1	2.81687e-58	1.50668
RGS4	2.96468e-58	1.45801
CBLN4	3.64657e-58	1.53032
ADCYAP1	1.95683e-57	1.47583
CAMK4	1.24629e-56	1.45699
CA10	2.11943e-56	1.40838
KRT5	2.88315e-56	1.34883
PCDH11Y	5.81851e-56	1.30477
GRIK1	6.31391e-56	1.22787
NRN1	1.29602e-55	1.29602
C1orf95	1.97939e-55	1.2249
ARPP-19	4.30454e-55	1.44439
NMS	6.8524e-55	1.45818
ADD2	9.7707e-55	1.23401
C5orf13	1.06454e-54	1.23633
CHCHD6	1.53459e-54	1.20937
ITPKB	6.40466e-54	0.726603
C4B	7.24115e-54	0.661567
PCP4L1	8.34095e-54	1.29182
C6orf105	1.39618e-53	1.34058
CRYM	1.94802e-53	1.49046
PAK1	2.85275e-53	1.46444
C6orf154	3.27422e-53	1.22882
CRHBP	4.52086e-53	1.35164
SLN	4.83664e-53	1.50985
NETO2	5.17967e-53	1.29877
CCKBR	7.02748e-53	1.28321
BEX5	2.02817e-52	1.3722
TMEM118	2.35286e-52	1.21928
KCNK1	7.11393e-52	1.3361
HSPB3	9.74595e-52	1.36689
HAPLN1	1.7522e-51	1.25787
C1orf165	2.473e-51	1.20308
TNFRSF10B	3.23505e-51	0.782097
CAP2	9.405e-51	1.38067
GNG3	1.01187e-50	1.40521
SCN8A	1.7275e-50	1.24676
PXN	1.92262e-50	0.788625
TASP1	2.28204e-50	1.2318
CHML	3.45943e-50	1.21925
GAD1	4.21376e-50	1.24478
C1QTNF4	4.37138e-50	1.24222
SCG2	1.17777e-49	1.37647
DUSP2	1.20879e-49	1.21551
ATP2B2	1.26031e-49	1.24239
ROM1	1.27205e-49	0.805526
NLK	1.79629e-49	1.31845
NXPH1	2.69848e-49	1.25807
FLJ36032	6.01433e-49	1.28829
EGR1	7.13552e-49	1.37178
C20orf54	8.68051e-49	0.719265
ATRNL1	1.05337e-48	1.27651
GNB5	1.13409e-48	1.23725
OLFM1	1.72502e-48	1.25949
RASL10A	1.92142e-48	1.23867
LOC387856	2.60351e-48	1.20667
ZFP36L1	4.95812e-48	0.761862
NIPSNAP1	5.05724e-48	1.21397
FAM107A	7.11627e-48	0.742665
OLFM3	8.01571e-48	1.40505
NME5	1.01218e-47	1.24113
ACTR3B	1.18151e-47	1.29104
PCSK1	1.33622e-47	1.22826
PFN2	1.43786e-47	1.24094
GAD2	2.43428e-47	1.36962
PCDH19	2.72991e-47	1.25847
IFITM2	2.89981e-47	0.704904
NRXN3	3.16169e-47	1.30515
TOX3	3.50315e-47	1.2085
NUPR1	4.30667e-47	0.692389
ARHGAP20	4.31587e-47	1.2847
STMN1	6.38019e-47	1.22815
TPD52L1	9.28789e-47	0.788605
ATOH8	9.47222e-47	0.729375
LOC348801	1.01413e-46	1.21838
TAC3	1.14278e-46	1.28417
MARCH4	1.45682e-46	1.21999
EGR2	3.30049e-46	1.34967
CDH8	3.53769e-46	1.32716
ARPP-21	3.7079e-46	1.24255
FLJ20699	5.78123e-46	0.828066
RELL1	6.12792e-46	0.779667
ATPIF1	6.14126e-46	1.20059
RIMBP2	7.22208e-46	1.2469
SNCA	8.63884e-46	1.28173
TRAF3IP2	9.15388e-46	0.819064
SPG3A	1.08884e-45	1.28617
TBC1D9	1.90632e-45	1.3143
CALB1	2.6518e-45	1.4441
CHGB	3.74183e-45	1.50093
TNFRSF1A	8.20629e-45	0.766785
HN1	1.22391e-44	1.28541
FHL2	1.41871e-44	1.21859
FAM3C	1.54142e-44	1.2704
GOT1	1.71387e-44	1.33341
POLR3K	2.30149e-44	1.20784
EMP3	2.54227e-44	0.783052
GPRASP1	2.598e-44	1.27947
MICA	5.00882e-44	0.804751
NRIP3	6.44344e-44	1.23406
LOC157503	7.68099e-44	1.25322
CD200	8.46486e-44	1.26837
NDUFA4	8.90474e-44	1.20519
TNFRSF10D	9.73522e-44	0.75715
EGR3	1.33896e-43	1.3061
NKIRAS1	1.45964e-43	1.25725
SCG3	1.80497e-43	1.24588
DCLK1	2.03096e-43	1.36255
SYT1	2.13793e-43	1.71893
MARK1	2.30937e-43	1.25968
NRSN1	2.49589e-43	1.32688
NECAP1	2.72739e-43	1.24108
METTL7A	3.2751e-43	0.814617
CMAS	4.18734e-43	1.25187
PCMT1	4.35533e-43	1.2645
HOPX	4.48135e-43	1.21338
HPRT1	4.65529e-43	1.294
ATP8A2	4.82241e-43	1.29776
MOAP1	5.02595e-43	1.29619
GNA13	5.83514e-43	0.829924
GFAP	6.90607e-43	0.629867
ACOT7	8.73629e-43	1.24996
LRRC32	8.93777e-43	0.763618
ATP6AP2	9.52768e-43	1.23238
SLC39A10	1.2056e-42	1.2359
NOPE	1.51405e-42	0.812245
BEX2	1.73943e-42	1.23599
C6orf145	1.87114e-42	0.817823
GRIN3A	2.17057e-42	1.23062
PCDH8	2.29658e-42	1.40527
YWHAB	2.47831e-42	1.21867
RBP4	2.6934e-42	1.26855
EMX2	2.93749e-42	0.803658
CD302	3.06707e-42	0.82328
ELOVL7	4.95726e-42	0.803982
HVCN1	5.13865e-42	0.786662
IL13RA1	5.7554e-42	0.808743
ROBO2	6.54235e-42	1.26578
R3HDM1	1.11713e-41	1.20968
KIFAP3	1.23039e-41	1.29471
BCL6	1.25469e-41	0.786469
ARL4C	1.27153e-41	1.26933
STYK1	1.29614e-41	1.39228
HCLS1	1.47571e-41	0.806047
RPS4Y1	1.52646e-41	3.36475
LRP4	1.5451e-41	0.800999
SYTL4	1.89787e-41	0.799578
HTR5A	2.03782e-41	1.27412
FGF12	2.07522e-41	1.43063
PHF14	2.79331e-41	1.21049
KLHL14	5.56379e-41	1.2178
CLEC2B	5.87055e-41	0.73393
ALDH1L1	5.89306e-41	0.807358
C14orf44	6.48544e-41	1.22517
DLEU7	6.77896e-41	1.27086
GPR158	7.51103e-41	1.39877
DYNC1I1	8.34498e-41	1.36748
IQWD1	8.61963e-41	1.20303
PTPN3	9.49692e-41	1.21051
SCG5	9.68626e-41	1.30744
SV2B	1.02491e-40	1.4225
FAM19A1	1.16045e-40	1.30206
HIF3A	1.28013e-40	0.830568
TUSC3	1.36657e-40	1.2396
CEBPD	1.50711e-40	0.657166
SERPINI1	1.73316e-40	1.34446
MAPKAPK2	1.80613e-40	0.822386
CDA	2.24195e-40	0.780381
SYN2	2.29093e-40	1.30014
TSPAN5	2.53362e-40	1.21289
NPC2	2.66833e-40	0.827439
APOLD1	4.24387e-40	0.699943
NEGR1	4.30734e-40	1.31759
KIAA1467	5.39752e-40	1.29997
HIVEP2	6.1922e-40	1.21297
NBEA	7.1865e-40	1.25327
TMEM132D	7.67988e-40	1.23302
RAB13	8.18868e-40	0.774492
TOMM70A	9.35743e-40	1.21311
TUBB2A	1.05775e-39	1.26405
GNG2	1.18071e-39	1.29556
LDB2	1.20206e-39	1.34294
RAB3B	1.27914e-39	1.29331
C3orf14	1.35463e-39	1.2306
KCNIP4	1.37254e-39	1.24098
C6orf142	1.73174e-39	1.24208
TXNIP	2.28992e-39	0.72067
GIMAP5	2.2987e-39	0.807311
RGS7BP	2.31522e-39	1.27912
IFITM1	2.41018e-39	0.739014
FRMPD4	2.42923e-39	1.28678
SRGN	2.88755e-39	0.707844
DDIT4	3.3729e-39	0.748985
ATP6V1B2	4.20819e-39	1.36313
PAK3	4.32735e-39	1.37646
CLIC1	4.33165e-39	0.766829
MSN	4.7796e-39	0.805281
PCP4	4.9308e-39	1.31194
BEX1	6.32703e-39	1.27821
LCP1	6.33304e-39	0.716795
FAM89A	6.35671e-39	0.792477
HMGCS1	6.43997e-39	1.26573
TNIP2	8.30342e-39	0.823875
TMEFF1	8.62896e-39	1.32538
UBE2T	8.88667e-39	1.25992
KCNJ3	9.81641e-39	1.31393
TUBB6	1.22224e-38	0.716654
ITGB4	1.25107e-38	0.816755
GUCY1B3	1.54801e-38	1.33317
CARD6	1.60918e-38	0.827455
TNFRSF1B	1.64036e-38	0.784859
CFI	1.68807e-38	0.734512
CA4	1.77313e-38	1.22309
KCTD8	1.9979e-38	1.2094
C6orf176	2.6523e-38	1.20739
UCHL1	2.69918e-38	1.4087
TM6SF1	2.81996e-38	1.21441
EPHA2	2.87144e-38	0.786712
LOC201229	3.40577e-38	1.26317
ATP6V1G2	3.90571e-38	1.22254
BHLHB4	3.95712e-38	0.829553
TPBG	4.04077e-38	1.24403
RASGRP1	4.5235e-38	1.22856
GEM	4.7425e-38	0.714354
NELL1	5.37146e-38	1.41637
RTN1	5.64824e-38	1.37975
SLC16A9	5.88029e-38	0.772717
ARMCX4	6.16311e-38	1.20278
VSIG4	6.47267e-38	0.711726
TMEM176A	6.48901e-38	0.787636
CSRP1	6.78165e-38	0.829659
ACSL5	7.01436e-38	0.787149
TAGLN3	8.87535e-38	1.20915
ACTN2	9.37705e-38	1.32793
NPY5R	2.0032e-37	1.20998
HMHA1	2.0781e-37	0.819809
HSD11B2	2.22984e-37	0.763815
DSE	2.90457e-37	0.83148
CIDEA	3.55206e-37	1.31685
YWHAH	3.56712e-37	1.34648
RIT2	3.61265e-37	1.28604
B3GALT2	3.62846e-37	1.33081
NEFL	3.89161e-37	1.50917
RNF150	4.09281e-37	1.23757
PCLO	4.3294e-37	1.23698
GDAP1	4.64837e-37	1.25764
OXCT1	4.76605e-37	1.2254
IL17RB	5.48877e-37	0.808526
STS-1	6.04097e-37	1.20645
LIMK2	6.56723e-37	0.793716
TGFBR3	6.75732e-37	0.803242
PRPS2	7.49639e-37	1.24283
TGIF1	7.70537e-37	0.790345
C1orf78	8.04756e-37	0.785749
TMEM65	8.40827e-37	1.20233
CNKSR2	8.47818e-37	1.32722
GABRA1	8.51333e-37	1.31288
DDN	8.70128e-37	1.34838
COPS4	9.12636e-37	1.22149
MFSD4	9.55139e-37	1.29734
GABBR2	9.58065e-37	1.23761
D4S234E	9.61265e-37	1.33837
NOL4	1.02406e-36	1.21437
HTR2C	1.02781e-36	1.20004
GABRG2	1.1276e-36	1.46462
SH3TC1	1.1525e-36	0.821155
CLDN5	1.2363e-36	0.803921
CASP7	1.25292e-36	0.823488
GRIA1	1.52791e-36	1.23789
MAP3K8	1.62261e-36	0.832646
LMO4	1.62617e-36	1.20897
ABCA1	1.71172e-36	0.829312
SNAP25	1.74578e-36	1.33903
FGFRL1	2.22692e-36	0.793465
C13orf15	2.25238e-36	0.829133
A4GALT	2.94424e-36	0.761071
CFHR1	3.27681e-36	0.71705
KIAA1239	3.68701e-36	1.2714
ANGPT2	4.4712e-36	0.72036
TSGA14	4.58924e-36	1.23187
ANXA5	4.59484e-36	0.830258
ERBB2IP	5.17019e-36	0.819689
PTPN5	5.20959e-36	1.21049
GJA4	5.33825e-36	0.753844
XIST	5.51227e-36	0.255641
FBXW7	6.40441e-36	1.26629
IMPG1	7.00682e-36	1.20785
RAB20	7.17389e-36	0.758889
ADH1B	7.60312e-36	0.674031
PLA1A	7.68942e-36	0.750028
EMP1	8.5147e-36	0.678393
PYGL	9.08665e-36	0.769533
SLC14A1	9.51946e-36	0.695787
ANXA3	1.02863e-35	0.810728
ADORA3	1.05718e-35	0.795329
SQRDL	1.08362e-35	0.816619
C1QA	1.13671e-35	0.705197
NPTN	1.47295e-35	1.21148
KCNA4	1.72341e-35	1.26077
ATP2B1	2.02102e-35	1.24493

## Sheet: StringMapping
queryItem	stringId	preferredName	annotation
CRH	9606.ENSP00000276571	CRH	Corticoliberin; Hormone regulating the release of corticotropin from pituitary gland (By similarity). Induces NLRP6 in intestinal epithelial cells, hence may influence gut microbiota profile (By similarity); Endogenous ligands
BDNF	9606.ENSP00000414303	BDNF	Brain-derived neurotrophic factor; During development, promotes the survival and differentiation of selected neuronal populations of the peripheral and central nervous systems. Participates in axonal growth, pathfinding and in the modulation of dendritic growth and morphology. Major regulator of synaptic transmission and plasticity at adult synapses in many regions of the CNS. The versatility of …
VIP	9606.ENSP00000356213	VIP	VIP peptides; VIP causes vasodilation, lowers arterial blood pressure, stimulates myocardial contractility, increases glycogenolysis and relaxes the smooth muscle of trachea, stomach and gall bladder; Endogenous ligands
PPEF1	9606.ENSP00000354871	PPEF1	Serine/threonine-protein phosphatase with EF-hands 1; May have a role in the recovery or adaptation response of photoreceptors. May have a role in development; EF-hand domain containing
DUSP4	9606.ENSP00000240100	DUSP4	Dual specificity protein phosphatase 4; Regulates mitogenic signal transduction by dephosphorylating both Thr and Tyr residues on MAP kinases ERK1 and ERK2
NMU	9606.ENSP00000264218	NMU	Neuromedin-U; Stimulates muscle contractions of specific regions of the gastrointestinal tract. In humans, NmU stimulates contractions of the ileum and urinary bladder; Belongs to the NmU family
SST	9606.ENSP00000287641	SST	Somatostatin; Somatostatin inhibits the release of somatotropin; Endogenous ligands
FREM3	9606.ENSP00000332886	FREM3	FRAS1-related extracellular matrix protein 3; Extracellular matrix protein which may play a role in cell adhesion
PNOC	9606.ENSP00000301908	PNOC	Prepronociceptin; Nociceptin: Ligand of the opioid receptor-like receptor OPRL1. It may act as a transmitter in the brain by modulating nociceptive and locomotor behavior. May be involved in neuronal differentiation and development; Belongs to the opioid neuropeptide precursor family
TAC1	9606.ENSP00000321106	TAC1	Protachykinin-1; Tachykinins are active peptides which excite neurons, evoke behavioral responses, are potent vasodilators and secretagogues, and contract (directly or indirectly) many smooth muscles; Endogenous ligands
WSB2	9606.ENSP00000409131	WSB2	WD repeat and SOCS box-containing protein 2; May be a substrate-recognition component of a SCF-like ECS (Elongin-Cullin-SOCS-box protein) E3 ubiquitin ligase complex which mediates the ubiquitination and subsequent proteasomal degradation of target proteins; WD repeat domain containing
NEK2	9606.ENSP00000355966	NEK2	Serine/threonine-protein kinase Nek2; Protein kinase which is involved in the control of centrosome separation and bipolar spindle formation in mitotic cells and chromatin condensation in meiotic cells. Regulates centrosome separation (essential for the formation of bipolar spindles and high-fidelity chromosome separation) by phosphorylating centrosomal proteins such as CROCC, CEP250 and NINL, re…
FBLN7	9606.ENSP00000331411	FBLN7	Fibulin-7; An adhesion molecule that interacts with extracellular matrix molecules in developing teeth and may play important roles in differentiation and maintenance of odontoblasts as well as in dentin formation; Fibulins
SLC32A1	9606.ENSP00000217420	SLC32A1	Vesicular inhibitory amino acid transporter; Involved in the uptake of GABA and glycine into the synaptic vesicles; Solute carriers
RGS4	9606.ENSP00000397181	RGS4	Regulator of G-protein signaling 4; Inhibits signal transduction by increasing the GTPase activity of G protein alpha subunits thereby driving them into their inactive GDP-bound form. Activity on G(z)-alpha is inhibited by phosphorylation of the G-protein. Activity on G(z)-alpha and G(i)-alpha-1 is inhibited by palmitoylation of the G-protein
CBLN4	9606.ENSP00000064571	CBLN4	Cerebellin-4; May be involved in synaptic functions in the CNS. May play a role in CBLN3 export from the endoplasmic reticulum and secretion (By similarity)
ADCYAP1	9606.ENSP00000462647	ADCYAP1	Pituitary adenylate cyclase-activating polypeptide; Binding to its receptor activates G proteins and stimulates adenylate cyclase in pituitary cells. Promotes neuron projection development through the RAPGEF2/Rap1/B-Raf/ERK pathway. In chromaffin cells, induces long-lasting increase of intracellular calcium concentrations and neuroendocrine secretion (By similarity). Involved in the control of gl…
CAMK4	9606.ENSP00000282356	CAMK4	Calcium/calmodulin-dependent protein kinase type IV; Calcium/calmodulin-dependent protein kinase that operates in the calcium-triggered CaMKK-CaMK4 signaling cascade and regulates, mainly by phosphorylation, the activity of several transcription activators, such as CREB1, MEF2D, JUN and RORA, which play pivotal roles in immune response, inflammation, and memory consolidation. In the thymus, regul…
CA10	9606.ENSP00000405388	CA10	Carbonic anhydrase-related protein 10; Does not have a catalytic activity; Belongs to the alpha-carbonic anhydrase family
KRT5	9606.ENSP00000252242	KRT5	Keratin, type II cytoskeletal 5; Keratins, type II
GRIK1	9606.ENSP00000382791	GRIK1	Glutamate receptor ionotropic, kainate 1; Ionotropic glutamate receptor. L-glutamate acts as an excitatory neurotransmitter at many synapses in the central nervous system. Binding of the excitatory neurotransmitter L- glutamate induces a conformation change, leading to the opening of the cation channel, and thereby converts the chemical signal to an electrical impulse. The receptor then desensiti…
NRN1	9606.ENSP00000480483	NRN1	Neuritin; Promotes neurite outgrowth and especially branching of neuritic processes in primary hippocampal and cortical cells
C1orf95	9606.ENSP00000355752	C1orf95	Protein stum homolog; Chromosome 1 open reading frame 95
ARPP-19	9606.ENSP00000455625	ARPP19	cAMP-regulated phosphoprotein 19; Protein phosphatase inhibitor that specifically inhibits protein phosphatase 2A (PP2A) during mitosis. When phosphorylated at Ser-62 during mitosis, specifically interacts with PPP2R2D (PR55-delta) and inhibits its activity, leading to inactivation of PP2A, an essential condition to keep cyclin-B1-CDK1 activity high during M phase. May indirectly enhance GAP-43 e…
NMS	9606.ENSP00000366061	NMS	Neuromedin-S; Implicated in the regulation of circadian rhythms through autocrine and/or paracrine actions; Endogenous ligands
ADD2	9606.ENSP00000264436	ADD2	Beta-adducin; Membrane-cytoskeleton-associated protein that promotes the assembly of the spectrin-actin network. Binds to the erythrocyte membrane receptor SLC2A1/GLUT1 and may therefore provide a link between the spectrin cytoskeleton to the plasma membrane. Binds to calmodulin. Calmodulin binds preferentially to the beta subunit; Belongs to the aldolase class II family. Adducin subfamily
C5orf13	9606.ENSP00000378996	NREP	Neuronal regeneration-related protein; May have roles in neural function. Ectopic expression augments motility of gliomas. Promotes also axonal regeneration (By similarity). May also have functions in cellular differentiation (By similarity). Induces differentiation of fibroblast into myofibroblast and myofibroblast ameboid migration. Increases retinoic-acid regulation of lipid-droplet biogenesis…
CHCHD6	9606.ENSP00000290913	CHCHD6	MICOS complex subunit MIC25; Component of the MICOS complex, a large protein complex of the mitochondrial inner membrane that plays crucial roles in the maintenance of crista junctions, inner membrane architecture, and formation of contact sites to the outer membrane; Belongs to the MICOS complex subunit Mic19 family. Metazoan Mic25 subfamily
ITPKB	9606.ENSP00000411152	ITPKB	Inositol-trisphosphate 3-kinase B
C4B	9606.ENSP00000415941	C4B	Complement C4-B; Non-enzymatic component of the C3 and C5 convertases and thus essential for the propagation of the classical complement pathway. Covalently binds to immunoglobulins and immune complexes and enhances the solubilization of immune aggregates and the clearance of IC through CR1 on erythrocytes. C4A isotype is responsible for effective binding to form amide bonds with immune aggregate…
PCP4L1	9606.ENSP00000426296	PCP4L1	Purkinje cell protein 4 like 1; Belongs to the PCP4 family
C6orf105	9606.ENSP00000229583	ADTRP	Androgen-dependent TFPI-regulating protein; Regulates the expression and the cell-associated anticoagulant activity of the inhibitor TFPI in endothelial cells (in vitro)
CRYM	9606.ENSP00000219599	CRYM	Ketimine reductase mu-crystallin; Specifically catalyzes the reduction of imine bonds in brain substrates that may include cystathionine ketimine (CysK) and lanthionine ketimine (LK). Binds thyroid hormone which is a strong reversible inhibitor. Presumably involved in the regulation of the free intracellular concentration of triiodothyronine and access to its nuclear receptors
PAK1	9606.ENSP00000278568	PAK1	Serine/threonine-protein kinase PAK 1; Protein kinase involved in intracellular signaling pathways downstream of integrins and receptor-type kinases that plays an important role in cytoskeleton dynamics, in cell adhesion, migration, proliferation, apoptosis, mitosis, and in vesicle-mediated transport processes. Can directly phosphorylate BAD and protects cells against apoptosis. Activated by inte…
C6orf154	9606.ENSP00000361518	LRRC73	Leucine-rich repeat-containing protein 73; Leucine rich repeat containing 73
CRHBP	9606.ENSP00000274368	CRHBP	Corticotropin-releasing factor-binding protein; Binds CRF and inactivates it. May prevent inappropriate pituitary-adrenal stimulation in pregnancy
SLN	9606.ENSP00000435380	SLN	Sarcolipin; Reversibly inhibits the activity of ATP2A1 in sarcoplasmic reticulum by decreasing the apparent affinity of the ATPase for Ca(2+). Modulates calcium re-uptake during muscle relaxation and plays an important role in calcium homeostasis in muscle. Required for muscle-based, non-shivering thermogenesis (By similarity); Belongs to the sarcolipin family
NETO2	9606.ENSP00000455169	NETO2	Neuropilin and tolloid-like protein 2; Accessory subunit of neuronal kainate-sensitive glutamate receptors, GRIK2 and GRIK3. Increases kainate-receptor channel activity, slowing the decay kinetics of the receptors, without affecting their expression at the cell surface, and increasing the open probability of the receptor channels. Modulates the agonist sensitivity of kainate receptors. Slows the …
CCKBR	9606.ENSP00000335544	CCKBR	Gastrin/cholecystokinin type B receptor; Receptor for gastrin and cholecystokinin. The CKK-B receptors occur throughout the central nervous system where they modulate anxiety, analgesia, arousal, and neuroleptic activity. This receptor mediates its action by association with G proteins that activate a phosphatidylinositol-calcium second messenger system; Belongs to the G-protein coupled receptor …
BEX5	9606.ENSP00000446054	BEX5	Protein BEX5; Brain expressed X-linked family; Belongs to the BEX family
TMEM118	9606.ENSP00000257575	RNFT2	Ring finger protein, transmembrane 2
KCNK1	9606.ENSP00000355580	KCNK1	Potassium channel subfamily K member 1; Ion channel that contributes to passive transmembrane potassium transport and to the regulation of the resting membrane potential in brain astrocytes, but also in kidney and in other tissues. Forms dimeric channels through which potassium ions pass in accordance with their electrochemical gradient. The channel is selective for K(+) ions at physiological pot…
HSPB3	9606.ENSP00000303394	HSPB3	Heat shock protein beta-3; Inhibitor of actin polymerization; Small heat shock proteins
HAPLN1	9606.ENSP00000274341	HAPLN1	Hyaluronan and proteoglycan link protein 1; Stabilizes the aggregates of proteoglycan monomers with hyaluronic acid in the extracellular cartilage matrix; V-set domain containing
C1orf165	9606.ENSP00000360899	BEND5	BEN domain-containing protein 5; Acts as a transcriptional repressor; BEN domain containing
TNFRSF10B	9606.ENSP00000276431	TNFRSF10B	Tumor necrosis factor receptor superfamily member 10B; Receptor for the cytotoxic ligand TNFSF10/TRAIL. The adapter molecule FADD recruits caspase-8 to the activated receptor. The resulting death-inducing signaling complex (DISC) performs caspase-8 proteolytic activation which initiates the subsequent cascade of caspases (aspartate-specific cysteine proteases) mediating apoptosis. Promotes the ac…
CAP2	9606.ENSP00000229922	CAP2	Adenylyl cyclase-associated protein 2; May have a regulatory bifunctional role; Belongs to the CAP family
GNG3	9606.ENSP00000294117	GNG3	Guanine nucleotide-binding protein G(I)/G(S)/G(O) subunit gamma-3; Guanine nucleotide-binding proteins (G proteins) are involved as a modulator or transducer in various transmembrane signaling systems. The beta and gamma chains are required for the GTPase activity, for replacement of GDP by GTP, and for G protein- effector interaction
SCN8A	9606.ENSP00000346534	SCN8A	Sodium channel protein type 8 subunit alpha; Mediates the voltage-dependent sodium ion permeability of excitable membranes. Assuming opened or closed conformations in response to the voltage difference across the membrane, the protein forms a sodium-selective channel through which Na(+) ions may pass in accordance with their electrochemical gradient. In macrophages and melanoma cells, isoform 5 m…
PXN	9606.ENSP00000267257	PXN	Paxillin; Cytoskeletal protein involved in actin-membrane attachment at sites of cell adhesion to the extracellular matrix (focal adhesion); Belongs to the paxillin family
TASP1	9606.ENSP00000338624	TASP1	Threonine aspartase 1; Protease involved in KMT2A/MLL1 processing and, consequently, in the correct expression of the early HOXA gene cluster; Belongs to the Ntn-hydrolase family
CHML	9606.ENSP00000355511	CHML	Rab proteins geranylgeranyltransferase component A 2; Substrate-binding subunit (component A) of the Rab geranylgeranyltransferase (GGTase) complex. Binds unprenylated Rab proteins and presents the substrate peptide to the catalytic component B. The component A is thought to be regenerated by transferring its prenylated Rab back to the donor membrane. Less effective than CHM in supporting prenyla…
GAD1	9606.ENSP00000350928	GAD1	Glutamate decarboxylase 1; Catalyzes the production of GABA; Belongs to the group II decarboxylase family
C1QTNF4	9606.ENSP00000302274	C1QTNF4	Complement C1q tumor necrosis factor-related protein 4; May act as a pro-inflammatory cytokine, that induces the activation of NF-kappa-B signaling pathway and up-regulates IL6 production; C1q and TNF related
SCG2	9606.ENSP00000304133	SCG2	Secretogranin-2; Secretogranin-2 is a neuroendocrine secretory granule protein, which is the precursor for biologically active peptides; Granins
DUSP2	9606.ENSP00000288943	DUSP2	Dual specificity protein phosphatase 2; Regulates mitogenic signal transduction by dephosphorylating both Thr and Tyr residues on MAP kinases ERK1 and ERK2; Belongs to the protein-tyrosine phosphatase family. Non-receptor class dual specificity subfamily
ATP2B2	9606.ENSP00000353414	ATP2B2	Plasma membrane calcium-transporting ATPase 2; This magnesium-dependent enzyme catalyzes the hydrolysis of ATP coupled with the transport of calcium out of the cell; ATPases Ca2+ transporting
ROM1	9606.ENSP00000278833	ROM1	Rod outer segment membrane protein 1; May function as an adhesion molecule involved in stabilization and compaction of outer segment disks or in the maintenance of the curvature of the rim. It is essential for disk morphogenesis; Tetraspanins
NLK	9606.ENSP00000384625	NLK	Serine/threonine-protein kinase NLK; Serine/threonine-protein kinase that regulates a number of transcription factors with key roles in cell fate determination. Positive effector of the non-canonical Wnt signaling pathway, acting downstream of WNT5A, MAP3K7/TAK1 and HIPK2. Activation of this pathway causes binding to and phosphorylation of the histone methyltransferase SETDB1. The NLK- SETDB1 com…
NXPH1	9606.ENSP00000384551	NXPH1	Neurexophilin-1; May be signaling molecules that resemble neuropeptides and that act by binding to alpha-neurexins and possibly other receptors
FLJ36032	9606.ENSP00000419249	RIIAD1	RIIa domain-containing protein 1; Regulatory subunit of type II PKA R-subunit domain containing 1
EGR1	9606.ENSP00000239938	EGR1	Early growth response protein 1; Transcriptional regulator. Recognizes and binds to the DNA sequence 5'-GCG(T/G)GGGCG-3'(EGR-site) in the promoter region of target genes (By similarity). Binds double- stranded target DNA, irrespective of the cytosine methylation status. Regulates the transcription of numerous target genes, and thereby plays an important role in regulating the response to growth f…
C20orf54	9606.ENSP00000217254	SLC52A3	Solute carrier family 52, riboflavin transporter, member 3; Transporter for riboflavin, which must be obtained as a nutrient via intestinal absorption. Riboflavin transport is Na(+)- independent at low pH but significantly reduced by Na(+) depletion under neutral pH conditions. Activity is strongly inhibited by riboflavin analogs, such as lumiflavin, flavin mononucleotide (FMN), flavin adenine di…
ATRNL1	9606.ENSP00000347152	ATRNL1	Attractin-like protein 1; May play a role in melanocortin signaling pathways that regulate energy homeostasis; C-type lectin domain containing
GNB5	9606.ENSP00000261837	GNB5	Guanine nucleotide-binding protein subunit beta-5; Enhances GTPase-activating protein (GAP) activity of regulator of G protein signaling (RGS) proteins, hence involved in the termination of the signaling initiated by the G protein coupled receptors (GPCRs) by accelerating the GTP hydrolysis on the G-alpha subunits, thereby promoting their inactivation (Probable). Increases RGS9 GTPase-activating …
OLFM1	9606.ENSP00000360858	OLFM1	Noelin; Contributes to the regulation of axonal growth in the embryonic and adult central nervous system by inhibiting interactions between RTN4R and LINGO1. Inhibits RTN4R-mediated axon growth cone collapse (By similarity). May play an important role in regulating the production of neural crest cells by the neural tube (By similarity). May be required for normal responses to olfactory stimuli (B…
RASL10A	9606.ENSP00000216101	RASL10A	Ras-like protein family member 10A; Potent inhibitor of cellular proliferation; RAS type GTPase family
LOC387856	9606.ENSP00000320849	CCDC184	Coiled-coil domain containing 184
ZFP36L1	9606.ENSP00000388402	ZFP36L1	mRNA decay activator protein ZFP36L1; Zinc-finger RNA-binding protein that destabilizes several cytoplasmic AU-rich element (ARE)-containing mRNA transcripts by promoting their poly(A) tail removal or deadenylation, and hence provide a mechanism for attenuating protein synthesis. Acts as a 3'-untranslated region (UTR) ARE mRNA-binding adapter protein to communicate signaling events to the mRNA de…
NIPSNAP1	9606.ENSP00000216121	NIPSNAP1	Nipsnap homolog 1
FAM107A	9606.ENSP00000419124	FAM107A	Protein FAM107A; When transfected into cell lines in which it is not expressed, suppresses cell growth. May play a role in tumor development
OLFM3	9606.ENSP00000345192	OLFM3	Noelin-3; Olfactomedin 3
NME5	9606.ENSP00000265191	NME5	Nucleoside diphosphate kinase homolog 5; Does not seem to have NDK kinase activity. Confers protection from cell death by Bax and alters the cellular levels of several antioxidant enzymes including Gpx5. May play a role in spermiogenesis by increasing the ability of late-stage spermatids to eliminate reactive oxygen species (By similarity); NME/NM23 family
ACTR3B	9606.ENSP00000256001	ACTR3B	Actin-related protein 3B; Plays a role in the organization of the actin cytoskeleton. May function as ATP-binding component of the Arp2/3 complex which is involved in regulation of actin polymerization and together with an activating nucleation-promoting factor (NPF) mediates the formation of branched actin networks. May decrease the metastatic potential of tumors; Actin related proteins
PCSK1	9606.ENSP00000308024	PCSK1	Neuroendocrine convertase 1; Involved in the processing of hormone and other protein precursors at sites comprised of pairs of basic amino acid residues. Substrates include POMC, renin, enkephalin, dynorphin, somatostatin, insulin and AGRP; Belongs to the peptidase S8 family. Furin subfamily
PFN2	9606.ENSP00000239940	PFN2	Profilin-2; Binds to actin and affects the structure of the cytoskeleton. At high concentrations, profilin prevents the polymerization of actin, whereas it enhances it at low concentrations. By binding to PIP2, it inhibits the formation of IP3 and DG
GAD2	9606.ENSP00000365437	GAD2	Glutamate decarboxylase 2; Catalyzes the production of GABA
PCDH19	9606.ENSP00000362125	PCDH19	Protocadherin-19; Potential calcium-dependent cell-adhesion protein; Non-clustered protocadherins
IFITM2	9606.ENSP00000484689	IFITM2	Interferon-induced transmembrane protein 2; IFN-induced antiviral protein which inhibits the entry of viruses to the host cell cytoplasm, permitting endocytosis, but preventing subsequent viral fusion and release of viral contents into the cytosol. Active against multiple viruses, including influenza A virus, SARS coronavirus (SARS-CoV), Marburg virus (MARV), Ebola virus (EBOV), Dengue virus (DNV…
NRXN3	9606.ENSP00000451648	NRXN3	Neurexin-3; Neuronal cell surface protein that may be involved in cell recognition and cell adhesion. May mediate intracellular signaling; Neurexins
TOX3	9606.ENSP00000219746	TOX3	TOX high mobility group box family member 3; Transcriptional coactivator of the p300/CBP-mediated transcription complex. Activates transactivation through cAMP response element (CRE) sites. Protects against cell death by inducing antiapoptotic and repressing pro-apoptotic transcripts. Stimulates transcription from the estrogen-responsive or BCL-2 promoters. Required for depolarization-induced tra…
NUPR1	9606.ENSP00000379003	NUPR1	Nuclear protein 1, transcriptional regulator
ARHGAP20	9606.ENSP00000260283	ARHGAP20	Rho GTPase-activating protein 20; GTPase activator for the Rho-type GTPases by converting them to an inactive GDP-bound state
STMN1	9606.ENSP00000410452	STMN1	Stathmin; Involved in the regulation of the microtubule (MT) filament system by destabilizing microtubules. Prevents assembly and promotes disassembly of microtubules. Phosphorylation at Ser- 16 may be required for axon formation during neurogenesis. Involved in the control of the learned and innate fear (By similarity); Belongs to the stathmin family
TPD52L1	9606.ENSP00000434142	TPD52L1	Tumor protein D52 like 1
ATOH8	9606.ENSP00000304676	ATOH8	Protein atonal homolog 8; Transcription factor that binds a palindromic (canonical) core consensus DNA sequence 5'-CANNTG- 3' known as an E-box element, possibly as a heterodimer with other bHLH proteins. Regulates endothelial cell proliferation, migration and tube-like structures formation. Modulates endothelial cell differentiation through NOS3. May be implicated in specification and differenti…
TAC3	9606.ENSP00000483110	TAC3	Tachykinin-3; Tachykinins are active peptides which excite neurons, evoke behavioral responses, are potent vasodilators and secretagogues, and contract (directly or indirectly) many smooth muscles (By similarity). Is a critical central regulator of gonadal function; Belongs to the tachykinin family
MARCH4	9606.ENSP00000273067	MARCH4	E3 ubiquitin-protein ligase MARCH4; E3 ubiquitin-protein ligase that may mediate ubiquitination of MHC-I and CD4, and promote their subsequent endocytosis and sorting to lysosomes via multivesicular bodies. E3 ubiquitin ligases accept ubiquitin from an E2 ubiquitin- conjugating enzyme in the form of a thioester and then directly transfer the ubiquitin to targeted substrates; Membrane associated r…
EGR2	9606.ENSP00000242480	EGR2	E3 SUMO-protein ligase EGR2; Sequence-specific DNA-binding transcription factor. Binds to two specific DNA sites located in the promoter region of HOXA4; Belongs to the EGR C2H2-type zinc-finger protein family
CDH8	9606.ENSP00000462701	CDH8	Cadherin-8; Cadherins are calcium-dependent cell adhesion proteins. They preferentially interact with themselves in a homophilic manner in connecting cells; cadherins may thus contribute to the sorting of heterogeneous cell types
ARPP-21	9606.ENSP00000412326	ARPP21	cAMP-regulated phosphoprotein 21; Isoform 2 may act as a competitive inhibitor of calmodulin-dependent enzymes such as calcineurin in neurons
FLJ20699	9606.ENSP00000370419	TTC38	Tetratricopeptide repeat domain containing; Belongs to the TTC38 family
RELL1	9606.ENSP00000398778	RELL1	RELT-like protein 1; RELT family; Belongs to the RELT family
ATPIF1	9606.ENSP00000335203	ATPIF1	ATPase inhibitor, mitochondrial; Endogenous F(1)F(o)-ATPase inhibitor limiting ATP depletion when the mitochondrial membrane potential falls below a threshold and the F(1)F(o)-ATP synthase starts hydrolyzing ATP to pump protons out of the mitochondrial matrix. Required to avoid the consumption of cellular ATP when the F(1)F(o)-ATP synthase enzyme acts as an ATP hydrolase. Indirectly acts as a reg…
RIMBP2	9606.ENSP00000261655	RIMBP2	RIMS-binding protein 2; Plays a role in the synaptic transmission as bifunctional linker that interacts simultaneously with RIMS1, RIMS2, CACNA1D and CACNA1B; Protein phosphatase 1 regulatory subunits
SNCA	9606.ENSP00000338345	SNCA	Alpha-synuclein; May be involved in the regulation of dopamine release and transport. Induces fibrillization of microtubule-associated protein tau. Reduces neuronal responsiveness to various apoptotic stimuli, leading to a decreased caspase-3 activation; Parkinson disease associated genes
TRAF3IP2	9606.ENSP00000357750	TRAF3IP2	Adapter protein CIKS; Could be involved in the activation of both NF-kappa-B via a NF-kappa-B inhibitor kinase (IKK)-dependent mechanism and stress-activated protein kinase (SAPK)/JNK
SPG3A	9606.ENSP00000351155	ATL1	Atlastin-1; GTPase tethering membranes through formation of trans- homooligomers and mediating homotypic fusion of endoplasmic reticulum membranes. Functions in endoplasmic reticulum tubular network biogenesis. May also regulate Golgi biogenesis. May regulate axonal development; Belongs to the TRAFAC class dynamin-like GTPase superfamily. GB1/RHD3-type GTPase family. GB1 subfamily
TBC1D9	9606.ENSP00000411197	TBC1D9	TBC1 domain family member 9; May act as a GTPase-activating protein for Rab family protein(s); EF-hand domain containing
CALB1	9606.ENSP00000265431	CALB1	Calbindin; Buffers cytosolic calcium. May stimulate a membrane Ca(2+)-ATPase and a 3',5'-cyclic nucleotide phosphodiesterase; EF-hand domain containing
CHGB	9606.ENSP00000368244	CHGB	Secretogranin-1; Secretogranin-1 is a neuroendocrine secretory granule protein, which may be the precursor for other biologically active peptides
TNFRSF1A	9606.ENSP00000162749	TNFRSF1A	Tumor necrosis factor receptor superfamily member 1A; Receptor for TNFSF2/TNF-alpha and homotrimeric TNFSF1/lymphotoxin-alpha. The adapter molecule FADD recruits caspase-8 to the activated receptor. The resulting death-inducing signaling complex (DISC) performs caspase-8 proteolytic activation which initiates the subsequent cascade of caspases (aspartate- specific cysteine proteases) mediating ap…
HN1	9606.ENSP00000348316	HN1	Jupiter microtubule associated homolog 1; Modulates negatively AKT-mediated GSK3B signaling. Induces CTNNB1 'Ser-33' phosphorylation and degradation through the suppression of the inhibitory 'Ser-9' phosphorylation of GSK3B, which represses the function of the APC:CTNNB1:GSK3B complex and the interaction with CDH1/E-cadherin in adherent junctions. Plays a role in the regulation of cell cycle and …
FHL2	9606.ENSP00000386665	FHL2	Four and a half LIM domains protein 2; May function as a molecular transmitter linking various signaling pathways to transcriptional regulation. Negatively regulates the transcriptional repressor E4F1 and may function in cell growth. Inhibits the transcriptional activity of FOXO1 and its apoptotic function by enhancing the interaction of FOXO1 with SIRT1 and FOXO1 deacetylation; LIM domain contai…
FAM3C	9606.ENSP00000353025	FAM3C	Protein FAM3C; May be involved in retinal laminar formation. Promotes epithelial to mesenchymal transition
GOT1	9606.ENSP00000359539	GOT1	Aspartate aminotransferase, cytoplasmic; Biosynthesis of L-glutamate from L-aspartate or L- cysteine. Important regulator of levels of glutamate, the major excitatory neurotransmitter of the vertebrate central nervous system. Acts as a scavenger of glutamate in brain neuroprotection. The aspartate aminotransferase activity is involved in hepatic glucose synthesis during development and in adipocy…
POLR3K	9606.ENSP00000293860	POLR3K	DNA-directed RNA polymerase III subunit RPC10; DNA-dependent RNA polymerase catalyzes the transcription of DNA into RNA using the four ribonucleoside triphosphates as substrates. Component of RNA polymerase III which synthesizes small RNAs, such as 5S rRNA and tRNAs. Plays a key role in sensing and limiting infection by intracellular bacteria and DNA viruses. Acts as nuclear and cytosolic DNA sen…
EMP3	9606.ENSP00000270221	EMP3	Epithelial membrane protein 3; Probably involved in cell proliferation and cell-cell interactions
GPRASP1	9606.ENSP00000445683	GPRASP1	G-protein coupled receptor-associated sorting protein 1; Modulates lysosomal sorting and functional down- regulation of a variety of G-protein coupled receptors. Targets receptors for degradation in lysosomes via its interaction with BECN2; Armadillo repeat containing
MICA	9606.ENSP00000413079	MICA	MHC class I polypeptide-related sequence A; Seems to have no role in antigen presentation. Acts as a stress-induced self-antigen that is recognized by gamma delta T- cells. Ligand for the KLRK1/NKG2D receptor. Binding to KLRK1 leads to cell lysis; Belongs to the MHC class I family. MIC subfamily
NRIP3	9606.ENSP00000310205	NRIP3	Nuclear receptor interacting protein 3
CD200	9606.ENSP00000420298	CD200	OX-2 membrane glycoprotein; Costimulates T-cell proliferation. May regulate myeloid cell activity in a variety of tissues; CD molecules
NDUFA4	9606.ENSP00000339720	NDUFA4	Cytochrome c oxidase subunit NDUFA4; Cytochrome c oxidase (COX, complex IV) is the terminal component of the mitochondrial respiratory chain that catalyzes the reduction of oxygen to water. Required for complex IV maintenance
TNFRSF10D	9606.ENSP00000310263	TNFRSF10D	Tumor necrosis factor receptor superfamily member 10D; Receptor for the cytotoxic ligand TRAIL. Contains a truncated death domain and hence is not capable of inducing apoptosis but protects against TRAIL-mediated apoptosis. Reports are contradictory with regards to its ability to induce the NF- kappa-B pathway. According to PubMed:9382840, it cannot but according to PubMed:9430226, it can induce …
EGR3	9606.ENSP00000318057	EGR3	Early growth response protein 3; Probable transcription factor involved in muscle spindle development; Belongs to the EGR C2H2-type zinc-finger protein family
NKIRAS1	9606.ENSP00000393785	NKIRAS1	NF-kappa-B inhibitor-interacting Ras-like protein 1; Atypical Ras-like protein that acts as a potent regulator of NF-kappa-B activity by preventing the degradation of NF-kappa-B inhibitor beta (NFKBIB) by most signals, explaining why NFKBIB is more resistant to degradation. May act by blocking phosphorylation of NFKBIB and mediating cytoplasmic retention of p65/RELA NF-kappa-B subunit. It is uncl…
SCG3	9606.ENSP00000220478	SCG3	Secretogranin-3; Secretogranin III; Granins
DCLK1	9606.ENSP00000255448	DCLK1	Serine/threonine-protein kinase DCLK1; Probable kinase that may be involved in a calcium- signaling pathway controlling neuronal migration in the developing brain. May also participate in functions of the mature nervous system; Doublecortin superfamily
SYT1	9606.ENSP00000261205	SYT1	Synaptotagmin-1; May have a regulatory role in the membrane interactions during trafficking of synaptic vesicles at the active zone of the synapse. It binds acidic phospholipids with a specificity that requires the presence of both an acidic head group and a diacyl backbone. A Ca(2+)-dependent interaction between synaptotagmin and putative receptors for activated protein kinase C has also been re…
MARK1	9606.ENSP00000483424	MARK1	Serine/threonine-protein kinase MARK1; Serine/threonine-protein kinase involved in cell polarity and microtubule dynamics regulation. Phosphorylates DCX, MAP2, MAP4 and MAPT/TAU. Involved in cell polarity by phosphorylating the microtubule-associated proteins MAP2, MAP4 and MAPT/TAU at KXGS motifs, causing detachment from microtubules, and their disassembly. Involved in the regulation of neuronal…
NRSN1	9606.ENSP00000367739	NRSN1	Neurensin-1; May play an important role in neural organelle transport, and in transduction of nerve signals or in nerve growth. May play a role in neurite extension. May play a role in memory consolidation (By similarity); Belongs to the VMP family
NECAP1	9606.ENSP00000341737	NECAP1	Adaptin ear-binding coat-associated protein 1; Involved in endocytosis; Belongs to the NECAP family
METTL7A	9606.ENSP00000448785	METTL7A	Methyltransferase-like protein 7A; Probable methyltransferase
CMAS	9606.ENSP00000229329	CMAS	N-acylneuraminate cytidylyltransferase; Catalyzes the activation of N-acetylneuraminic acid (NeuNAc) to cytidine 5'-monophosphate N-acetylneuraminic acid (CMP-NeuNAc), a substrate required for the addition of sialic acid. Has some activity toward NeuNAc, N-glycolylneuraminic acid (Neu5Gc) or 2-keto-3-deoxy-D-glycero-D-galacto-nononic acid (KDN)
PCMT1	9606.ENSP00000356354	PCMT1	Protein-L-isoaspartate(D-aspartate) O-methyltransferase; Catalyzes the methyl esterification of L-isoaspartyl and D-aspartyl residues in peptides and proteins that result from spontaneous decomposition of normal L-aspartyl and L-asparaginyl residues. It plays a role in the repair and/or degradation of damaged proteins. Acts on EIF4EBP2, microtubule-associated protein 2, calreticulin, clathrin lig…
HOPX	9606.ENSP00000450527	HOPX	Homeodomain-only protein; Atypical homeodomain protein which does not bind DNA and is required to modulate cardiac growth and development. Acts via its interaction with SRF, thereby modulating the expression of SRF-dependent cardiac-specific genes and cardiac development. Prevents SRF-dependent transcription either by inhibiting SRF binding to DNA or by recruiting histone deacetylase (HDAC) prote…
HPRT1	9606.ENSP00000298556	HPRT1	Hypoxanthine-guanine phosphoribosyltransferase; Converts guanine to guanosine monophosphate, and hypoxanthine to inosine monophosphate. Transfers the 5- phosphoribosyl group from 5-phosphoribosylpyrophosphate onto the purine. Plays a central role in the generation of purine nucleotides through the purine salvage pathway
ATP8A2	9606.ENSP00000371070	ATP8A2	Phospholipid-transporting ATPase IB; Catalytic component of a P4-ATPase flippase complex which catalyzes the hydrolysis of ATP coupled to the transport of aminophospholipids from the outer to the inner leaflet of various membranes and ensures the maintenance of asymmetric distribution of phospholipids. Phospholipid translocation seems also to be implicated in vesicle formation and in uptake of li…
MOAP1	9606.ENSP00000451594	MOAP1	Modulator of apoptosis 1; Required for death receptor-dependent apoptosis. When associated with RASSF1, promotes BAX conformational change and translocation to mitochondrial membranes in response to TNF and TNFSF10 stimulation; Belongs to the PNMA family
GNA13	9606.ENSP00000400717	GNA13	Guanine nucleotide-binding protein subunit alpha-13; Guanine nucleotide-binding proteins (G proteins) are involved as modulators or transducers in various transmembrane signaling systems. Activates effector molecule RhoA by binding and activating RhoGEFs (ARHGEF1/p115RhoGEF, ARHGEF11/PDZ-RhoGEF and ARHGEF12/LARG). GNA13-dependent Rho signaling subsequently regulates transcription factor AP-1 (act…
GFAP	9606.ENSP00000468500	GFAP	Glial fibrillary acidic protein; GFAP, a class-III intermediate filament, is a cell- specific marker that, during the development of the central nervous system, distinguishes astrocytes from other glial cells
ACOT7	9606.ENSP00000367086	ACOT7	Cytosolic acyl coenzyme A thioester hydrolase; Acyl-CoA thioesterases are a group of enzymes that catalyze the hydrolysis of acyl-CoAs to the free fatty acid and coenzyme A (CoASH), providing the potential to regulate intracellular levels of acyl-CoAs, free fatty acids and CoASH. May play an important physiological function in brain. May play a regulatory role by modulating the cellular levels of…
LRRC32	9606.ENSP00000384126	LRRC32	Leucine-rich repeat-containing protein 32; Leucine rich repeat containing 32
ATP6AP2	9606.ENSP00000367697	ATP6AP2	Renin receptor; Functions as a renin and prorenin cellular receptor. May mediate renin-dependent cellular responses by activating ERK1 and ERK2. By increasing the catalytic efficiency of renin in AGT/angiotensinogen conversion to angiotensin I, it may also play a role in the renin-angiotensin system (RAS)
SLC39A10	9606.ENSP00000386766	SLC39A10	Zinc transporter ZIP10; May act as a zinc-influx transporter; Belongs to the ZIP transporter (TC 2.A.5) family
NOPE	9606.ENSP00000319623	IGDCC4	Immunoglobulin superfamily DCC subclass member 4; Belongs to the immunoglobulin superfamily. DCC family
BEX2	9606.ENSP00000442521	BEX2	Protein BEX2; Regulator of mitochondrial apoptosis and G1 cell cycle in breast cancer. Protects the breast cancer cells against mitochondrial apoptosis and this effect is mediated through the modulation of BCL2 protein family, which involves the positive regulation of anti-apoptotic member BCL2 and the negative regulation of pro-apoptotic members BAD, BAK1 and PUMA. Required for the normal cell c…
C6orf145	9606.ENSP00000369636	PXDC1	PX domain containing 1
GRIN3A	9606.ENSP00000355155	GRIN3A	Glutamate receptor ionotropic, NMDA 3A; NMDA receptor subtype of glutamate-gated ion channels with reduced single-channel conductance, low calcium permeability and low voltage-dependent sensitivity to magnesium. Mediated by glycine. May play a role in the development of dendritic spines. May play a role in PPP2CB-NMDAR mediated signaling mechanism (By similarity)
PCDH8	9606.ENSP00000367177	PCDH8	Protocadherin-8; Calcium-dependent cell-adhesion protein (By similarity). May play a role in activity-induced synaptic reorganization underlying long term memory (By similarity). Could be involved in CDH2 internalization through TAOK2/p38 MAPK pathway. In hippocampal neurons, may play a role in the down-regulation of dendritic spines, maybe through its action on CDH2 endocytosis (By similarity); …
YWHAB	9606.ENSP00000361930	YWHAB	14-3-3 protein beta/alpha; Adapter protein implicated in the regulation of a large spectrum of both general and specialized signaling pathways. Binds to a large number of partners, usually by recognition of a phosphoserine or phosphothreonine motif. Binding generally results in the modulation of the activity of the binding partner. Negative regulator of osteogenesis. Blocks the nuclear translocat…
RBP4	9606.ENSP00000360522	RBP4	Retinol-binding protein 4; Retinol-binding protein that mediates retinol transport in blood plasma. Delivers retinol from the liver stores to the peripheral tissues (Probable). Transfers the bound all-trans retinol to STRA6, that then facilitates retinol transport across the cell membrane; Belongs to the calycin superfamily. Lipocalin family
EMX2	9606.ENSP00000450962	EMX2	Homeobox protein EMX2; Transcription factor, which in cooperation with EMX2, acts to generate the boundary between the roof and archipallium in the developing brain. May function in combinations with OTX1/2 to specify cell fates in the developing central nervous system
CD302	9606.ENSP00000259053	CD302	CD302 antigen; Potential multifunctional C-type lectin receptor that may play roles in endocytosis and phagocytosis as well as in cell adhesion and migration
ELOVL7	9606.ENSP00000424123	ELOVL7	Elongation of very long chain fatty acids protein 7; Catalyzes the first and rate-limiting reaction of the four that constitute the long-chain fatty acids elongation cycle. This endoplasmic reticulum-bound enzymatic process, allows the addition of 2 carbons to the chain of long- and very long-chain fatty acids/VLCFAs per cycle. Condensing enzyme with higher activity toward C18 acyl-CoAs, especial…
HVCN1	9606.ENSP00000349181	HVCN1	Voltage-gated hydrogen channel 1; Mediates the voltage-dependent proton permeability of excitable membranes. Forms a proton-selective channel through which protons may pass in accordance with their electrochemical gradient. Proton efflux, accompanied by membrane depolarization, facilitates acute production of reactive oxygen species in phagocytosis
IL13RA1	9606.ENSP00000360730	IL13RA1	Interleukin-13 receptor subunit alpha-1; Binds with low affinity to interleukin-13 (IL13). Together with IL4RA can form a functional receptor for IL13. Also serves as an alternate accessory protein to the common cytokine receptor gamma chain for interleukin-4 (IL4) signaling, but cannot replace the function of IL2RG in allowing enhanced interleukin-2 (IL2) binding activity; Belongs to the type I …
ROBO2	9606.ENSP00000417335	ROBO2	Roundabout homolog 2; Receptor for SLIT2, and probably SLIT1, which are thought to act as molecular guidance cue in cellular migration, including axonal navigation at the ventral midline of the neural tube and projection of axons to different regions during neuronal development; Belongs to the immunoglobulin superfamily. ROBO family
R3HDM1	9606.ENSP00000387010	R3HDM1	R3H domain containing 1
KIFAP3	9606.ENSP00000354560	KIFAP3	Kinesin-associated protein 3; Involved in tethering the chromosomes to the spindle pole and in chromosome movement. Binds to the tail domain of the KIF3A/KIF3B heterodimer to form a heterotrimeric KIF3 complex and may regulate the membrane binding of this complex (By similarity); Armadillo-like helical domain containing
BCL6	9606.ENSP00000384371	BCL6	B-cell lymphoma 6 protein; Transcriptional repressor mainly required for germinal center (GC) formation and antibody affinity maturation which has different mechanisms of action specific to the lineage and biological functions. Forms complexes with different corepressors and histone deacetylases to repress the transcriptional expression of different subsets of target genes. Represses its target g…
ARL4C	9606.ENSP00000339754	ARL4C	ADP-ribosylation factor-like protein 4C; Small GTP-binding protein which cycles between an inactive GDP-bound and an active GTP-bound form, and the rate of cycling is regulated by guanine nucleotide exchange factors (GEF) and GTPase-activating proteins (GAP). GTP-binding protein that does not act as an allosteric activator of the cholera toxin catalytic subunit. May be involved in transport betwe…
STYK1	9606.ENSP00000075503	STYK1	Tyrosine-protein kinase STYK1; Probable tyrosine protein-kinase, which has strong transforming capabilities on a variety of cell lines. When overexpressed, it can also induce tumor cell invasion as well as metastasis in distant organs. May act by activating both MAP kinase and phosphatidylinositol 3'-kinases (PI3K) pathways (By similarity)
HCLS1	9606.ENSP00000320176	HCLS1	Hematopoietic lineage cell-specific protein; Substrate of the antigen receptor-coupled tyrosine kinase. Plays a role in antigen receptor signaling for both clonal expansion and deletion in lymphoid cells. May also be involved in the regulation of gene expression
LRP4	9606.ENSP00000367888	LRP4	Low-density lipoprotein receptor-related protein 4; Mediates SOST-dependent inhibition of bone formation. Functions as a specific facilitator of SOST-mediated inhibition of Wnt signaling. Plays a key role in the formation and the maintenance of the neuromuscular junction (NMJ), the synapse between motor neuron and skeletal muscle. Directly binds AGRIN and recruits it to the MUSK signaling complex…
SYTL4	9606.ENSP00000362080	SYTL4	Synaptotagmin-like protein 4; Modulates exocytosis of dense-core granules and secretion of hormones in the pancreas and the pituitary. Interacts with vesicles containing negatively charged phospholipids in a Ca(2+)-independent manner (By similarity); Synaptotagmin like tandem C2 proteins
HTR5A	9606.ENSP00000287907	HTR5A	5-hydroxytryptamine receptor 5A; This is one of the several different receptors for 5- hydroxytryptamine (serotonin), a biogenic hormone that functions as a neurotransmitter, a hormone, and a mitogen. The activity of this receptor is mediated by G proteins; 5-hydroxytryptamine receptors, G protein-coupled
FGF12	9606.ENSP00000413496	FGF12	Fibroblast growth factor 12; Involved in nervous system development and function. Involved in the positive regulation of voltage-gated sodium channel activity. Promotes neuronal excitability by elevating the voltage dependence of neuronal sodium channel SCN8A fast inactivation
PHF14	9606.ENSP00000385795	PHF14	PHD finger protein 14
KLHL14	9606.ENSP00000352314	KLHL14	Kelch-like protein 14; Kelch like family member 14; BTB domain containing
CLEC2B	9606.ENSP00000228438	CLEC2B	C-type lectin domain family 2 member B
ALDH1L1	9606.ENSP00000273450	ALDH1L1	Cytosolic 10-formyltetrahydrofolate dehydrogenase; Aldehyde dehydrogenase 1 family member L1; In the N-terminal section; belongs to the GART family
C14orf44	9606.ENSP00000286544	FAM161B	Protein FAM161B; Family with sequence similarity 161 member B; Belongs to the FAM161 family
DLEU7	9606.ENSP00000420976	DLEU7	Leukemia-associated protein 7; Deleted in lymphocytic leukemia, 7
GPR158	9606.ENSP00000365529	GPR158	Probable G-protein coupled receptor 158; Orphan receptor; G protein-coupled receptors, Class C orphans
DYNC1I1	9606.ENSP00000320130	DYNC1I1	Cytoplasmic dynein 1 intermediate chain 1; Acts as one of several non-catalytic accessory components of the cytoplasmic dynein 1 complex that are thought to be involved in linking dynein to cargos and to adapter proteins that regulate dynein function. Cytoplasmic dynein 1 acts as a motor for the intracellular retrograde motility of vesicles and organelles along microtubules. The intermediate chai…
IQWD1	9606.ENSP00000356814	DCAF6	DDB1- and CUL4-associated factor 6; Ligand-dependent coactivator of nuclear receptors. Enhance transcriptional activity of the nuclear receptors NR3C1 and AR. May function as a substrate receptor for CUL4-DDB1 E3 ubiquitin-protein ligase complex
PTPN3	9606.ENSP00000363667	PTPN3	Tyrosine-protein phosphatase non-receptor type 3; May act at junctions between the membrane and the cytoskeleton. Possesses tyrosine phosphatase activity; FERM domain containing
SCG5	9606.ENSP00000300175	SCG5	Neuroendocrine protein 7B2; Acts as a molecular chaperone for PCSK2/PC2, preventing its premature activation in the regulated secretory pathway. Binds to inactive PCSK2 in the endoplasmic reticulum and facilitates its transport from there to later compartments of the secretory pathway where it is proteolytically matured and activated. Also required for cleavage of PCSK2 but does not appear to be …
SV2B	9606.ENSP00000377779	SV2B	Synaptic vesicle glycoprotein 2B; Probably plays a role in the control of regulated secretion in neural and endocrine cells
FAM19A1	9606.ENSP00000418575	FAM19A1	Protein FAM19A1; Family with sequence similarity 19 member A1, C-C motif chemokine like
HIF3A	9606.ENSP00000366898	HIF3A	Hypoxia-inducible factor 3-alpha; Isoform 5: Attenuates the ability of transcription factor HIF1A to bind to hypoxia-responsive elements (HRE) located within the enhancer/promoter of hypoxia-inducible target genes and hence inhibits HRE-driven transcriptional activation; Basic helix-loop-helix proteins
TUSC3	9606.ENSP00000424544	TUSC3	Tumor suppressor candidate 3; Acts as accessory component of the N-oligosaccharyl transferase (OST) complex which catalyzes the transfer of a high mannose oligosaccharide from a lipid-linked oligosaccharide donor to an asparagine residue within an Asn-X-Ser/Thr consensus motif in nascent polypeptide chains. Involved in N-glycosylation of STT3B-dependent substrates. Specifically required for the g…
CEBPD	9606.ENSP00000386165	CEBPD	CCAAT/enhancer-binding protein delta; Transcription activator that recognizes two different DNA motifs: the CCAAT homology common to many promoters and the enhanced core homology common to many enhancers. Important transcription factor regulating the expression of genes involved in immune and inflammatory responses. Transcriptional activator that enhances IL6 transcription alone and as heterodime…
SERPINI1	9606.ENSP00000295777	SERPINI1	Neuroserpin; Serine protease inhibitor that inhibits plasminogen activators and plasmin but not thrombin. May be involved in the formation or reorganization of synaptic connections as well as for synaptic plasticity in the adult nervous system. May protect neurons from cell damage by tissue-type plasminogen activator (Probable); Serpin peptidase inhibitors
MAPKAPK2	9606.ENSP00000356070	MAPKAPK2	MAP kinase-activated protein kinase 2; Stress-activated serine/threonine-protein kinase involved in cytokine production, endocytosis, reorganization of the cytoskeleton, cell migration, cell cycle control, chromatin remodeling, DNA damage response and transcriptional regulation. Following stress, it is phosphorylated and activated by MAP kinase p38-alpha/MAPK14, leading to phosphorylation of subs…
CDA	9606.ENSP00000364212	CDA	Cytidine deaminase; This enzyme scavenges exogenous and endogenous cytidine and 2'-deoxycytidine for UMP synthesis
SYN2	9606.ENSP00000480050	SYN2	Synapsin-2; Neuronal phosphoprotein that coats synaptic vesicles, binds to the cytoskeleton, and is believed to function in the regulation of neurotransmitter release. May play a role in noradrenaline secretion by sympathetic neurons (By similarity); Belongs to the synapsin family
TSPAN5	9606.ENSP00000307701	TSPAN5	Tetraspanin-5; Regulates ADAM10 maturation and trafficking to the cell surface. Promotes ADAM10-mediated cleavage of CD44; Tetraspanins
NPC2	9606.ENSP00000451112	NPC2	Epididymal secretory protein E1; Intracellular cholesterol transporter which acts in concert with NPC1 and plays an important role in the egress of cholesterol from the endosomal/lysosomal compartment. Both NPC1 and NPC2 function as the cellular 'tag team duo' (TTD) to catalyze the mobilization of cholesterol within the multivesicular environment of the late endosome (LE) to effect egress through…
APOLD1	9606.ENSP00000324277	APOLD1	Apolipoprotein L domain-containing protein 1; May be involved in angiogenesis. May play a role in activity-dependent changes of brain vasculature. May affect blood- brain permeability
NEGR1	9606.ENSP00000350364	NEGR1	Neuronal growth regulator 1; May be involved in cell-adhesion. May function as a trans-neural growth-promoting factor in regenerative axon sprouting in the mammalian brain (By similarity); Belongs to the immunoglobulin superfamily. IgLON family
KIAA1467	9606.ENSP00000197268	KIAA1467	Protein FAM234B; KIAA1467
HIVEP2	9606.ENSP00000356575	HIVEP2	Transcription factor HIVEP2; This protein specifically binds to the DNA sequence 5'- GGGACTTTCC-3' which is found in the enhancer elements of numerous viral promoters such as those of SV40, CMV, or HIV1. In addition, related sequences are found in the enhancer elements of a number of cellular promoters, including those of the class I MHC, interleukin-2 receptor, somatostatin receptor II, and inte…
NBEA	9606.ENSP00000383295	NBEA	Neurobeachin; Binds to type II regulatory subunits of protein kinase A and anchors/targets them to the membrane. May anchor the kinase to cytoskeletal and/or organelle-associated proteins (By similarity); Belongs to the WD repeat neurobeachin family
TMEM132D	9606.ENSP00000408581	TMEM132D	Transmembrane protein 132D; May serve as a cell-surface marker for oligodendrocyte differentiation; Protein phosphatase 1 regulatory subunits
RAB13	9606.ENSP00000357564	RAB13	Ras-related protein Rab-13; The small GTPases Rab are key regulators of intracellular membrane trafficking, from the formation of transport vesicles to their fusion with membranes. Rabs cycle between an inactive GDP-bound form and an active GTP-bound form that is able to recruit to membranes different sets of downstream effectors directly responsible for vesicle formation, movement, tethering and…
TOMM70A	9606.ENSP00000284320	TOMM70A	Mitochondrial import receptor subunit TOM70; Receptor that accelerates the import of all mitochondrial precursor proteins
TUBB2A	9606.ENSP00000369703	TUBB2A	Tubulin beta-2A chain; Tubulin is the major constituent of microtubules. It binds two moles of GTP, one at an exchangeable site on the beta chain and one at a non-exchangeable site on the alpha chain (By similarity); Tubulins
GNG2	9606.ENSP00000334448	GNG2	Guanine nucleotide-binding protein G(I)/G(S)/G(O) subunit gamma-2; Guanine nucleotide-binding proteins (G proteins) are involved as a modulator or transducer in various transmembrane signaling systems. The beta and gamma chains are required for the GTPase activity, for replacement of GDP by GTP, and for G protein- effector interaction (By similarity)
LDB2	9606.ENSP00000306772	LDB2	LIM domain-binding protein 2; Binds to the LIM domain of a wide variety of LIM domain- containing transcription factors; Belongs to the LDB family
RAB3B	9606.ENSP00000360718	RAB3B	Ras-related protein Rab-3B; Protein transport. Probably involved in vesicular traffic (By similarity); RAB, member RAS oncogene GTPases
C3orf14	9606.ENSP00000418086	C3orf14	Uncharacterized protein C3orf14; Chromosome 3 open reading frame 14
KCNIP4	9606.ENSP00000371587	KCNIP4	Kv channel-interacting protein 4; Regulatory subunit of Kv4/D (Shal)-type voltage-gated rapidly inactivating A-type potassium channels. Modulates KCND2 channel density, inactivation kinetics and rate of recovery from inactivation in a calcium-dependent and isoform-specific manner. Modulates KCND3/Kv4.3 currents. Isoform 4 does not increase KCND2 expression at the cell membrane. Isoform 4 retains …
C6orf142	9606.ENSP00000426290	MLIP	Muscular LMNA-interacting protein; Required for precocious cardiac adaptation to stress through integrated regulation of the AKT/mTOR pathways and FOXO1. Regulates cardiac homeostasis and plays an important role in protection against cardiac hypertrophy. Acts as a transcriptional cofactor, represses transactivator activity of ISL1 and MYOCD
TXNIP	9606.ENSP00000462521	TXNIP	Thioredoxin-interacting protein; May act as an oxidative stress mediator by inhibiting thioredoxin activity or by limiting its bioavailability. Interacts with COPS5 and restores COPS5-induced suppression of CDKN1B stability, blocking the COPS5-mediated translocation of CDKN1B from the nucleus to the cytoplasm. Functions as a transcriptional repressor, possibly by acting as a bridge molecule betwe…
GIMAP5	9606.ENSP00000477920	GIMAP5	GTPase IMAP family member 5; Required for mitochondrial integrity and T-cell survival. May contribute to T-cell quiescence (By similarity); GTPases, IMAP
RGS7BP	9606.ENSP00000334851	RGS7BP	Regulator of G-protein signaling 7-binding protein; Regulator of G protein-coupled receptor (GPCR) signaling. Regulatory subunit of the R7-Gbeta5 complexes that acts by controlling the subcellular location of the R7-Gbeta5 complexes. When palmitoylated, it targets the R7-Gbeta5 complexes to the plasma membrane, leading to inhibit G protein alpha subunits. When it is unpalmitoylated, the R7-Gbeta5…
IFITM1	9606.ENSP00000386187	IFITM1	Interferon-induced transmembrane protein 1; IFN-induced antiviral protein which inhibits the entry of viruses to the host cell cytoplasm, permitting endocytosis, but preventing subsequent viral fusion and release of viral contents into the cytosol. Active against multiple viruses, including influenza A virus, SARS coronavirus (SARS-CoV), Marburg virus (MARV), Ebola virus (EBOV), Dengue virus (DNV…
FRMPD4	9606.ENSP00000370057	FRMPD4	FERM and PDZ domain-containing protein 4; Positive regulator of dendritic spine morphogenesis and density. Required for the maintenance of excitatory synaptic transmission. Binds phosphatidylinositol 4,5-bisphosphate; FERM domain containing
SRGN	9606.ENSP00000242465	SRGN	Serglycin; Plays a role in formation of mast cell secretory granules and mediates storage of various compounds in secretory vesicles. Required for storage of some proteases in both connective tissue and mucosal mast cells and for storage of granzyme B in T-lymphocytes. Plays a role in localizing neutrophil elastase in azurophil granules of neutrophils. Mediates processing of MMP2. Plays a role in…
DDIT4	9606.ENSP00000307305	DDIT4	DNA damage-inducible transcript 4 protein; Regulates cell growth, proliferation and survival via inhibition of the activity of the mammalian target of rapamycin complex 1 (mTORC1). Inhibition of mTORC1 is mediated by a pathway that involves DDIT4/REDD1, AKT1, the TSC1-TSC2 complex and the GTPase RHEB. Plays an important role in responses to cellular energy levels and cellular stress, including re…
ATP6V1B2	9606.ENSP00000276390	ATP6V1B2	V-type proton ATPase subunit B, brain isoform; Non-catalytic subunit of the peripheral V1 complex of vacuolar ATPase. V-ATPase is responsible for acidifying a variety of intracellular compartments in eukaryotic cells; Belongs to the ATPase alpha/beta chains family
PAK3	9606.ENSP00000353864	PAK3	Serine/threonine-protein kinase PAK 3; Serine/threonine protein kinase that plays a role in a variety of different signaling pathways including cytoskeleton regulation, cell migration, or cell cycle regulation. Plays a role in dendrite spine morphogenesis as well as synapse formation and plasticity. Acts as downstream effector of the small GTPases CDC42 and RAC1. Activation by the binding of acti…
CLIC1	9606.ENSP00000364935	CLIC1	Chloride intracellular channel protein 1; Can insert into membranes and form chloride ion channels. Channel activity depends on the pH. Membrane insertion seems to be redox-regulated and may occur only under oxydizing conditions. Involved in regulation of the cell cycle
MSN	9606.ENSP00000353408	MSN	Moesin; Probably involved in connections of major cytoskeletal structures to the plasma membrane. May inhibit herpes simplex virus 1 infection at an early stage. Plays a role in regulating the proliferation, migration, and adhesion of human lymphoid cells and participates in immunologic synapse formation; FERM domain containing
PCP4	9606.ENSP00000329403	PCP4	Calmodulin regulator protein PCP4; Functions as a modulator of calcium-binding by calmodulin. Thereby, regulates calmodulin activity and the different processes it controls. For instance, may play a role in neuronal differentiation through activation of calmodulin-dependent kinase signaling pathways; Belongs to the PCP4 family
BEX1	9606.ENSP00000361813	BEX1	Protein BEX1; Signaling adapter molecule involved in p75NTR/NGFR signaling. Plays a role in cell cycle progression and neuronal differentiation. Inhibits neuronal differentiation in response to nerve growth factor (NGF). May act as a link between the cell cycle and neurotrophic factor signaling, possibly by functioning as an upstream modulator of receptor signaling, coordinating biological respon…
LCP1	9606.ENSP00000381581	LCP1	Plastin-2; Actin-binding protein. Plays a role in the activation of T-cells in response to costimulation through TCR/CD3 and CD2 or CD28. Modulates the cell surface expression of IL2RA/CD25 and CD69; EF-hand domain containing
FAM89A	9606.ENSP00000355614	FAM89A	Protein FAM89A; Family with sequence similarity 89 member A; Belongs to the FAM89 family
HMGCS1	9606.ENSP00000322706	HMGCS1	Hydroxymethylglutaryl-CoA synthase, cytoplasmic; This enzyme condenses acetyl-CoA with acetoacetyl-CoA to form HMG-CoA, which is the substrate for HMG-CoA reductase
TNIP2	9606.ENSP00000321203	TNIP2	TNFAIP3-interacting protein 2; Inhibits NF-kappa-B activation by blocking the interaction of RIPK1 with its downstream effector NEMO/IKBKG. Forms a ternary complex with NFKB1 and MAP3K8 but appears to function upstream of MAP3K8 in the TLR4 signaling pathway that regulates MAP3K8 activation. Involved in activation of the MEK/ERK signaling pathway during innate immune response; this function seems…
TMEFF1	9606.ENSP00000364013	TMEFF1	Tomoregulin-1; May inhibit NODAL and BMP signaling during neural patterning (By similarity). May be a tumor suppressor in brain cancers
UBE2T	9606.ENSP00000356243	UBE2T	Ubiquitin-conjugating enzyme E2 T; Accepts ubiquitin from the E1 complex and catalyzes its covalent attachment to other proteins. Catalyzes monoubiquitination. Involved in mitomycin-C (MMC)-induced DNA repair. Acts as a specific E2 ubiquitin-conjugating enzyme for the Fanconi anemia complex by associating with E3 ubiquitin-protein ligase FANCL and catalyzing monoubiquitination of FANCD2, a key st…
KCNJ3	9606.ENSP00000295101	KCNJ3	G protein-activated inward rectifier potassium channel 1; This potassium channel is controlled by G proteins. Inward rectifier potassium channels are characterized by a greater tendency to allow potassium to flow into the cell rather than out of it. Their voltage dependence is regulated by the concentration of extracellular potassium; as external potassium is raised, the voltage range of the chan…
TUBB6	9606.ENSP00000318697	TUBB6	Tubulin beta-6 chain; Tubulin is the major constituent of microtubules. It binds two moles of GTP, one at an exchangeable site on the beta chain and one at a non-exchangeable site on the alpha chain (By similarity); Belongs to the tubulin family
ITGB4	9606.ENSP00000200181	ITGB4	Integrin beta-4; Integrin alpha-6/beta-4 is a receptor for laminin. Plays a critical structural role in the hemidesmosome of epithelial cells. Is required for the regulation of keratinocyte polarity and motility. ITGA6:ITGB4 binds to NRG1 (via EGF domain) and this binding is essential for NRG1-ERBB signaling. ITGA6:ITGB4 binds to IGF1 and this binding is essential for IGF1 signaling
GUCY1B3	9606.ENSP00000264424	GUCY1B3	Guanylate cyclase soluble subunit beta-1; Mediates responses to nitric oxide (NO) by catalyzing the biosynthesis of the signaling molecule cGMP; Belongs to the adenylyl cyclase class-4/guanylyl cyclase family
CARD6	9606.ENSP00000254691	CARD6	Caspase recruitment domain-containing protein 6; May be involved in apoptosis; Caspase recruitment domain containing
TNFRSF1B	9606.ENSP00000365435	TNFRSF1B	Tumor necrosis factor receptor superfamily member 1B; Receptor with high affinity for TNFSF2/TNF-alpha and approximately 5-fold lower affinity for homotrimeric TNFSF1/lymphotoxin-alpha. The TRAF1/TRAF2 complex recruits the apoptotic suppressors BIRC2 and BIRC3 to TNFRSF1B/TNFR2. This receptor mediates most of the metabolic effects of TNF-alpha. Isoform 2 blocks TNF-alpha-induced apoptosis, which …
CFI	9606.ENSP00000378130	CFI	Complement factor I; Responsible for cleaving the alpha-chains of C4b and C3b in the presence of the cofactors C4-binding protein and factor H respectively; Belongs to the peptidase S1 family
CA4	9606.ENSP00000300900	CA4	Carbonic anhydrase 4; Reversible hydration of carbon dioxide. May stimulate the sodium/bicarbonate transporter activity of SLC4A4 that acts in pH homeostasis. It is essential for acid overload removal from the retina and retina epithelium, and acid release in the choriocapillaris in the choroid; Belongs to the alpha-carbonic anhydrase family
KCTD8	9606.ENSP00000353129	KCTD8	BTB/POZ domain-containing protein KCTD8; Auxiliary subunit of GABA-B receptors that determine the pharmacology and kinetics of the receptor response. Increases agonist potency and markedly alter the G-protein signaling of the receptors by accelerating onset and promoting desensitization (By similarity)
UCHL1	9606.ENSP00000284440	UCHL1	Ubiquitin carboxyl-terminal hydrolase isozyme L1; Ubiquitin-protein hydrolase involved both in the processing of ubiquitin precursors and of ubiquitinated proteins. This enzyme is a thiol protease that recognizes and hydrolyzes a peptide bond at the C-terminal glycine of ubiquitin. Also binds to free monoubiquitin and may prevent its degradation in lysosomes. The homodimer may have ATP-independen…
TM6SF1	9606.ENSP00000317000	TM6SF1	Transmembrane 6 superfamily member 1; May function as sterol isomerase; Belongs to the TM6SF family
EPHA2	9606.ENSP00000351209	EPHA2	Ephrin type-A receptor 2; Receptor tyrosine kinase which binds promiscuously membrane-bound ephrin-A family ligands residing on adjacent cells, leading to contact-dependent bidirectional signaling into neighboring cells. The signaling pathway downstream of the receptor is referred to as forward signaling while the signaling pathway downstream of the ephrin ligand is referred to as reverse signali…
ATP6V1G2	9606.ENSP00000302194	ATP6V1G2	V-type proton ATPase subunit G 2; Catalytic subunit of the peripheral V1 complex of vacuolar ATPase (V-ATPase). V-ATPase is responsible for acidifying a variety of intracellular compartments in eukaryotic cells
BHLHB4	9606.ENSP00000480998	BHLHE23	Class E basic helix-loop-helix protein 23; May function as transcriptional repressor. May modulate the expression of genes required for the differentiation and/or maintenance of pancreatic and neuronal cell types. May be important for rod bipolar cell maturation (By similarity); Basic helix-loop-helix proteins
TPBG	9606.ENSP00000358765	TPBG	Trophoblast glycoprotein; May function as an inhibitor of Wnt/beta-catenin signaling by indirectly interacting with LRP6 and blocking Wnt3a- dependent LRP6 internalization
RASGRP1	9606.ENSP00000310244	RASGRP1	RAS guanyl-releasing protein 1; Functions as a calcium- and diacylglycerol (DAG)- regulated nucleotide exchange factor specifically activating Ras through the exchange of bound GDP for GTP. Activates the Erk/MAP kinase cascade. Regulates T-cell/B-cell development, homeostasis and differentiation by coupling T-lymphocyte/B- lymphocyte antigen receptors to Ras. Regulates NK cell cytotoxicity and IT…
GEM	9606.ENSP00000297596	GEM	GTP-binding protein GEM; Could be a regulatory protein, possibly participating in receptor-mediated signal transduction at the plasma membrane. Has guanine nucleotide-binding activity but undetectable intrinsic GTPase activity; RGK type GTPase family
NELL1	9606.ENSP00000298925	NELL1	Protein kinase C-binding protein NELL1; Plays a role in the control of cell growth and differentiation. Promotes osteoblast cell differentiation and terminal mineralization
RTN1	9606.ENSP00000267484	RTN1	Reticulon-1; May be involved in neuroendocrine secretion or in membrane trafficking in neuroendocrine cells
SLC16A9	9606.ENSP00000378757	SLC16A9	Monocarboxylate transporter 9; Proton-linked monocarboxylate transporter. May catalyze the transport of monocarboxylates across the plasma membrane; Solute carriers
ARMCX4	9606.ENSP00000404304	ARMCX4	Armadillo repeat containing, X-linked 4; Belongs to the eutherian X-chromosome-specific Armcx family
VSIG4	9606.ENSP00000363869	VSIG4	V-set and immunoglobulin domain-containing protein 4; Phagocytic receptor, strong negative regulator of T-cell proliferation and IL2 production. Potent inhibitor of the alternative complement pathway convertases; Immunoglobulin like domain containing
TMEM176A	9606.ENSP00000417626	TMEM176A	Transmembrane protein 176A; Membrane spanning 4-domains
CSRP1	9606.ENSP00000356275	CSRP1	Cysteine and glycine-rich protein 1; Could play a role in neuronal development; LIM domain containing
ACSL5	9606.ENSP00000348429	ACSL5	Long-chain-fatty-acid--CoA ligase 5; Acyl-CoA synthetases (ACSL) activate long-chain fatty acids for both synthesis of cellular lipids, and degradation via beta-oxidation. ACSL5 may activate fatty acids from exogenous sources for the synthesis of triacylglycerol destined for intracellular storage (By similarity). Utilizes a wide range of saturated fatty acids with a preference for C16-C18 unsatur…
TAGLN3	9606.ENSP00000377494	TAGLN3	Transgelin-3; Transgelin 3
ACTN2	9606.ENSP00000443495	ACTN2	Alpha-actinin-2; F-actin cross-linking protein which is thought to anchor actin to a variety of intracellular structures. This is a bundling protein; Actinins
NPY5R	9606.ENSP00000423917	NPY5R	Neuropeptide Y receptor type 5; Receptor for neuropeptide Y and peptide YY. The activity of this receptor is mediated by G proteins that inhibit adenylate cyclase activity. Seems to be associated with food intake. Could be involved in feeding disorders
HMHA1	9606.ENSP00000439601	HMHA1	Rho GTPase-activating protein 45; Contains a GTPase activator for the Rho-type GTPases (RhoGAP) domain that would be able to negatively regulate the actin cytoskeleton as well as cell spreading. However, also contains N-terminally a BAR-domin which is able to play an autoinhibitory effect on this RhoGAP activity
HSD11B2	9606.ENSP00000316786	HSD11B2	Corticosteroid 11-beta-dehydrogenase isozyme 2; Catalyzes the conversion of cortisol to the inactive metabolite cortisone. Modulates intracellular glucocorticoid levels, thus protecting the nonselective mineralocorticoid receptor from occupation by glucocorticoids; Short chain dehydrogenase/reductase superfamily
DSE	9606.ENSP00000332151	DSE	Dermatan-sulfate epimerase; Converts D-glucuronic acid to L-iduronic acid (IdoUA) residues
CIDEA	9606.ENSP00000320209	CIDEA	Cell death activator CIDE-A; Acts as a CEBPB coactivator in mammary epithelial cells to control the expression of a subset of CEBPB downstream target genes, including ID2, IGF1, PRLR, SOCS1, SOCS3, XDH, but not casein. By interacting with CEBPB, strengthens the association of CEBPB with the XDH promoter, increases histone acetylation and dissociates HDAC1 from the promoter (By similarity). Binds …
YWHAH	9606.ENSP00000248975	YWHAH	14-3-3 protein eta; Adapter protein implicated in the regulation of a large spectrum of both general and specialized signaling pathways. Binds to a large number of partners, usually by recognition of a phosphoserine or phosphothreonine motif. Binding generally results in the modulation of the activity of the binding partner. Negatively regulates the kinase activity of PDPK1; 14-3-3 phospho-serine…
RIT2	9606.ENSP00000321805	RIT2	GTP-binding protein Rit2; Binds and exchanges GTP and GDP. Binds and modulates the activation of POU4F1 as gene expression regulator; RAS type GTPase family
B3GALT2	9606.ENSP00000356404	B3GALT2	Beta-1,3-galactosyltransferase 2; Beta-1,3-galactosyltransferase that transfers galactose from UDP-galactose to substrates with a terminal beta-N- acetylglucosamine (beta-GlcNAc) residue. Can also utilize substrates with a terminal galactose residue, albeit with lower efficiency. Involved in the biosynthesis of the carbohydrate moieties of glycolipids and glycoproteins. Inactive towards substrate…
NEFL	9606.ENSP00000482169	NEFL	Neurofilament light polypeptide; Neurofilaments usually contain three intermediate filament proteins: L, M, and H which are involved in the maintenance of neuronal caliber
RNF150	9606.ENSP00000425840	RNF150	Ring finger protein 150
PCLO	9606.ENSP00000334319	PCLO	Protein piccolo; May act as a scaffolding protein involved in the organization of synaptic active zones and in synaptic vesicle trafficking; C2 domain containing
GDAP1	9606.ENSP00000220822	GDAP1	Ganglioside-induced differentiation-associated protein 1; Regulates the mitochondrial network by promoting mitochondrial fission
OXCT1	9606.ENSP00000196371	OXCT1	Succinyl-CoA:3-ketoacid coenzyme A transferase 1, mitochondrial; Key enzyme for ketone body catabolism. Transfers the CoA moiety from succinate to acetoacetate. Formation of the enzyme-CoA intermediate proceeds via an unstable anhydride species formed between the carboxylate groups of the enzyme and substrate; Belongs to the 3-oxoacid CoA-transferase family
IL17RB	9606.ENSP00000288167	IL17RB	Interleukin-17 receptor B; Receptor for the proinflammatory cytokines IL17B and IL17E. May play a role in controlling the growth and/or differentiation of hematopoietic cells; Interleukin receptors
STS-1	9606.ENSP00000284273	UBASH3B	Ubiquitin-associated and SH3 domain-containing protein B; Interferes with CBL-mediated down-regulation and degradation of receptor-type tyrosine kinases. Promotes accumulation of activated target receptors, such as T-cell receptors and EGFR, on the cell surface. Exhibits tyrosine phosphatase activity toward several substrates including EGFR, FAK, SYK, and ZAP70. Down-regulates proteins that are d…
LIMK2	9606.ENSP00000339916	LIMK2	LIM domain kinase 2; Displays serine/threonine-specific phosphorylation of myelin basic protein and histone (MBP) in vitro; LIM domain containing
TGFBR3	9606.ENSP00000212355	TGFBR3	Transforming growth factor beta receptor type 3; Binds to TGF-beta. Could be involved in capturing and retaining TGF-beta for presentation to the signaling receptors; Proteoglycans
PRPS2	9606.ENSP00000381504	PRPS2	Ribose-phosphate pyrophosphokinase 2; Catalyzes the synthesis of phosphoribosylpyrophosphate (PRPP) that is essential for nucleotide synthesis; Belongs to the ribose-phosphate pyrophosphokinase family
TGIF1	9606.ENSP00000327959	TGIF1	Homeobox protein TGIF1; Binds to a retinoid X receptor (RXR) responsive element from the cellular retinol-binding protein II promoter (CRBPII- RXRE). Inhibits the 9-cis-retinoic acid-dependent RXR alpha transcription activation of the retinoic acid responsive element. Active transcriptional corepressor of SMAD2. Links the nodal signaling pathway to the bifurcation of the forebrain and the establi…
C1orf78	9606.ENSP00000270824	EVA1B	Eva-1 homolog B; Belongs to the EVA1 family
TMEM65	9606.ENSP00000297632	TMEM65	Transmembrane protein 65; May play an important role in cardiac development and function. May regulate cardiac conduction and the function of the gap junction protein GJA1. May contributes to the stability and proper localization of GJA1 to cardiac intercalated disk thereby regulating gap junction communication (By similarity). May also play a role in the regulation of mitochondrial respiration a…
CNKSR2	9606.ENSP00000368824	CNKSR2	Connector enhancer of kinase suppressor of ras 2; May function as an adapter protein or regulator of Ras signaling pathways; Belongs to the CNKSR family
GABRA1	9606.ENSP00000393097	GABRA1	Gamma-aminobutyric acid receptor subunit alpha-1; Component of the heteropentameric receptor for GABA, the major inhibitory neurotransmitter in the vertebrate brain. Functions also as histamine receptor and mediates cellular responses to histamine. Functions as receptor for diazepines and various anesthetics, such as pentobarbital; these are bound at a separate allosteric effector binding site. F…
DDN	9606.ENSP00000390590	DDN	Dendrin; Promotes apoptosis of kidney glomerular podocytes. Podocytes are highly specialized cells essential to the ultrafiltration of blood, resulting in the extraction of urine and the retention of protein (By similarity)
COPS4	9606.ENSP00000264389	COPS4	COP9 signalosome complex subunit 4; Component of the COP9 signalosome complex (CSN), a complex involved in various cellular and developmental processes. The CSN complex is an essential regulator of the ubiquitin (Ubl) conjugation pathway by mediating the deneddylation of the cullin subunits of SCF-type E3 ligase complexes, leading to decrease the Ubl ligase activity of SCF-type complexes such as …
MFSD4	9606.ENSP00000356115	MFSD4	Major facilitator superfamily domain containing 4
GABBR2	9606.ENSP00000259455	GABBR2	Gamma-aminobutyric acid type B receptor subunit 2; Component of a heterodimeric G-protein coupled receptor for GABA, formed by GABBR1 and GABBR2. Within the heterodimeric GABA receptor, only GABBR1 seems to bind agonists, while GABBR2 mediates coupling to G proteins. Ligand binding causes a conformation change that triggers signaling via guanine nucleotide-binding proteins (G proteins) and modula…
D4S234E	9606.ENSP00000388823	NSG1	Neuronal vesicle trafficking-associated protein 1; Plays a role in the recycling mechanism in neurons of multiple receptors, including AMPAR, APP and L1CAM and acts at the level of early endosomes to promote sorting of receptors toward a recycling pathway. Regulates sorting and recycling of GRIA2 through interaction with GRIP1 and then contributes to the regulation of synaptic transmission and pl…
NOL4	9606.ENSP00000261592	NOL4	Nucleolar protein 4
HTR2C	9606.ENSP00000276198	HTR2C	5-hydroxytryptamine receptor 2C; G-protein coupled receptor for 5-hydroxytryptamine (serotonin). Also functions as a receptor for various drugs and psychoactive substances, including ergot alkaloid derivatives, 1- 2,5,-dimethoxy-4-iodophenyl-2-aminopropane (DOI) and lysergic acid diethylamide (LSD). Ligand binding causes a conformation change that triggers signaling via guanine nucleotide-binding…
GABRG2	9606.ENSP00000410732	GABRG2	Gamma-aminobutyric acid receptor subunit gamma-2; Component of the heteropentameric receptor for GABA, the major inhibitory neurotransmitter in the vertebrate brain. Functions also as histamine receptor and mediates cellular responses to histamine. Functions as receptor for diazepines and various anesthetics, such as pentobarbital; these are bound at a separate allosteric effector binding site. F…
SH3TC1	9606.ENSP00000245105	SH3TC1	SH3 domain and tetratricopeptide repeats 1
CLDN5	9606.ENSP00000385477	CLDN5	Claudin-5; Plays a major role in tight junction-specific obliteration of the intercellular space; Claudins
CASP7	9606.ENSP00000358327	CASP7	Caspase-7; Involved in the activation cascade of caspases responsible for apoptosis execution. Cleaves and activates sterol regulatory element binding proteins (SREBPs). Proteolytically cleaves poly(ADP-ribose) polymerase (PARP) at a '216-Asp-|-Gly- 217' bond. Overexpression promotes programmed cell death
GRIA1	9606.ENSP00000428994	GRIA1	Glutamate receptor 1; Ionotropic glutamate receptor. L-glutamate acts as an excitatory neurotransmitter at many synapses in the central nervous system. Binding of the excitatory neurotransmitter L- glutamate induces a conformation change, leading to the opening of the cation channel, and thereby converts the chemical signal to an electrical impulse. The receptor then desensitizes rapidly and ente…
MAP3K8	9606.ENSP00000263056	MAP3K8	Mitogen-activated protein kinase kinase kinase 8; Required for lipopolysaccharide (LPS)-induced, TLR4- mediated activation of the MAPK/ERK pathway in macrophages, thus being critical for production of the proinflammatory cytokine TNF- alpha (TNF) during immune responses. Involved in the regulation of T-helper cell differentiation and IFNG expression in T-cells. Involved in mediating host resistan…
LMO4	9606.ENSP00000359575	LMO4	LIM domain transcription factor LMO4; Probable transcriptional factor; LIM domain containing
ABCA1	9606.ENSP00000363868	ABCA1	ATP-binding cassette sub-family A member 1; cAMP-dependent and sulfonylurea-sensitive anion transporter. Key gatekeeper influencing intracellular cholesterol transport; Belongs to the ABC transporter superfamily. ABCA family
SNAP25	9606.ENSP00000254976	SNAP25	Synaptosomal-associated protein 25; t-SNARE involved in the molecular regulation of neurotransmitter release. May play an important role in the synaptic function of specific neuronal systems. Associates with proteins involved in vesicle docking and membrane fusion. Regulates plasma membrane recycling through its interaction with CENPF. Modulates the gating characteristics of the delayed rectifier…
FGFRL1	9606.ENSP00000381498	FGFRL1	Fibroblast growth factor receptor-like 1; Has a negative effect on cell proliferation; I-set domain containing
C13orf15	9606.ENSP00000368664	RGCC	Regulator of cell cycle RGCC; Modulates the activity of cell cycle-specific kinases. Enhances CDK1 activity. May contribute to the regulation of the cell cycle. May inhibit growth of glioma cells by promoting arrest of mitotic progression at the G2/M transition. Fibrogenic factor contributing to the pathogenesis of renal fibrosis through fibroblast activation
A4GALT	9606.ENSP00000384794	A4GALT	Lactosylceramide 4-alpha-galactosyltransferase; Necessary for the biosynthesis of the Pk antigen of blood histogroup P. Catalyzes the transfer of galactose to lactosylceramide and galactosylceramide. Necessary for the synthesis of the receptor for bacterial verotoxins; Alpha 1,4-glycosyltransferases
CFHR1	9606.ENSP00000314299	CFHR1	Complement factor H-related protein 1; Involved in complement regulation. The dimerized forms have avidity for tissue-bound complement fragments and efficiently compete with the physiological complement inhibitor CFH. Can associate with lipoproteins and may play a role in lipid metabolism
KIAA1239	9606.ENSP00000309501	NWD2	NACHT and WD repeat domain containing 2
ANGPT2	9606.ENSP00000314897	ANGPT2	Angiopoietin-2; Binds to TEK/TIE2, competing for the ANGPT1 binding site, and modulating ANGPT1 signaling. Can induce tyrosine phosphorylation of TEK/TIE2 in the absence of ANGPT1. In the absence of angiogenic inducers, such as VEGF, ANGPT2-mediated loosening of cell-matrix contacts may induce endothelial cell apoptosis with consequent vascular regression. In concert with VEGF, it may facilitate …
TSGA14	9606.ENSP00000223208	CEP41	Centrosomal protein of 41 kDa; Required during ciliogenesis for tubulin glutamylation in cilium. Probably acts by participating in the transport of TTLL6, a tubulin polyglutamylase, between the basal body and the cilium; Belongs to the CEP41 family
ANXA5	9606.ENSP00000296511	ANXA5	Annexin A5; This protein is an anticoagulant protein that acts as an indirect inhibitor of the thromboplastin-specific complex, which is involved in the blood coagulation cascade; Annexins
ERBB2IP	9606.ENSP00000426632	ERBB2IP	Erbin; Acts as an adapter for the receptor ERBB2, in epithelia. By binding the unphosphorylated 'Tyr-1248' of receptor ERBB2, it may contribute to stabilize this unphosphorylated state. Inhibits NOD2-dependent NF-kappa-B signaling and proinflammatory cytokine secretion; Belongs to the LAP (LRR and PDZ) protein family
PTPN5	9606.ENSP00000351342	PTPN5	Tyrosine-protein phosphatase non-receptor type 5; May regulate the activity of several effector molecules involved in synaptic plasticity and neuronal cell survival, including MAPKs, Src family kinases and NMDA receptors; Belongs to the protein-tyrosine phosphatase family. Non-receptor class subfamily
GJA4	9606.ENSP00000343676	GJA4	Gap junction alpha-4 protein; One gap junction consists of a cluster of closely packed pairs of transmembrane channels, the connexons, through which materials of low MW diffuse from one cell to a neighboring cell
XIST	9606.ENSP00000283179	HNRNPU	Heterogeneous nuclear ribonucleoprotein U; DNA- and RNA-binding protein involved in several cellular processes such as nuclear chromatin organization, telomere-length regulation, transcription, mRNA alternative splicing and stability, Xist-mediated transcriptional silencing and mitotic cell progression. Plays a role in the regulation of interphase large-scale gene-rich chromatin organization thro…
FBXW7	9606.ENSP00000281708	FBXW7	F-box/WD repeat-containing protein 7; Substrate recognition component of a SCF (SKP1-CUL1-F- box protein) E3 ubiquitin-protein ligase complex which mediates the ubiquitination and subsequent proteasomal degradation of target proteins. Recognizes and binds phosphorylated sites/phosphodegrons within target proteins and thereafter bring them to the SCF complex for ubiquitination. Identified substrat…
IMPG1	9606.ENSP00000358966	IMPG1	Interphotoreceptor matrix proteoglycan 1; May interact with hyaluronan which may serve to form a basic macromolecular scaffold comprising the insoluble interphotoreceptor matrix
RAB20	9606.ENSP00000267328	RAB20	Ras-related protein Rab-20; Plays a role in apical endocytosis/recycling. Plays a role in the maturation and acidification of phagosomes that engulf pathogens, such as S.aureus and M.tuberculosis. Plays a role in the fusion of phagosomes with lysosomes; RAB, member RAS oncogene GTPases
ADH1B	9606.ENSP00000306606	ADH1B	Alcohol dehydrogenase 1B, beta polypeptide; Belongs to the zinc-containing alcohol dehydrogenase family
PLA1A	9606.ENSP00000273371	PLA1A	Phospholipase A1 member A; Hydrolyzes the ester bond at the sn-1 position of glycerophospholipids and produces 2-acyl lysophospholipids. Hydrolyzes phosphatidylserine (PS) in the form of liposomes and 1- acyl-2 lysophosphatidylserine (lyso-PS), but not triolein, phosphatidylcholine (PC), phosphatidylethanolamine (PE), phosphatidic acid (PA) or phosphatidylinositol (PI). Isoform 2 hydrolyzes lyso-…
EMP1	9606.ENSP00000256951	EMP1	Epithelial membrane protein 1
PYGL	9606.ENSP00000216392	PYGL	Glycogen phosphorylase, liver form; Phosphorylase is an important allosteric enzyme in carbohydrate metabolism. Enzymes from different sources differ in their regulatory mechanisms and in their natural substrates. However, all known phosphorylases share catalytic and structural properties
SLC14A1	9606.ENSP00000390637	SLC14A1	Urea transporter 1; Urea channel that facilitates transmembrane urea transport down a concentration gradient. A constriction of the transmembrane channel functions as selectivity filter through which urea is expected to pass in dehydrated form. The rate of urea conduction is increased by hypotonic stress. Plays an important role in the kidney medulla collecting ducts, where it allows rapid equili…
ANXA3	9606.ENSP00000264908	ANXA3	Annexin A3; Inhibitor of phospholipase A2, also possesses anti- coagulant properties. Also cleaves the cyclic bond of inositol 1,2-cyclic phosphate to form inositol 1-phosphate; Annexins
ADORA3	9606.ENSP00000358730	ADORA3	Transmembrane domain-containing protein TMIGD3; Isoform 1: Plays a suppressive role in osteosarcoma malignancy by inhibiting NF-kappa-B activity; Adenosine receptors
SQRDL	9606.ENSP00000260324	SQRDL	Sulfide:quinone oxidoreductase, mitochondrial; Catalyzes the oxidation of hydrogen sulfide with the help of a quinone, such as ubiquinone, giving rise to thiosulfate and ultimately to sulfane (molecular sulfur) atoms. Requires an additional electron acceptor; can use sulfite, sulfide or cyanide (in vitro)
C1QA	9606.ENSP00000363773	C1QA	Complement C1q subcomponent subunit A; C1q associates with the proenzymes C1r and C1s to yield C1, the first component of the serum complement system. The collagen-like regions of C1q interact with the Ca(2+)-dependent C1r(2)C1s(2) proenzyme complex, and efficient activation of C1 takes place on interaction of the globular heads of C1q with the Fc regions of IgG or IgM antibody present in immune …
NPTN	9606.ENSP00000290401	NPTN	Neuroplastin; Probable homophilic and heterophilic cell adhesion molecule involved in long term potentiation at hippocampal excitatory synapses through activation of p38MAPK. May also regulate neurite outgrowth by activating the FGFR1 signaling pathway. May play a role in synaptic plasticity (By similarity); I-set domain containing
KCNA4	9606.ENSP00000328511	KCNA4	Potassium voltage-gated channel subfamily A member 4; Voltage-gated potassium channel that mediates transmembrane potassium transport in excitable membranes. Forms tetrameric potassium-selective channels through which potassium ions pass in accordance with their electrochemical gradient. The channel alternates between opened and closed conformations in response to the voltage difference across th…
ATP2B1	9606.ENSP00000392043	ATP2B1	Plasma membrane calcium-transporting ATPase 1; This magnesium-dependent enzyme catalyzes the hydrolysis of ATP coupled with the transport of calcium out of the cell; ATPases Ca2+ transporting

## Sheet: KEGG
#term ID	term description	observed gene count	background gene count	false discovery rate	matching proteins in your network (IDs)	matching proteins in your network (labels)
hsa04727	GABAergic synapse	9	88	0.0038	9606.ENSP00000217420,9606.ENSP00000259455,9606.ENSP00000261837,9606.ENSP00000294117,9606.ENSP00000334448,9606.ENSP00000350928,9606.ENSP00000365437,9606.ENSP00000393097,9606.ENSP00000410732	SLC32A1,GABBR2,GNB5,GNG3,GNG2,GAD1,GAD2,GABRA1,GABRG2
hsa05032	Morphine addiction	8	91	0.0147	9606.ENSP00000217420,9606.ENSP00000259455,9606.ENSP00000261837,9606.ENSP00000294117,9606.ENSP00000295101,9606.ENSP00000334448,9606.ENSP00000393097,9606.ENSP00000410732	SLC32A1,GABBR2,GNB5,GNG3,KCNJ3,GNG2,GABRA1,GABRG2
hsa04010	MAPK signaling pathway	13	293	0.041	9606.ENSP00000162749,9606.ENSP00000240100,9606.ENSP00000263056,9606.ENSP00000278568,9606.ENSP00000288943,9606.ENSP00000310244,9606.ENSP00000314897,9606.ENSP00000351209,9606.ENSP00000351342,9606.ENSP00000356070,9606.ENSP00000384625,9606.ENSP00000410452,9606.ENSP00000414303	TNFRSF1A,DUSP4,MAP3K8,PAK1,DUSP2,RASGRP1,ANGPT2,EPHA2,PTPN5,MAPKAPK2,NLK,STMN1,BDNF
hsa04723	Retrograde endocannabinoid signaling	9	148	0.041	9606.ENSP00000217420,9606.ENSP00000261837,9606.ENSP00000294117,9606.ENSP00000295101,9606.ENSP00000334448,9606.ENSP00000339720,9606.ENSP00000393097,9606.ENSP00000410732,9606.ENSP00000428994	SLC32A1,GNB5,GNG3,KCNJ3,GNG2,NDUFA4,GABRA1,GABRG2,GRIA1
hsa05033	Nicotine addiction	5	40	0.041	9606.ENSP00000217420,9606.ENSP00000355155,9606.ENSP00000393097,9606.ENSP00000410732,9606.ENSP00000428994	SLC32A1,GRIN3A,GABRA1,GABRG2,GRIA1
hsa00650	Butanoate metabolism	4	28	0.0466	9606.ENSP00000196371,9606.ENSP00000322706,9606.ENSP00000350928,9606.ENSP00000365437	OXCT1,HMGCS1,GAD1,GAD2
