# Supplementary material for: Machine learning compensates fold-change method and highlights oxidative phosphorylation in the brain transcriptome of Alzheimer’s disease
Source: Sci Rep. 2021 Jul 1;11:13704. doi: 10.1038/s41598-021-93085-z (PMC8249453; doi:10.1038/s41598-021-93085-z)
Supplement: Supplementary file 10 — Supplementary Information 10. [file 41598_2021_93085_MOESM10_ESM.xlsx]

## Sheet: 工作表1
ID	Disease	Age	Gender	A1CF	A2M	A4GALT	A4GNT	AAAS	AACS	AADAC	AAGAB	AAK1	AAMDC	AAMP	AAR2	AARS	AASDHPPT	AASS	AATF	AATK	ABAT	ABCA1	ABCA11P	ABCA2	ABCA3	ABCA4	ABCA5	ABCA6	ABCA7	ABCA8	ABCB1	ABCB11	ABCB6	ABCB7	ABCB8	ABCB9	ABCC1	ABCC10	ABCC2	ABCC3	ABCC4	ABCC5	ABCC8	ABCC9	ABCD1	ABCD2	ABCD3	ABCD4	ABCE1
GSM2234363	0	70	1	1.03093	0.741603	1.09219	1.10591	1.06173	0.927357	1.12952	0.929372	0.722239	1.02151	0.976876	1.20034	1.1583	0.802709	0.965749	0.8213	1.02283	0.852137	0.91231	1.06292	1.42233	0.887446	1.028	0.799822	0.91112	0.977847	1.48391	0.909578	1.04824	0.995329	0.943117	1.10579	0.854122	0.871238	0.914807	1.09573	1.03552	0.94824	0.736379	0.899797	1.03593	1.19642	1.04925	0.871987	1.09534	0.835018
GSM2234365	0	96	0	1.09861	0.926284	1.43157	0.995898	1.68632	0.633966	1.04759	0.695286	0.56023	1.12441	0.826741	0.791791	0.843755	0.664061	1.35401	0.76097	0.920247	0.902343	0.983883	0.766948	1.49999	0.560244	1.01428	0.73395	1.29657	1.20814	0.447737	0.781613	1.17926	1.22171	0.84667	1.07364	1.91097	0.904435	0.706276	1.06206	1.18582	1.09868	0.496659	0.793124	1.14881	1.36911	1.156	0.653502	0.884784	0.570227
GSM2234386	0	69	1	0.839249	0.693766	0.925655	0.908513	1.0161	1.02244	1.00737	1.0625	0.976079	1.0527	0.905833	0.984524	1.02834	1.24783	1.0001	1.22932	0.908392	1.11905	0.910858	1.17015	0.539768	0.857701	0.984873	0.895858	0.932888	1.00351	1.21568	1.10107	0.965745	0.821271	1.05916	0.977913	0.860206	1.00837	0.948116	1.03619	0.893644	1.10448	1.16997	1.10141	0.967658	0.943204	1.0512	1.10155	0.86364	1.20635
GSM2234395	0	95	1	1.03155	1.05843	0.973225	0.928779	0.948241	0.844702	0.976951	1.0235	0.73689	0.882268	0.999642	1.04107	0.825427	0.898574	0.973913	1.00473	0.904097	1.27374	1.01693	1.23604	0.927659	0.869692	1.0232	0.929209	0.897258	0.814979	1.02264	1.20304	0.900738	1.02118	1.02221	1.0454	0.775832	1.02087	0.980869	1.04115	0.915488	0.937212	0.783968	1.08741	0.993824	0.948988	0.874553	1.31346	0.97712	1.06128
GSM2234397	0	89	0	0.953169	1.4527	0.962083	0.975485	0.913347	0.741035	0.957503	0.821703	0.949924	1.12468	1.08001	1.00752	1.10926	0.858619	0.853648	1.19547	0.981908	0.876187	1.21417	0.875822	1.3207	0.864714	0.927483	0.919277	1.15605	0.874578	1.89811	0.855254	1.01107	0.976718	1.10962	0.926999	0.828918	1.06366	0.918868	0.963698	0.883802	1.01722	0.784399	0.666699	0.937645	0.935	0.989594	0.915079	0.977433	0.850321
GSM2234401	0	83	0	0.945471	1.07169	0.893454	1.05008	0.82166	1.27813	0.910507	1.49539	0.874884	1.21782	1.01185	1.06469	0.85746	1.01365	0.906509	1.1355	1.21612	1.04496	0.946522	0.973106	1.22193	1.36641	0.989007	0.991543	0.964141	0.875123	1.34138	1.68554	0.942016	0.908036	1.07423	0.890248	0.794842	1.02036	1.07088	1.03508	0.936793	1.13557	1.15375	1.16875	0.989438	0.943734	0.981089	1.50009	1.29751	1.15406
GSM2234406	0	69	1	0.996056	0.881156	0.991489	0.986436	1.00157	0.860385	1.00331	0.979961	0.785832	0.918898	0.978101	0.94391	0.947508	0.93702	1.00161	1.01988	1.00958	0.953864	1.03493	0.98345	1.05766	0.843157	0.995338	0.887903	0.997638	0.967658	1.06337	1.04317	0.978116	0.97193	0.96647	0.969355	0.895559	0.941715	0.914291	1.0002	0.964216	0.947076	0.921347	0.870085	1.01998	1.00821	1.04016	1.03942	0.977627	0.954467
GSM2234400	0	64	1	1.0011	1.03215	0.862095	1.02633	0.661812	1.52378	0.934788	1.02791	2.07436	1.05404	0.915021	1.06477	1.06339	1.1616	1.01219	0.897058	0.925914	1.19742	0.88489	0.964184	0.820731	1.629	1.0012	0.946734	0.955612	0.895743	0.78975	0.799964	0.985902	1.02998	1.23599	1.07331	1.0076	1.11489	1.12198	0.954993	1.13449	1.1733	1.14061	1.01847	0.925209	0.940238	0.923828	1.07271	1.01394	1.43161
GSM2234402	0	66	1	1.01302	1.62696	0.907795	0.839858	0.900502	1.34249	1.01653	1.23642	2.03604	0.831016	1.06364	1.21402	1.21588	1.07573	0.738977	1.00984	0.93918	1.07748	0.816505	1.00003	0.670756	1.69527	0.884048	1.3366	0.801105	1.68432	0.443419	1.18427	1.07492	1.1035	1.09305	1.12281	0.953513	1.19749	1.61117	0.783062	1.12356	0.754802	1.92414	1.49662	0.970182	0.81762	0.96301	0.750792	0.891783	1.08533
GSM2234398	0	86	0	1.03026	0.606849	0.882167	0.938677	0.941047	1.13728	0.974897	0.957176	0.818892	0.880223	1.00124	0.791327	1.01593	1.20357	0.975887	1.12361	0.843485	1.07652	0.986125	1.03252	0.821752	0.887273	1.01406	0.995855	0.982845	0.925518	1.03362	0.962789	0.933401	0.974497	0.916459	0.958248	0.87249	0.918554	0.909426	1.08164	0.980611	0.825927	0.862601	1.19489	0.92847	1.05506	1.18245	1.26883	0.973886	1.05198
GSM2234366	0	74	0	0.953415	1.23932	0.972959	1.08503	0.90733	1.1468	0.974307	1.10869	1.13317	0.905689	0.942447	0.849341	0.985989	0.871125	0.925701	1.21132	1.03914	1.06419	1.20449	1.07482	0.759555	0.900576	1.09944	1.00186	1.06774	1.16585	0.702219	1.01291	0.948353	0.950032	0.970985	0.978107	1.15756	1.18996	1.43248	0.924532	0.901254	0.980107	1.4317	0.972377	0.981325	0.924913	1.0519	1.08364	1.07297	0.786426
GSM2234370	0	94	0	0.757915	0.695495	1.02161	1.09868	1.0796	0.928046	1.03594	0.973236	0.881339	0.828453	1.33773	1.14939	1.10941	1.40152	1.09775	0.687682	1.28965	0.698945	1.05392	0.883069	0.832797	1.00762	0.950654	1.84622	1.04991	0.712342	1.03563	0.865972	1.06064	0.856323	0.894842	0.918105	0.919404	0.895753	0.670535	0.972836	0.909081	1.15025	0.983346	0.94851	0.99056	0.691182	0.85349	0.842111	0.948099	1.36352
GSM2234392	0	102	0	1.34924	0.973602	1.08372	1.06032	1.06073	0.613579	1.03079	0.688865	0.450126	1.1583	0.960877	0.897303	0.839351	0.864002	1.19395	0.903317	0.99945	0.863154	1.03448	0.97695	1.10436	0.630893	1.08843	0.715168	0.987117	0.894396	0.522527	0.594835	0.971596	1.16949	0.867196	0.960065	1.16899	0.852698	0.800297	1.04883	1.13571	0.927136	0.611135	0.781857	1.11097	1.22632	0.883474	0.586831	1.02587	0.649421
GSM2234371	1	83	1	1.34819	1.34442	1.18015	1.13133	1.10487	0.421352	1.51994	0.875034	0.580292	1.01877	1.04734	0.996628	0.536213	0.480466	1.08752	0.939971	1.01552	0.681276	1.06849	0.978925	0.307948	0.617943	1.04139	0.821208	1.27778	0.978365	0.261295	1.10642	1.00763	0.859053	0.874141	1.00081	0.985043	0.956092	0.709327	1.14643	1.11716	1.03873	0.462761	0.677446	1.08227	1.06234	1.11228	1.15335	0.951507	0.681288
GSM2234372	1	84	0	1.74274	0.478584	1.01078	1.05671	1.04832	0.675467	1.07932	1.06853	0.561731	0.857374	0.99912	1.01033	1.01646	0.721274	1.18691	0.770005	0.681678	0.983042	1.06494	1.06362	0.617793	0.635791	1.11111	0.76027	1.03113	0.976804	0.409837	0.771472	1.26899	0.967224	0.988742	0.878154	0.917752	0.987527	0.644483	1.12546	0.955904	1.00743	0.7058	0.730072	1.15406	1.0786	1.41374	0.605888	0.820459	0.988944
GSM2234376	1	87	0	0.925	1.27488	0.887062	1.09573	1.09287	1.06817	1.15256	1.15405	0.789897	0.919635	1.0097	0.926517	1.2379	0.924584	0.918458	1.13325	0.929749	0.855703	0.987622	1.14299	0.789815	1.09135	0.999118	0.804375	0.860031	0.843635	1.04029	1.07967	0.920545	1.03417	0.846091	0.9893	0.799984	0.99904	1.00649	0.935911	0.896665	0.914287	1.45718	0.831292	0.921128	0.987419	0.940775	1.20722	1.0464	1.25862
GSM2234384	1	91	0	0.910025	0.712084	0.857305	0.888362	0.986828	1.01164	1.03136	0.993687	0.836262	0.73261	1.08593	0.931693	1.17056	1.33991	0.996908	0.996312	0.730058	1.35532	1.24323	1.32969	0.58424	0.803519	0.934532	1.19127	0.897926	0.911769	0.699566	0.794752	0.923768	0.849293	0.763584	0.890254	0.97786	1.0412	0.861506	1.03149	1.00175	0.81053	0.945497	0.92997	0.92237	0.891059	1.14836	1.00695	0.887302	1.44947
GSM2234358	1	98	0	1.15972	1.33289	1.04126	1.14098	1.06881	0.611301	0.938104	0.937397	0.698452	0.845248	0.859057	1.02405	0.688431	1.02131	1.146	1.09804	1.15048	0.903452	0.93534	0.919014	1.42108	0.665884	0.989478	0.635256	0.733547	0.961718	0.809369	0.86041	1.09887	1.05755	0.755373	0.987359	0.845379	0.880218	0.887697	0.996944	1.00355	0.905881	0.901212	0.789513	1.17326	0.981676	1.11202	1.00983	0.99418	0.719635
GSM2234387	1	89	0	0.99333	1.37371	0.956634	0.849912	0.876584	0.924343	0.879588	0.974888	0.725225	0.836644	0.969561	0.95782	0.937004	1.31498	0.842002	0.956873	0.94641	0.905409	0.8237	0.993799	0.881496	0.679287	0.853019	0.810789	1.30737	0.802107	0.641932	0.978751	1.02265	1.08042	0.98702	1.02902	1.07974	0.925508	0.783555	1.09736	1.16369	0.957146	0.796261	0.848354	1.0522	1.14782	1.12639	0.737958	0.982997	1.1541
GSM2234388	1	90	0	0.790931	0.53232	0.800526	0.875962	0.939588	1.08738	0.972437	1.19634	0.967667	0.814572	0.937724	0.907034	1.51607	1.43725	1.06043	1.0278	0.936877	1.07831	1.03441	0.926985	0.796561	1.04907	0.910524	1.47232	0.833747	1.01351	1.8265	1.10037	0.901804	0.923195	0.8611	0.927336	0.723597	0.939187	1.10111	1.02126	0.873975	0.776947	1.30277	1.1335	1.00471	0.903232	1.07714	0.981883	0.931983	1.34281
GSM2234390	1	91	0	1.05788	0.87181	1.16882	1.072	0.937907	0.293806	1.06475	0.898493	0.537347	1.06507	0.781613	0.798771	0.567985	0.457784	1.24024	0.835408	1.16057	0.659156	1.16501	0.992549	1.39495	0.418764	1.15218	0.624333	1.22565	0.841238	1.09052	1.43958	1.03183	0.879858	0.943289	0.951755	1.10397	0.920239	0.653318	1.14672	1.0876	0.841489	0.456499	0.816252	1.10727	1.13548	1.08511	1.95617	0.913198	0.902427
GSM2234407	1	88	1	0.839109	0.646521	1.08375	1.01479	1.16738	0.831866	0.913352	0.93447	1.0087	0.847099	0.888895	0.879968	1.10152	1.15179	1.33721	1.16209	0.855547	0.775008	0.854449	0.856771	1.57212	0.886094	1.00395	1.12059	0.933558	1.12964	0.36199	0.805472	0.991792	0.956029	1.01268	0.924928	0.955921	0.876737	0.823589	1.23538	0.990869	0.849539	1.1433	0.865693	1.18983	1.00225	1.02302	0.575214	1.08716	0.704711
GSM2234410	1	96	0	1.15364	1.09092	0.840562	1.1736	1.11359	0.912524	0.891718	0.898928	1.26026	0.975253	0.836949	0.90411	0.733707	0.610755	0.823123	1.2687	1.05635	0.920821	1.12687	1.01329	0.870276	0.830049	1.00944	0.722283	1.04233	1.13303	1.15056	1.5414	1.04854	1.06698	1.11691	1.013	0.768341	0.905073	1.20298	1.04313	0.967141	1.04989	0.940187	0.946685	0.910544	1.17163	0.951871	0.611251	1.06706	0.698744
GSM2234357	1	98	0	1.01335	0.520954	0.986007	1.0356	1.10295	0.95095	1.0245	0.88994	1.18558	0.919022	0.969639	0.95562	0.869003	0.66905	1.09136	1.16279	1.16991	0.953773	1.35132	0.798213	1.12069	0.994652	0.945481	0.80258	1.02998	1.00245	1.08334	0.966333	1.01205	1.1048	1.08869	0.938683	0.965104	0.949552	1.16319	1.0087	0.902562	1.0518	0.966221	0.967721	1.09022	0.900607	0.9057	0.763794	1.06599	0.684712
GSM2234359	1	80	1	1.14439	0.169988	0.947941	1.18405	1.04392	0.959699	0.802638	0.777931	0.791797	0.795414	0.884118	0.76178	1.06749	1.33009	0.81129	1.15311	1.3239	0.661955	0.864364	0.897684	1.99034	0.684651	1.0025	0.841892	1.321	0.866595	1.85083	0.839545	1.04245	1.06773	0.74208	0.970929	0.82529	1.00016	0.895492	1.04894	0.923868	0.797805	1.21482	0.697386	0.99647	0.992483	1.11706	0.647242	1.14033	0.857084
GSM2234360	1	93	0	0.942878	1.03259	0.899146	0.859666	0.968329	1.1209	0.968371	0.987652	1.16244	0.821355	1.03902	0.883956	1.1323	1.18687	0.888716	1.28815	1.0817	0.893758	0.865009	1.14848	1.71212	0.723079	0.855786	0.814785	0.953869	1.166	0.87238	1.13569	0.923568	0.948445	0.888975	1.05878	0.966119	0.881302	0.742344	0.952365	1.03072	0.829933	0.984517	0.929675	0.962404	1.10117	1.01723	0.917939	0.994518	0.950078
GSM2234361	1	94	0	0.737776	0.515574	0.891016	0.881372	1.07545	0.957379	0.94586	0.9874	0.842949	0.694108	1.02388	0.771567	1.13817	1.42338	0.959646	0.948714	0.882852	0.951893	1.09189	0.839013	0.960132	0.694845	0.959106	1.19534	1.04136	0.80369	1.09382	0.836862	0.871572	0.981388	0.88931	0.942305	0.92017	1.03981	0.841191	0.992707	0.857849	0.849552	1.20718	0.768145	1.01716	0.865239	1.14143	1.2475	0.790059	1.02965
GSM2234362	1	86	0	0.774081	0.700807	0.94506	1.08325	1.42247	1.02149	0.934757	1.20506	1.22548	0.852593	0.975328	0.834525	1.14542	0.85922	1.05578	0.656591	1.15783	1.17073	1.03601	1.14803	1.60673	0.959525	0.944097	0.95093	1.02049	1.16037	1.97888	0.896084	0.939459	1.16218	1.00163	1.10888	0.994059	1.17303	1.42513	1.05442	0.832833	0.818598	1.36333	0.982263	0.993476	0.928844	0.940435	0.853079	1.12558	0.796347
GSM2234364	1	91	0	1.12695	0.714487	1.25088	0.950397	0.919231	0.632367	1.00278	0.862323	0.611108	0.974693	0.913189	0.993112	0.751811	0.678672	1.1829	0.85432	0.959297	1.00998	1.10186	0.820066	1.72589	0.798023	1.0811	0.964704	1.00183	1.20788	1.25307	1.14715	1.01005	1.00744	1.0268	1.1032	0.964303	0.884879	0.884214	0.967379	1.0349	0.872913	0.60914	0.75355	1.05045	1.08786	1.14367	1.08037	1.0486	0.666613
GSM2234367	1	99	0	0.816783	0.497065	0.983658	0.912518	1.13858	1.84348	1.01231	1.1198	0.901455	0.818247	1.12428	0.849864	1.2014	1.14318	1.02411	0.989929	0.991332	1.19789	0.886241	1.16417	1.21097	0.961382	0.932903	1.45891	0.922686	0.902424	0.972975	0.736242	0.858993	1.01995	0.912385	1.04623	0.825171	1.0037	0.995863	0.96741	0.983344	0.970538	1.33293	0.969241	0.981673	0.922344	1.13176	1.21353	1.00183	1.29595
GSM2234368	1	99	0	1.12276	1.00375	1.1077	0.966593	1.11657	0.650853	1.01621	0.84266	0.956428	0.829313	0.956063	0.932141	0.714531	1.07758	1.18326	1.12101	0.981584	0.886244	0.919785	1.1053	2.33161	0.697587	0.94942	0.871469	0.941085	1.05745	0.824374	1.18051	0.985996	0.96435	1.04392	0.951162	0.952204	0.85635	0.715974	0.942476	0.990414	0.94014	0.751638	0.978625	1.06307	1.39613	1.1171	0.797372	0.947977	0.685995
GSM2234369	1	64	1	0.846566	1.20708	0.952344	1.04926	0.97907	0.541148	1.08564	0.794121	0.525299	0.987836	0.942766	1.02129	0.849177	0.920967	1.40831	1.03418	0.939917	0.693089	1.61017	0.798496	1.10295	0.658657	0.815353	0.720293	1.02186	0.823774	4.1582	1.065	1.04486	0.912199	0.884467	0.823827	0.878046	1.0496	0.829383	1.0116	0.900681	1.05713	0.757106	0.683516	1.03318	1.43228	1.12014	1.39552	1.10617	0.629843
GSM2234373	1	84	0	1.0524	0.713773	1.22664	1.1248	1.00765	0.809581	1.03448	0.876037	0.577161	1.19952	1.19675	0.949032	0.885576	0.880278	0.914908	0.961667	0.76924	1.23732	1.49207	1.04757	1.07459	0.724328	1.03482	0.693109	0.955723	1.17226	2.39757	1.02698	0.963375	1.02713	0.971926	0.925266	0.818164	0.905736	0.939566	0.96439	1.01331	0.958314	0.68155	0.784295	1.08505	1.13658	1.08608	1.26848	0.866106	0.903074
GSM2234374	1	93	0	1.05112	1.50438	1.06248	1.02009	0.981381	0.831505	1.05921	0.997446	0.766959	0.956466	0.828176	1.0994	0.729723	0.79926	1.04503	1.28758	1.11736	0.872808	1.2447	1.14072	0.583852	0.869744	1.00486	0.707488	1.0805	1.26962	0.789188	1.78139	1.01153	1.01186	0.912385	0.968934	0.971824	0.800728	1.27065	0.860181	0.848113	0.977909	1.20737	0.850691	0.93187	1.09314	1.07355	1.58171	0.958829	0.911675
GSM2234375	1	83	0	1.57456	1.10737	0.995386	1.0825	1.1222	0.489337	1.09411	0.811521	0.529338	1.07753	0.893009	1.00231	0.799499	0.583462	0.900375	0.720961	0.867409	0.880225	1.10181	1.07338	0.788995	0.791351	1.04265	0.754943	1.03152	0.996818	0.315195	0.93851	1.08421	0.96889	0.874008	1.07515	0.877345	1.05276	0.714204	1.09197	1.04301	0.846556	0.361832	0.742759	0.991765	1.14168	1.32772	1.68799	1.07008	0.756616
GSM2234377	1	83	0	0.905487	1.14954	0.922199	0.975045	0.972914	1.26592	0.911305	0.971356	0.855338	0.822126	0.782133	1.06827	0.817304	1.05857	0.900698	0.923999	0.846237	0.939017	1.34657	1.01765	0.819679	0.860629	0.929529	0.940941	0.961582	0.970938	1.18428	2.41011	0.961629	1.00205	1.04304	1.03487	0.813668	1.06082	0.997495	0.803952	0.874593	1.09035	0.887818	0.825514	0.949157	1.0136	1.0506	1.04827	0.997434	1.19647
GSM2234378	1	62	1	1.6334	0.665204	0.942359	1.08415	1.10962	0.756342	0.956191	1.12916	0.522055	1.13129	0.973128	0.851423	0.635041	0.329919	1.03026	0.977819	1.06271	1.09358	1.16733	0.979016	1.21622	0.765861	1.28451	0.804373	1.34477	0.889716	0.867351	0.707628	1.11744	0.970328	1.01033	0.865098	1.0115	0.927496	0.884232	0.979404	1.04425	0.889256	0.752058	0.891272	1.05513	1.19364	1.22408	0.922722	0.935453	0.745709
GSM2234379	1	80	1	0.79082	1.05242	1.02867	0.896504	1.04282	1.08346	0.92201	1.1214	0.692896	0.895003	1.12052	0.808841	1.44848	1.12304	0.832728	0.965328	1.08417	0.985948	0.823976	0.967622	1.83044	0.997886	0.996866	0.866237	0.970413	0.92783	1.19201	0.747933	0.87064	0.952441	0.959971	1.04479	0.989389	0.802956	0.830341	1.01613	0.852748	0.871274	0.904865	0.748439	0.971549	0.939957	1.21631	0.844259	0.791952	1.34955
GSM2234380	1	83	1	1.10896	1.03501	0.980577	1.10639	1.02285	0.668223	0.972207	0.986227	0.675548	0.856151	1.1151	0.852976	0.92855	0.98633	1.09941	0.849833	1.1804	0.906717	1.16014	1.03983	2.12229	0.711891	1.13331	1.08319	0.910904	0.998465	1.31188	0.999097	0.964889	0.858916	0.824201	0.804768	0.772321	0.894478	0.779905	0.964127	0.932225	0.813178	0.765601	0.790246	1.06489	1.00281	1.09766	1.55731	0.892576	1.01022
GSM2234381	1	84	0	0.996034	1.10043	0.90463	1.05891	1.10598	0.651294	1.07887	1.21249	0.639814	0.853646	1.08797	0.96542	1.60926	1.18158	1.03834	0.989052	1.06983	0.966168	1.10695	1.05694	1.35499	0.821602	1.09598	1.07631	0.906833	0.70864	2.14715	1.18702	0.936001	0.827506	1.02952	0.97225	0.792068	0.861568	0.77677	0.952273	0.925243	0.809633	0.987858	0.861294	0.96467	0.969697	0.822961	0.904922	0.88613	0.961981
GSM2234382	1	87	1	1.06086	0.916689	1.1301	0.919327	1.01724	0.876402	0.961472	1.14373	0.600406	0.819792	1.02759	0.86677	1.24665	1.1934	1.0329	1.1316	1.12668	0.938447	0.952366	1.01564	1.04354	0.776046	0.982182	1.28507	0.92431	0.91757	1.11548	0.982725	0.925077	1.05335	0.983221	0.965005	0.906894	0.905058	0.78607	0.874532	0.942191	1.04896	0.93041	0.897648	1.05176	0.941474	1.06798	1.15384	1.22133	1.5498
GSM2234383	1	74	1	0.844349	2.6535	0.992657	0.898203	0.938895	0.977016	0.949691	1.05873	0.894053	0.927682	0.812727	0.811027	0.827281	0.993529	1.26235	1.10979	0.898517	1.15443	1.47154	0.956079	1.03858	0.841099	0.953619	0.816551	0.976984	0.932566	3.10205	4.26613	0.879267	0.988968	1.05051	0.950255	0.922876	0.880279	1.08022	0.935791	0.808879	1.21447	0.908252	0.96367	0.99944	0.924904	0.810352	1.42148	1.03552	0.976519
GSM2234385	1	87	0	0.909556	0.775995	0.997048	0.998861	0.936933	0.692131	0.991994	0.982404	0.874746	0.919336	1.04663	0.837663	0.87148	1.18262	1.1138	1.24865	1.23701	1.00037	1.31527	0.991302	1.04166	0.778653	0.933956	0.794746	1.12841	0.991676	1.5132	1.08415	0.974859	0.882341	0.935513	0.85921	0.796658	0.989833	0.939788	0.973721	0.859197	1.00308	1.12901	0.690987	1.01965	0.796225	0.962522	1.42917	0.99784	1.16622
GSM2234389	1	95	0	0.984149	1.01492	0.948829	0.944504	0.951471	1.02093	0.893099	0.984015	0.762373	0.885548	1.15138	0.917405	1.1423	1.34248	0.863591	0.989255	0.941972	1.02708	0.87703	0.909973	1.33871	0.987962	1.01043	0.929408	0.84578	0.937004	1.1785	0.968184	0.907647	0.909952	0.914724	1.03134	0.800109	0.874115	0.920756	1.12191	0.94624	0.77346	0.889463	0.942269	0.984374	0.930176	0.920277	0.804376	0.946254	1.28918
GSM2234391	1	82	1	0.94858	0.373092	1.02705	0.933076	1.01986	0.607634	1.06189	0.840116	0.667024	0.847127	0.842111	0.868627	0.644594	1.31198	1.05423	1.04804	1.01936	1.00381	1.33746	1.14956	0.705727	0.428663	1.01126	0.665285	1.06767	0.905775	0.565867	0.78171	1.00034	0.898849	0.890518	0.905455	0.957071	0.81838	0.681767	1.04272	1.01041	0.910915	0.683374	0.71065	1.08496	1.22373	1.16596	1.28025	0.821503	1.00238
GSM2234393	1	86	0	0.994851	0.96526	0.917824	0.82745	0.837843	1.25542	1.04649	0.970538	0.907956	0.804689	0.956099	1.00844	0.952301	0.755413	0.961165	1.40613	0.899078	1.11194	1.07742	1.0057	0.569138	0.91027	0.944893	0.991304	1.03274	0.902888	0.955396	1.96191	1.00141	0.882566	1.30294	0.846444	0.796817	0.874192	0.83819	1.009	0.862308	0.988004	0.941294	0.883937	1.19903	0.855659	1.11292	1.45928	0.868421	0.99177
GSM2234394	1	87	1	0.777481	1.23157	0.895741	0.845503	1.10673	1.06125	0.992812	1.14337	0.788776	0.875231	1.22825	1.02024	1.09196	0.97517	0.74273	1.08422	1.05099	1.24211	1.26904	0.781368	1.95552	0.949475	0.861581	0.602411	0.893642	0.971728	2.13983	1.2476	0.913063	1.18304	0.983223	0.997585	0.803421	0.892601	1.33114	0.922245	0.910529	0.88573	1.2424	0.885312	0.978247	0.762953	0.93191	1.19682	1.02649	0.896781
GSM2234396	1	95	0	0.857162	1.2281	0.99615	0.791313	0.982833	0.984104	1.11663	0.857299	0.836974	0.886981	1.10316	0.84596	0.864621	1.341	1.10409	1.17696	1.12602	1.10842	0.903027	0.989906	1.09117	1.03728	1.16833	0.784641	0.852733	1.06082	1.58328	0.973069	0.882062	1.03776	0.995912	0.909914	0.957763	0.952205	1.13531	0.94456	0.973769	0.889853	0.863277	0.89486	1.00335	0.991803	1.0652	1.32669	0.890336	1.48307
GSM2234399	1	90	0	0.659713	0.37669	0.899095	0.819069	0.721269	1.52993	1.00562	1.2258	1.41685	0.724703	1.22492	1.01144	1.38938	1.89987	1.00284	1.34068	1.14974	1.05983	0.927318	1.1261	0.696366	1.16804	0.898652	1.09328	0.885112	1.00246	1.25375	0.82743	0.902011	0.94857	0.978362	0.940582	0.698702	0.916074	1.01673	0.93927	0.889317	0.910316	1.83998	1.02344	1.02358	0.762649	0.848818	1.28955	0.947157	1.41934
GSM2234403	1	93	0	1.04475	1.1734	1.18456	1.08958	1.00042	0.835873	0.999052	1.03093	0.86803	1.48679	0.965893	1.12255	0.677598	0.613119	0.777293	1.13685	0.969998	0.960808	1.28449	1.07255	1.28783	0.872033	1.03974	0.757124	1.21841	1.08923	2.95677	1.32527	0.976537	1.1636	1.10879	0.900497	0.830984	0.960505	1.34024	1.02761	1.0322	0.931315	1.03081	0.876531	0.980128	1.12278	0.917857	1.29054	1.04189	0.742921
GSM2234404	1	85	0	0.909861	1.12909	0.828709	0.971076	1.08887	0.981375	1.0953	0.911212	1.2269	0.99225	0.846391	0.850264	0.975786	0.889264	0.924015	1.01822	1.01576	0.952909	0.897082	0.912372	1.25631	1.06976	0.958717	0.90388	0.980076	0.862716	1.45842	0.846181	0.922086	1.04272	1.09625	1.06927	0.997294	1.008	1.15633	1.02116	1.04865	0.966391	1.0248	1.074	1.06554	0.956515	0.896198	0.841833	1.02502	1.00275
GSM2234405	1	90	0	0.910637	1.32425	0.967875	0.861856	0.777736	1.15826	0.85378	1.63609	0.91668	1.0072	1.12834	1.11568	0.91259	0.945697	0.965713	1.09361	1.36116	0.996935	0.903634	0.823125	0.933929	1.81639	1.13623	0.800003	1.15666	0.889744	1.51937	0.853318	0.929701	1.00254	1.11514	0.955678	0.778349	0.994327	0.966187	0.938385	0.834731	1.49547	1.55984	1.13929	1.08968	0.912479	0.933306	1.12342	1.36979	1.06505
GSM2234408	1	93	0	0.940809	0.957178	1.06348	0.978188	0.955319	0.876793	1.14095	0.956262	0.701567	0.997209	0.950127	1.08505	1.07628	0.89008	0.823288	0.977432	1.09885	0.904834	0.831665	0.918944	1.75468	0.855867	0.959289	0.872495	0.988187	0.75843	1.95402	1.06032	1.03057	0.930842	1.02148	1.08527	0.810477	1.09338	1.2488	1.01778	1.05416	1.00622	1.01135	0.898524	0.961089	0.957685	1.0786	1.19377	1.10276	0.918593
GSM2234409	1	93	0	1.18624	0.539097	0.981194	1.12341	0.717623	0.633221	0.855151	1.05608	1.03666	0.820036	0.86357	0.841847	0.668532	1.24653	1.27405	1.13545	0.991424	0.927977	1.04898	1.0011	0.971109	0.660626	1.10676	0.700556	0.863167	1.07186	0.51375	0.811685	0.900438	0.710577	0.87643	0.910091	0.721895	0.879968	0.754511	0.86187	1.04581	0.939703	0.919345	0.894033	1.00867	1.09604	1.0412	1.40888	0.820801	1.01714
GSM2234411	1	79	0	1.0048	0.521573	1.02933	0.952469	1.16779	0.657485	1.06105	0.845147	0.605318	0.974194	0.993229	0.951109	1.0452	1.08	1.11476	0.871655	1.09531	0.659817	0.947214	0.715958	1.78181	0.765315	0.876557	0.75193	1.03642	0.953625	1.67437	0.931567	1.09988	0.965127	0.909518	0.890796	0.812783	0.706173	0.557554	1.03949	1.08835	0.92479	0.696818	0.645361	1.10166	1.16759	1.22334	0.788994	0.908668	1.12734
GSM2234412	1	88	0	1.2202	1.40568	1.16431	0.999891	1.00951	0.531918	1.16982	1.05283	0.529831	0.927766	0.789718	1.127	0.934682	0.370753	1.16489	1.02379	1.14146	0.85317	0.898209	0.877981	1.19384	0.741054	1.09504	0.81685	0.93078	1.05099	0.594629	1.31595	1.01441	0.993191	1.04381	1.00515	0.97708	0.844865	0.856159	1.18877	0.976054	0.995715	0.787149	0.761285	1.12733	1.19552	1.15222	0.987324	1.10179	0.861128
[truncated: 5,000 more columns]
