# Supplementary material for: Machine learning compensates fold-change method and highlights oxidative phosphorylation in the brain transcriptome of Alzheimer’s disease
Source: Sci Rep. 2021 Jul 1;11:13704. doi: 10.1038/s41598-021-93085-z (PMC8249453; doi:10.1038/s41598-021-93085-z)
Supplement: Supplementary file 11 — Supplementary Information 11. [file 41598_2021_93085_MOESM11_ESM.xlsx]

## Sheet: 工作表1
	CT			AD
Gene	AVG	STD	N	AVG	STD	N	P value	q value	FC	>1.2 or </1.2	>1.5 or <1.5	>2 or <1/2
SERPINA3	0.580667	0.246318	157	0.928121	0.302106	310	<0.000001	<0.000001	1.59837	1	1	0
ACTN2	0.992185	0.119661	157	0.783461	0.136402	310	<0.000001	<0.000001	0.789632	1	0	0
ADCYAP1	1.05982	0.167862	157	0.754728	0.147214	310	<0.000001	<0.000001	0.712131	1	0	0
ADH1A	0.871548	0.100902	157	1.07961	0.174613	310	<0.000001	<0.000001	1.23873	1	0	0
ADH1B	0.814251	0.145323	157	1.14477	0.249835	310	<0.000001	<0.000001	1.40592	1	0	0
ADM	0.856986	0.174292	157	1.11178	0.243507	310	<0.000001	<0.000001	1.29731	1	0	0
ADORA3	0.84936	0.114512	157	1.03645	0.130981	310	<0.000001	<0.000001	1.22027	1	0	0
AEBP1	0.870417	0.145409	157	1.17288	0.205951	310	<0.000001	<0.000001	1.34749	1	0	0
ALOX5AP	0.822706	0.124425	157	1.02212	0.174253	310	<0.000001	<0.000001	1.24239	1	0	0
ANGPT2	0.804696	0.122066	157	1.0814	0.204633	310	<0.000001	<0.000001	1.34387	1	0	0
ANXA2	0.842122	0.189064	157	1.11211	0.210649	310	<0.000001	<0.000001	1.32061	1	0	0
AOX1	0.928486	0.135471	157	1.12488	0.261838	310	<0.000001	<0.000001	1.21152	1	0	0
AQP4	0.871422	0.145495	157	1.05262	0.119609	310	<0.000001	<0.000001	1.20794	1	0	0
ATP1B1	1.04435	0.0910453	157	0.869602	0.223335	310	<0.000001	<0.000001	0.832673	1	0	0
ATP6V1A	0.970319	0.162393	157	0.760021	0.158074	310	<0.000001	<0.000001	0.783269	1	0	0
ATP6V1B2	0.99633	0.1303	157	0.771311	0.149971	310	<0.000001	<0.000001	0.774151	1	0	0
BCL3	0.978462	0.13333	157	1.19183	0.16898	310	<0.000001	<0.000001	1.21807	1	0	0
BCL6	0.867189	0.0905831	157	1.07409	0.130505	310	<0.000001	<0.000001	1.23859	1	0	0
BDNF	1.09256	0.133975	157	0.801341	0.119376	310	<0.000001	<0.000001	0.733456	1	0	0
CFB	0.89936	0.106581	157	1.13686	0.199683	310	<0.000001	<0.000001	1.26407	1	0	0
ZFP36L1	0.880426	0.0959543	157	1.11695	0.132836	310	<0.000001	<0.000001	1.26865	1	0	0
C1QA	0.817988	0.169721	157	1.12109	0.21151	310	<0.000001	<0.000001	1.37055	1	0	0
C1R	0.860754	0.185368	157	1.13166	0.202482	310	<0.000001	<0.000001	1.31473	1	0	0
C1S	0.854652	0.115584	157	1.1065	0.197676	310	<0.000001	<0.000001	1.29468	1	0	0
C3	0.805584	0.156421	157	0.985682	0.169711	310	<0.000001	<0.000001	1.22356	1	0	0
C4B	0.76156	0.156894	157	1.10502	0.183963	310	<0.000001	<0.000001	1.451	1	0	0
C7	0.891571	0.120901	157	1.14517	0.21071	310	<0.000001	<0.000001	1.28444	1	0	0
CA4	1.03919	0.104308	157	0.864357	0.11074	310	<0.000001	<0.000001	0.831762	1	0	0
CALB1	1.0261	0.161337	157	0.761654	0.16469	310	<0.000001	<0.000001	0.742281	1	0	0
CAMK4	1.04863	0.128649	157	0.758629	0.148908	310	<0.000001	<0.000001	0.723446	1	0	0
CAPS	0.888282	0.0695779	157	1.08352	0.164901	310	<0.000001	<0.000001	1.21979	1	0	0
SERPINH1	0.912868	0.17054	157	1.1106	0.200735	310	<0.000001	<0.000001	1.2166	1	0	0
CCKBR	1.06371	0.0927525	157	0.85932	0.108581	310	<0.000001	<0.000001	0.807849	1	0	0
CD14	0.827014	0.153687	157	1.03536	0.189204	310	<0.000001	<0.000001	1.25192	1	0	0
CD44	0.781408	0.137707	157	1.01486	0.209248	310	<0.000001	<0.000001	1.29876	1	0	0
CD74	0.93375	0.166987	157	1.14167	0.169776	310	<0.000001	<0.000001	1.22267	1	0	0
CDA	0.919616	0.112515	157	1.13576	0.150602	310	<0.000001	<0.000001	1.23503	1	0	0
CDH8	1.04358	0.119772	157	0.824202	0.129627	310	<0.000001	<0.000001	0.789781	1	0	0
CEBPD	0.854472	0.202201	157	1.21722	0.236242	310	<0.000001	<0.000001	1.42452	1	0	0
CES1	0.86234	0.144619	157	1.13403	0.266331	310	<0.000001	<0.000001	1.31506	1	0	0
CHGB	1.04753	0.137376	157	0.742484	0.190007	310	<0.000001	<0.000001	0.708792	1	0	0
CHI3L1	0.741181	0.181453	157	0.963956	0.230828	310	<0.000001	<0.000001	1.30057	1	0	0
CHN1	1.07068	0.0973046	157	0.882345	0.159312	310	<0.000001	<0.000001	0.824095	1	0	0
CHRM3	0.989881	0.102722	157	0.818542	0.140342	310	<0.000001	<0.000001	0.826909	1	0	0
CIDEA	0.986806	0.115941	157	0.793171	0.13532	310	<0.000001	<0.000001	0.803776	1	0	0
CIRBP	1.05655	0.0825427	157	0.861088	0.14687	310	<0.000001	<0.000001	0.814999	1	0	0
CKMT1B	1.02036	0.0967976	157	0.824159	0.160436	310	<0.000001	<0.000001	0.807713	1	0	0
CLIC1	0.874742	0.131365	157	1.09446	0.14526	310	<0.000001	<0.000001	1.25119	1	0	0
CNN2	0.945373	0.17493	157	1.16848	0.20679	310	<0.000001	<0.000001	1.236	1	0	0
COL1A2	0.94011	0.14977	157	1.13007	0.236139	310	<0.000001	<0.000001	1.20206	1	0	0
COL6A3	0.911132	0.162703	157	1.11027	0.255349	310	<0.000001	<0.000001	1.21856	1	0	0
CRH	1.10208	0.24933	157	0.590447	0.154533	310	<0.000001	<0.000001	0.535756	1	1	0
CRHBP	1.0247	0.144329	157	0.794628	0.117145	310	<0.000001	<0.000001	0.775475	1	0	0
HAPLN1	1.03747	0.10828	157	0.856112	0.093654	310	<0.000001	<0.000001	0.825195	1	0	0
CRYAB	0.95197	0.157105	157	1.16129	0.219357	310	<0.000001	<0.000001	1.21989	1	0	0
CRYM	1.0572	0.124965	157	0.751464	0.166168	310	<0.000001	<0.000001	0.710809	1	0	0
CSTA	0.888687	0.131186	157	1.07201	0.186448	310	<0.000001	<0.000001	1.20628	1	0	0
DEFB1	0.873332	0.213633	157	1.13099	0.333858	310	<0.000001	<0.000001	1.29503	1	0	0
DYNC1I1	1.02822	0.116215	157	0.792314	0.1594	310	<0.000001	<0.000001	0.770566	1	0	0
DSP	0.897175	0.261798	157	1.20644	0.379919	310	<0.000001	<0.000001	1.34471	1	0	0
DUSP1	0.936416	0.144822	157	1.13277	0.200664	310	<0.000001	<0.000001	1.20969	1	0	0
DUSP4	1.06811	0.172722	157	0.775575	0.102988	310	<0.000001	<0.000001	0.726117	1	0	0
EBI2	0.89511	0.178034	157	1.0948	0.283146	310	<0.000001	<0.000001	1.22309	1	0	0
EDN1	0.881873	0.147199	157	1.05872	0.174175	310	<0.000001	<0.000001	1.20053	1	0	0
EGR1	1.11259	0.179233	157	0.827517	0.154396	310	<0.000001	<0.000001	0.743773	1	0	0
EGR2	1.07237	0.185894	157	0.81413	0.142301	310	<0.000001	<0.000001	0.759189	1	0	0
EGR3	1.05071	0.0998901	157	0.832661	0.132751	310	<0.000001	<0.000001	0.792476	1	0	0
EGR4	1.04115	0.128513	157	0.863905	0.151434	310	<0.000001	<0.000001	0.829763	1	0	0
EPHA2	0.926747	0.113392	157	1.13747	0.141586	310	<0.000001	<0.000001	1.22738	1	0	0
EIF4A2	1.03264	0.119225	157	0.849406	0.133498	310	<0.000001	<0.000001	0.822561	1	0	0
EMP1	0.759561	0.181963	157	1.04027	0.205566	310	<0.000001	<0.000001	1.36957	1	0	0
EMP3	0.872629	0.0880303	157	1.08015	0.127186	310	<0.000001	<0.000001	1.23781	1	0	0
EMX2	0.917292	0.110221	157	1.11302	0.120505	310	<0.000001	<0.000001	1.21338	1	0	0
ENSA	1.04902	0.17521	157	0.814605	0.161515	310	<0.000001	<0.000001	0.776542	1	0	0
F13A1	0.83572	0.168724	157	1.14746	0.357295	310	<0.000001	<0.000001	1.37302	1	0	0
FCER1A	0.876672	0.141361	157	1.07202	0.328569	310	<0.000001	<0.000001	1.22283	1	0	0
FCGR2A	0.819888	0.158473	157	1.07141	0.191871	310	<0.000001	<0.000001	1.30678	1	0	0
FCGR2B	0.919195	0.107111	157	1.11203	0.218917	310	<0.000001	<0.000001	1.20979	1	0	0
FGF12	1.01702	0.143937	157	0.754438	0.167594	310	<0.000001	<0.000001	0.741812	1	0	0
FGF14	0.993587	0.111358	157	0.827379	0.120246	310	<0.000001	<0.000001	0.83272	1	0	0
FOXC1	0.915688	0.145955	157	1.18525	0.236877	310	<0.000001	<0.000001	1.29438	1	0	0
FMOD	0.895934	0.177198	157	1.17371	0.321512	310	<0.000001	<0.000001	1.31004	1	0	0
DARC	0.936085	0.131291	157	1.13696	0.185703	310	<0.000001	<0.000001	1.21459	1	0	0
FYB	0.833868	0.131636	157	1.00181	0.160591	310	<0.000001	<0.000001	1.2014	1	0	0
GABRA1	1.02682	0.119947	157	0.822686	0.143309	310	<0.000001	<0.000001	0.801201	1	0	0
GABRG2	0.998561	0.152049	157	0.73168	0.189582	310	<0.000001	<0.000001	0.732735	1	0	0
GAD1	1.03133	0.0771323	157	0.855299	0.101261	310	<0.000001	<0.000001	0.829321	1	0	0
GAD2	1.05051	0.111578	157	0.805642	0.151093	310	<0.000001	<0.000001	0.766909	1	0	0
LRRC32	0.911912	0.113524	157	1.14691	0.151631	310	<0.000001	<0.000001	1.25769	1	0	0
GAS1	0.91067	0.118182	157	1.11263	0.234556	310	<0.000001	<0.000001	1.22177	1	0	0
GBP2	0.782389	0.129673	157	1.02223	0.217478	310	<0.000001	<0.000001	1.30655	1	0	0
GEM	0.791649	0.105859	157	1.07844	0.196821	310	<0.000001	<0.000001	1.36227	1	0	0
GFAP	0.92227	0.189303	157	1.38054	0.294993	310	<0.000001	<0.000001	1.49689	1	0	0
GJA1	0.863072	0.16716	157	1.10658	0.178218	310	<0.000001	<0.000001	1.28214	1	0	0
GJA4	0.875257	0.121313	157	1.10925	0.180058	310	<0.000001	<0.000001	1.26734	1	0	0
GLRB	1.01399	0.117484	157	0.799565	0.167362	310	<0.000001	<0.000001	0.788536	1	0	0
GNG3	1.05821	0.116146	157	0.797004	0.146722	310	<0.000001	<0.000001	0.753162	1	0	0
GOT1	1.00202	0.111438	157	0.789138	0.13027	310	<0.000001	<0.000001	0.78755	1	0	0
GRIA2	0.999754	0.106789	157	0.827917	0.140555	310	<0.000001	<0.000001	0.828121	1	0	0
CXCL1	0.802495	0.232376	157	1.12747	0.254879	310	<0.000001	<0.000001	1.40496	1	0	0
GUCY1B3	0.983349	0.147583	157	0.776411	0.12985	310	<0.000001	<0.000001	0.789558	1	0	0
GYPC	0.923543	0.12725	157	1.15579	0.182654	310	<0.000001	<0.000001	1.25147	1	0	0
HIST1H1C	0.884244	0.119618	157	1.08751	0.166563	310	<0.000001	<0.000001	1.22987	1	0	0
SERPIND1	0.924852	0.151985	157	1.11505	0.25661	310	<0.000001	<0.000001	1.20565	1	0	0
HCK	0.845969	0.158962	157	1.03956	0.182711	310	<0.000001	<0.000001	1.22884	1	0	0
HCLS1	0.88577	0.0883508	157	1.06294	0.119604	310	<0.000001	<0.000001	1.20002	1	0	0
CFHR1	0.860724	0.13864	157	1.15806	0.2077	310	<0.000001	<0.000001	1.34544	1	0	0
HLA-DMB	0.854409	0.138851	157	1.04298	0.169876	310	<0.000001	<0.000001	1.22071	1	0	0
HLA-DRA	0.840906	0.160655	157	1.05354	0.174546	310	<0.000001	<0.000001	1.25287	1	0	0
HMGCS1	1.00643	0.123618	157	0.820199	0.122966	310	<0.000001	<0.000001	0.814961	1	0	0
HPRT1	1.05694	0.0839549	157	0.847585	0.135165	310	<0.000001	<0.000001	0.801924	1	0	0
HSD11B2	0.833972	0.118584	157	1.08804	0.168892	310	<0.000001	<0.000001	1.30465	1	0	0
HSPA1A	0.836793	0.245549	157	1.08681	0.369099	310	<0.000001	<0.000001	1.29878	1	0	0
HSPA1B	0.94996	0.207619	157	1.14268	0.300531	310	<0.000001	<0.000001	1.20287	1	0	0
HSPB1	0.847937	0.190756	157	1.16758	0.251058	310	<0.000001	<0.000001	1.37696	1	0	0
HTR5A	1.02324	0.119382	157	0.838046	0.113733	310	<0.000001	<0.000001	0.819012	1	0	0
CFI	0.829724	0.118496	157	1.0774	0.181018	310	<0.000001	<0.000001	1.29851	1	0	0
IGF2	0.990434	0.181913	157	1.22995	0.307575	310	<0.000001	<0.000001	1.24183	1	0	0
IL1R1	0.891775	0.107551	157	1.07937	0.157338	310	<0.000001	<0.000001	1.21036	1	0	0
IL6	0.795856	0.254653	157	1.02037	0.317372	310	<0.000001	<0.000001	1.28211	1	0	0
IL10RA	0.924802	0.0895195	157	1.11127	0.152149	310	<0.000001	<0.000001	1.20163	1	0	0
IL18	0.813843	0.13747	157	1.09521	0.210895	310	<0.000001	<0.000001	1.34573	1	0	0
ITGA5	0.906603	0.152693	157	1.16867	0.190073	310	<0.000001	<0.000001	1.28907	1	0	0
ITGB2	0.850644	0.116928	157	1.04541	0.158462	310	<0.000001	<0.000001	1.22896	1	0	0
ITPKB	0.862299	0.103229	157	1.14211	0.14924	310	<0.000001	<0.000001	1.32449	1	0	0
KCNA4	1.03302	0.101354	157	0.8544	0.136782	310	<0.000001	<0.000001	0.827088	1	0	0
KCNJ3	1.01592	0.129311	157	0.811947	0.133684	310	<0.000001	<0.000001	0.799225	1	0	0
KCNK1	1.03773	0.12855	157	0.813704	0.120619	310	<0.000001	<0.000001	0.784122	1	0	0
KRT5	1.09454	0.138954	157	0.839882	0.12004	310	<0.000001	<0.000001	0.767341	1	0	0
LCP1	0.822509	0.152103	157	1.09311	0.185378	310	<0.000001	<0.000001	1.32899	1	0	0
LIMK2	0.867739	0.120108	157	1.05564	0.132696	310	<0.000001	<0.000001	1.21654	1	0	0
LRP4	0.925017	0.104428	157	1.12543	0.126886	310	<0.000001	<0.000001	1.21666	1	0	0
LTBR	0.952782	0.129332	157	1.17214	0.157252	310	<0.000001	<0.000001	1.23023	1	0	0
LTF	0.825956	0.166614	157	1.03343	0.321138	310	<0.000001	<0.000001	1.25119	1	0	0
LYZ	0.899011	0.156613	157	1.1194	0.206942	310	<0.000001	<0.000001	1.24515	1	0	0
SMAD6	0.927614	0.136244	157	1.12929	0.184435	310	<0.000001	<0.000001	1.21741	1	0	0
MAP1B	1.05946	0.121739	157	0.871212	0.137783	310	<0.000001	<0.000001	0.822317	1	0	0
MARK1	1.01607	0.103012	157	0.837277	0.111394	310	<0.000001	<0.000001	0.824031	1	0	0
MGP	0.862512	0.250141	157	1.23805	0.353732	310	<0.000001	<0.000001	1.4354	1	0	0
MICA	1.0363	0.0837273	157	1.25047	0.136895	310	<0.000001	<0.000001	1.20667	1	0	0
CD200	1.02158	0.077692	157	0.837837	0.119759	310	<0.000001	<0.000001	0.820138	1	0	0
MRC1	0.860285	0.14338	157	1.09853	0.29479	310	<0.000001	<0.000001	1.27693	1	0	0
MSX1	0.931437	0.116418	157	1.16715	0.192518	310	<0.000001	<0.000001	1.25306	1	0	0
MT1G	0.876836	0.163971	157	1.16152	0.24997	310	<0.000001	<0.000001	1.32468	1	0	0
MT1H	0.884739	0.130305	157	1.11052	0.173754	310	<0.000001	<0.000001	1.25519	1	0	0
GADD45B	0.86326	0.173763	157	1.09245	0.208911	310	<0.000001	<0.000001	1.26549	1	0	0
NELL1	0.996053	0.134761	157	0.750219	0.171515	310	<0.000001	<0.000001	0.753192	1	0	0
NEFL	0.989763	0.152093	157	0.70907	0.198671	310	<0.000001	<0.000001	0.716404	1	0	0
NEK2	1.05566	0.130143	157	0.838186	0.100657	310	<0.000001	<0.000001	0.793994	1	0	0
NELL2	1.00595	0.11312	157	0.777075	0.181232	310	<0.000001	<0.000001	0.772475	1	0	0
NFE2	0.908783	0.139105	157	1.12434	0.182402	310	<0.000001	<0.000001	1.23719	1	0	0
NP	0.883766	0.129197	157	1.07698	0.148246	310	<0.000001	<0.000001	1.21863	1	0	0
OGN	0.825248	0.266616	157	1.17125	0.393302	310	<0.000001	<0.000001	1.41927	1	0	0
TNFRSF11B	0.829347	0.177869	157	1.25032	0.306366	310	<0.000001	<0.000001	1.5076	1	1	0
PAK1	1.02477	0.129375	157	0.741236	0.149954	310	<0.000001	<0.000001	0.723322	1	0	0
PAK3	1.00283	0.126566	157	0.769683	0.157774	310	<0.000001	<0.000001	0.767508	1	0	0
PCDH8	1.06937	0.123582	157	0.805218	0.171284	310	<0.000001	<0.000001	0.752986	1	0	0
SERPINA5	0.772077	0.162726	157	0.991967	0.221182	310	<0.000001	<0.000001	1.2848	1	0	0
PCMT1	1.01103	0.107874	157	0.832856	0.109683	310	<0.000001	<0.000001	0.82377	1	0	0
PCP4	1.03871	0.114805	157	0.823254	0.14041	310	<0.000001	<0.000001	0.792577	1	0	0
PDK4	0.836306	0.149632	157	1.00481	0.173815	310	<0.000001	<0.000001	1.20149	1	0	0
PENK	1.02467	0.138492	157	0.85142	0.183083	310	<0.000001	<0.000001	0.830919	1	0	0
PF4	0.836056	0.16627	157	1.0558	0.254177	310	<0.000001	<0.000001	1.26283	1	0	0
PFN2	1.07661	0.0860992	157	0.894189	0.108461	310	<0.000001	<0.000001	0.830558	1	0	0
SERPINI1	1.02219	0.100487	157	0.798311	0.150899	310	<0.000001	<0.000001	0.780979	1	0	0
PLA2G2A	0.839249	0.124269	157	1.05744	0.344811	310	<0.000001	<0.000001	1.25999	1	0	0
PLTP	0.984273	0.114746	157	1.18992	0.163222	310	<0.000001	<0.000001	1.20893	1	0	0
PNOC	1.07077	0.108058	157	0.885866	0.0793746	310	<0.000001	<0.000001	0.827316	1	0	0
PPEF1	1.05498	0.165321	157	0.684653	0.150987	310	<0.000001	<0.000001	0.648975	1	1	0
PRELP	0.89952	0.123101	157	1.19519	0.223005	310	<0.000001	<0.000001	1.32869	1	0	0
SRGN	0.846748	0.154244	157	1.11658	0.196857	310	<0.000001	<0.000001	1.31866	1	0	0
MAP2K1	0.973297	0.127725	157	0.791904	0.142613	310	<0.000001	<0.000001	0.81363	1	0	0
PRPS2	1.01142	0.0909872	157	0.842497	0.118922	310	<0.000001	<0.000001	0.832985	1	0	0
PTGDS	1.0696	0.229039	157	1.33938	0.320636	310	<0.000001	<0.000001	1.25223	1	0	0
PVALB	1.01356	0.124694	157	0.804163	0.189558	310	<0.000001	<0.000001	0.793406	1	0	0
PXN	0.933108	0.104112	157	1.14017	0.111285	310	<0.000001	<0.000001	1.2219	1	0	0
PYGL	0.848302	0.120047	157	1.06472	0.156369	310	<0.000001	<0.000001	1.25512	1	0	0
RAB3B	1.01714	0.120139	157	0.80548	0.126792	310	<0.000001	<0.000001	0.791907	1	0	0
RAB13	0.94873	0.110588	157	1.17156	0.149442	310	<0.000001	<0.000001	1.23487	1	0	0
RAN	0.997087	0.133623	157	0.81524	0.126501	310	<0.000001	<0.000001	0.817622	1	0	0
RARRES3	0.882059	0.124545	157	1.06428	0.14883	310	<0.000001	<0.000001	1.20658	1	0	0
RBP4	1.05021	0.0782695	157	0.856513	0.125504	310	<0.000001	<0.000001	0.815567	1	0	0
PRPH2	0.99698	0.146206	157	0.817396	0.12635	310	<0.000001	<0.000001	0.819873	1	0	0
RGS1	0.731792	0.255312	157	1.08141	0.307909	310	<0.000001	<0.000001	1.47775	1	0	0
RGS4	1.03247	0.140152	157	0.753279	0.132031	310	<0.000001	<0.000001	0.729591	1	0	0
RIT2	1.03081	0.115825	157	0.836624	0.138207	310	<0.000001	<0.000001	0.811615	1	0	0
RNASE2	0.804195	0.16035	157	1.01749	0.211281	310	<0.000001	<0.000001	1.26522	1	0	0
ROBO2	1.02937	0.0913116	157	0.838256	0.128123	310	<0.000001	<0.000001	0.814337	1	0	0
ROM1	0.902957	0.101859	157	1.09674	0.107263	310	<0.000001	<0.000001	1.21461	1	0	0
RPS4Y1	1.01065	0.358241	157	0.689417	0.401328	310	<0.000001	<0.000001	0.682154	1	0	0
RTN1	1.07106	0.118273	157	0.818759	0.176366	310	<0.000001	<0.000001	0.76444	1	0	0
S100A4	0.899508	0.0928054	157	1.13698	0.194684	310	<0.000001	<0.000001	1.264	1	0	0
S100A8	0.665284	0.291033	157	1.06126	0.355334	310	<0.000001	<0.000001	1.59519	1	1	0
S100A9	0.70292	0.259128	157	1.07754	0.32791	310	<0.000001	<0.000001	1.53294	1	1	0
S100A10	0.898517	0.151946	157	1.15928	0.202566	310	<0.000001	<0.000001	1.29021	1	0	0
S100A11	0.882732	0.179892	157	1.18716	0.230039	310	<0.000001	<0.000001	1.34487	1	0	0
SCN8A	1.04267	0.0930451	157	0.864642	0.0988132	310	<0.000001	<0.000001	0.829255	1	0	0
CCL2	0.774726	0.17109	157	0.980595	0.216821	310	<0.000001	<0.000001	1.26573	1	0	0
SECTM1	0.843745	0.148377	157	1.0412	0.216125	310	<0.000001	<0.000001	1.23402	1	0	0
SCG5	1.05071	0.089135	157	0.840303	0.143973	310	<0.000001	<0.000001	0.79975	1	0	0
SH3GL2	0.995516	0.103647	157	0.810452	0.16742	310	<0.000001	<0.000001	0.814103	1	0	0
SIX1	0.957587	0.218883	157	1.17723	0.292987	310	<0.000001	<0.000001	1.22938	1	0	0
SLA	0.876326	0.084399	157	1.0518	0.140724	310	<0.000001	<0.000001	1.20023	1	0	0
SLC1A3	0.960055	0.151017	157	1.15668	0.134571	310	<0.000001	<0.000001	1.2048	1	0	0
SLC2A5	0.845103	0.140913	157	1.02497	0.167822	310	<0.000001	<0.000001	1.21284	1	0	0
SLC14A1	0.795371	0.199976	157	1.05992	0.208798	310	<0.000001	<0.000001	1.33262	1	0	0
SLC22A2	0.917666	0.139381	157	1.1337	0.279417	310	<0.000001	<0.000001	1.23542	1	0	0
SLN	1.07147	0.178397	157	0.741703	0.168633	310	<0.000001	<0.000001	0.692227	1	0	0
SNAP25	1.19142	0.117481	157	0.933407	0.183091	310	<0.000001	<0.000001	0.783438	1	0	0
SNCA	1.00493	0.102346	157	0.816615	0.113261	310	<0.000001	<0.000001	0.812605	1	0	0
SPP1	0.766009	0.169946	157	1.00363	0.197699	310	<0.000001	<0.000001	1.31021	1	0	0
SST	1.04073	0.200349	157	0.684594	0.1482	310	<0.000001	<0.000001	0.6578	1	1	0
STAT4	1.02395	0.0762995	157	0.83909	0.158567	310	<0.000001	<0.000001	0.819467	1	0	0
SYN2	1.02843	0.104587	157	0.833424	0.135029	310	<0.000001	<0.000001	0.810383	1	0	0
SYT1	0.979074	0.21259	157	0.627159	0.209427	310	<0.000001	<0.000001	0.640563	1	1	0
TAC1	1.03929	0.172059	157	0.715015	0.144786	310	<0.000001	<0.000001	0.687986	1	0	0
TAC3	1.0552	0.119687	157	0.853042	0.121781	310	<0.000001	<0.000001	0.80842	1	0	0
TBX15	0.90261	0.15689	157	1.18374	0.228704	310	<0.000001	<0.000001	1.31146	1	0	0
TGFBR3	0.867954	0.0972269	157	1.06053	0.131207	310	<0.000001	<0.000001	1.22187	1	0	0
TGIF1	0.902112	0.137977	157	1.10936	0.120645	310	<0.000001	<0.000001	1.22974	1	0	0
TIMP1	0.797412	0.157945	157	1.07796	0.221764	310	<0.000001	<0.000001	1.35183	1	0	0
TNFRSF1A	0.899366	0.117692	157	1.12647	0.13639	310	<0.000001	<0.000001	1.25252	1	0	0
TNFRSF1B	0.900064	0.104243	157	1.1017	0.142439	310	<0.000001	<0.000001	1.22402	1	0	0
TPD52L1	0.895051	0.097111	157	1.10077	0.128269	310	<0.000001	<0.000001	1.22984	1	0	0
TUBB2A	1.12197	0.104354	157	0.91108	0.140195	310	<0.000001	<0.000001	0.812033	1	0	0
TYROBP	0.879943	0.142929	157	1.10365	0.178971	310	<0.000001	<0.000001	1.25423	1	0	0
UCHL1	1.07486	0.138237	157	0.813641	0.180474	310	<0.000001	<0.000001	0.756971	1	0	0
VCAM1	0.892086	0.162782	157	1.14471	0.278804	310	<0.000001	<0.000001	1.28319	1	0	0
VIM	0.927488	0.184284	157	1.25625	0.301207	310	<0.000001	<0.000001	1.35446	1	0	0
VIP	1.07557	0.190605	157	0.713656	0.133598	310	<0.000001	<0.000001	0.663516	1	1	0
LAT2	0.818296	0.126241	157	1.01968	0.138537	310	<0.000001	<0.000001	1.2461	1	0	0
XIST	0.511092	0.380205	157	0.848489	0.467616	310	<0.000001	<0.000001	1.66015	1	1	0
YWHAH	1.03062	0.112476	157	0.807317	0.163287	310	<0.000001	<0.000001	0.783328	1	0	0
ZIC1	0.881322	0.132988	157	1.10782	0.188453	310	<0.000001	<0.000001	1.257	1	0	0
LAPTM5	0.845672	0.123236	157	1.03496	0.153024	310	<0.000001	<0.000001	1.22383	1	0	0
IL1R2	0.853347	0.14086	157	1.10509	0.23865	310	<0.000001	<0.000001	1.29501	1	0	0
CXCR4	0.870416	0.0906272	157	1.06042	0.19228	310	<0.000001	<0.000001	1.2183	1	0	0
SCG2	1.0586	0.12079	157	0.794236	0.149605	310	<0.000001	<0.000001	0.750272	1	0	0
MIA	0.875345	0.104313	157	1.08939	0.1913	310	<0.000001	<0.000001	1.24452	1	0	0
FZD7	0.915722	0.135006	157	1.10773	0.158292	310	<0.000001	<0.000001	1.20968	1	0	0
NME5	1.02184	0.0974963	157	0.850764	0.0994647	310	<0.000001	<0.000001	0.832581	1	0	0
ENC1	1.01876	0.113889	157	0.794683	0.166471	310	<0.000001	<0.000001	0.780053	1	0	0
IFITM1	0.877512	0.144822	157	1.13561	0.18031	310	<0.000001	<0.000001	1.29413	1	0	0
CPZ	0.902065	0.157565	157	1.10461	0.271886	310	<0.000001	<0.000001	1.22453	1	0	0
TMEFF1	1.01274	0.135296	157	0.800026	0.129002	310	<0.000001	<0.000001	0.789965	1	0	0
DDX3Y	0.972921	0.316335	157	0.755318	0.435753	310	<0.000001	<0.000001	0.776341	1	0	0
MARCO	0.885387	0.19684	157	1.07767	0.312327	310	<0.000001	<0.000001	1.21718	1	0	0
B3GALT2	1.01765	0.146257	157	0.80459	0.136211	310	<0.000001	<0.000001	0.790637	1	0	0
TNFRSF10D	0.865075	0.105405	157	1.10857	0.149956	310	<0.000001	<0.000001	1.28148	1	0	0
TNFRSF10B	0.896297	0.106173	157	1.10871	0.111003	310	<0.000001	<0.000001	1.23699	1	0	0
IL18R1	0.874686	0.182952	157	1.11849	0.209241	310	<0.000001	<0.000001	1.27873	1	0	0
FCGBP	0.746821	0.190897	157	1.08453	0.295564	310	<0.000001	<0.000001	1.4522	1	0	0
HSPB3	1.04708	0.104402	157	0.79868	0.13274	310	<0.000001	<0.000001	0.762769	1	0	0
SLC7A7	0.869505	0.0915434	157	1.05744	0.158088	310	<0.000001	<0.000001	1.21614	1	0	0
LDB2	1.01208	0.112701	157	0.791578	0.146267	310	<0.000001	<0.000001	0.78213	1	0	0
TMSB4Y	1.04096	0.269762	157	0.729546	0.255175	310	<0.000001	<0.000001	0.700837	1	0	0
DCLK1	1.04331	0.125672	157	0.802999	0.152164	310	<0.000001	<0.000001	0.769664	1	0	0
C5orf13	1.07212	0.0741424	157	0.890319	0.095078	310	<0.000001	<0.000001	0.830426	1	0	0
NRXN3	1.03608	0.0921263	157	0.825948	0.125437	310	<0.000001	<0.000001	0.797185	1	0	0
MYOT	0.848326	0.101467	157	1.0418	0.168079	310	<0.000001	<0.000001	1.22807	1	0	0
GDF15	0.926763	0.120507	157	1.11331	0.216274	310	<0.000001	<0.000001	1.20129	1	0	0
BAG3	0.837376	0.217883	157	1.12852	0.212326	310	<0.000001	<0.000001	1.34768	1	0	0
CARTPT	1.01718	0.174169	157	0.781824	0.228453	310	<0.000001	<0.000001	0.768622	1	0	0
GPRASP1	1.02392	0.0838766	157	0.825383	0.12382	310	<0.000001	<0.000001	0.806102	1	0	0
FRMPD4	0.995708	0.101824	157	0.809484	0.1263	310	<0.000001	<0.000001	0.812973	1	0	0
SNAP91	1.02048	0.0997465	157	0.814868	0.154633	310	<0.000001	<0.000001	0.798513	1	0	0
SV2B	1.0083	0.131108	157	0.753296	0.167363	310	<0.000001	<0.000001	0.747098	1	0	0
DLEC1	0.909037	0.0905087	157	1.11671	0.165363	310	<0.000001	<0.000001	1.22845	1	0	0
CLEC2B	0.867325	0.124041	157	1.1363	0.17263	310	<0.000001	<0.000001	1.31012	1	0	0
ARL4C	0.991922	0.1132	157	0.811906	0.110628	310	<0.000001	<0.000001	0.818518	1	0	0
TCIRG1	0.933884	0.089459	157	1.12299	0.14185	310	<0.000001	<0.000001	1.20249	1	0	0
IFI30	0.802868	0.168413	157	1.06281	0.214218	310	<0.000001	<0.000001	1.32377	1	0	0
OLFM1	1.13628	0.100076	157	0.932225	0.112378	310	<0.000001	<0.000001	0.820418	1	0	0
FAM3C	1.03538	0.105413	157	0.845769	0.11268	310	<0.000001	<0.000001	0.816868	1	0	0
ZNF238	0.993741	0.161466	157	0.825417	0.114554	310	<0.000001	<0.000001	0.830616	1	0	0
CAP2	1.03979	0.113092	157	0.792359	0.139475	310	<0.000001	<0.000001	0.762038	1	0	0
IFITM2	0.877983	0.17297	157	1.17329	0.178155	310	<0.000001	<0.000001	1.33635	1	0	0
TXNIP	0.874842	0.163066	157	1.13297	0.184441	310	<0.000001	<0.000001	1.29505	1	0	0
PLK2	0.998514	0.0862001	157	0.811807	0.141941	310	<0.000001	<0.000001	0.813014	1	0	0
ARPP-19	1.01722	0.149258	157	0.743466	0.128805	310	<0.000001	<0.000001	0.730882	1	0	0
ARPP-21	1.01148	0.090138	157	0.842819	0.100102	310	<0.000001	<0.000001	0.833249	1	0	0
NMU	1.05708	0.176814	157	0.782339	0.104221	310	<0.000001	<0.000001	0.740095	1	0	0
LILRB5	0.954117	0.148792	157	1.15201	0.259417	310	<0.000001	<0.000001	1.20741	1	0	0
LILRB3	0.840237	0.149347	157	1.10732	0.205042	310	<0.000001	<0.000001	1.31787	1	0	0
STMN2	1.03546	0.108208	157	0.830177	0.170036	310	<0.000001	<0.000001	0.801749	1	0	0
FAM107A	0.930373	0.133644	157	1.1886	0.159201	310	<0.000001	<0.000001	1.27755	1	0	0
VSIG4	0.811789	0.123698	157	1.09432	0.20374	310	<0.000001	<0.000001	1.34803	1	0	0
ACOT7	1.06002	0.0872151	157	0.882986	0.118417	310	<0.000001	<0.000001	0.832987	1	0	0
PPM1E	0.987745	0.137963	157	0.813431	0.12689	310	<0.000001	<0.000001	0.823523	1	0	0
CNKSR2	1.00137	0.101659	157	0.792669	0.149543	310	<0.000001	<0.000001	0.791584	1	0	0
KIFAP3	0.995802	0.123541	157	0.803159	0.118299	310	<0.000001	<0.000001	0.806545	1	0	0
DDN	1.0183	0.125587	157	0.797707	0.142441	310	<0.000001	<0.000001	0.783368	1	0	0
EPB41L3	0.989763	0.111575	157	0.807126	0.130266	310	<0.000001	<0.000001	0.815474	1	0	0
TBC1D9	0.998878	0.120134	157	0.788804	0.118109	310	<0.000001	<0.000001	0.78969	1	0	0
ARHGEF9	0.999749	0.0922026	157	0.829758	0.138512	310	<0.000001	<0.000001	0.829966	1	0	0
KIAA0984	1.01339	0.080796	157	0.843256	0.141632	310	<0.000001	<0.000001	0.832111	1	0	0
RIMBP2	1.02472	0.0794147	157	0.851594	0.108246	310	<0.000001	<0.000001	0.831048	1	0	0
C9orf4	1.00055	0.101395	157	0.832996	0.130226	310	<0.000001	<0.000001	0.832537	1	0	0
C20orf103	1.00929	0.108291	157	0.787617	0.160802	310	<0.000001	<0.000001	0.780369	1	0	0
QPCT	1.005	0.113727	157	0.836822	0.12733	310	<0.000001	<0.000001	0.83266	1	0	0
ANKRD25	0.917974	0.0921222	157	1.13528	0.155174	310	<0.000001	<0.000001	1.23673	1	0	0
NECAP1	1.02808	0.0799322	157	0.856048	0.112306	310	<0.000001	<0.000001	0.832665	1	0	0
ATRNL1	1.04124	0.0940844	157	0.849192	0.114029	310	<0.000001	<0.000001	0.815556	1	0	0
SLC13A4	0.904778	0.184362	157	1.12052	0.257864	310	<0.000001	<0.000001	1.23844	1	0	0
NUPR1	0.855331	0.138722	157	1.18759	0.193555	310	<0.000001	<0.000001	1.38846	1	0	0
FER1L3	0.901559	0.107308	157	1.09777	0.157045	310	<0.000001	<0.000001	1.21763	1	0	0
OR7A5	0.885476	0.0907219	157	1.07748	0.17818	310	<0.000001	<0.000001	1.21684	1	0	0
NBEA	1.02557	0.1004	157	0.853661	0.119404	310	<0.000001	<0.000001	0.832379	1	0	0
D4S234E	0.984199	0.135775	157	0.772392	0.144553	310	<0.000001	<0.000001	0.784793	1	0	0
SRPX2	0.908672	0.0873639	157	1.11602	0.192478	310	<0.000001	<0.000001	1.22819	1	0	0
PCLO	1.02505	0.0719068	157	0.85136	0.123902	310	<0.000001	<0.000001	0.830552	1	0	0
NKIRAS1	1.01203	0.112333	157	0.836307	0.104533	310	<0.000001	<0.000001	0.826365	1	0	0
UBE2T	1.024	0.101209	157	0.844768	0.120015	310	<0.000001	<0.000001	0.824967	1	0	0
SCG3	1.06252	0.0730287	157	0.868502	0.120118	310	<0.000001	<0.000001	0.817396	1	0	0
HIG2	0.861967	0.16906	157	1.08842	0.219368	310	<0.000001	<0.000001	1.26271	1	0	0		#REF!	314
NXPH1	1.08686	0.102697	157	0.89365	0.110253	310	<0.000001	<0.000001	0.822233	1	0	0
SPG3A	1.04117	0.0989972	157	0.842968	0.118552	310	<0.000001	<0.000001	0.809632	1	0	0
ANGPTL4	0.803913	0.20859	157	1.08205	0.20472	310	<0.000001	<0.000001	1.34598	1	0	0
HN1	1.00861	0.11821	157	0.81655	0.112329	310	<0.000001	<0.000001	0.809582	1	0	0
NRN1	1.07195	0.0832999	157	0.850976	0.110727	310	<0.000001	<0.000001	0.793861	1	0	0
PLAC8	0.812782	0.163344	157	0.97868	0.215891	310	<0.000001	<0.000001	1.20411	1	0	0
TNFRSF12A	0.835368	0.124242	157	1.01346	0.158654	310	<0.000001	<0.000001	1.21319	1	0	0
MS4A4A	0.858494	0.121953	157	1.10004	0.226046	310	<0.000001	<0.000001	1.28136	1	0	0
PLA1A	0.869769	0.132225	157	1.11515	0.181409	310	<0.000001	<0.000001	1.28212	1	0	0
NLK	1.01309	0.11434	157	0.805536	0.113873	310	<0.000001	<0.000001	0.795129	1	0	0
ACSL5	0.888995	0.131894	157	1.07777	0.136042	310	<0.000001	<0.000001	1.21234	1	0	0
ATP8A2	1.02712	0.0980743	157	0.820904	0.134263	310	<0.000001	<0.000001	0.799229	1	0	0
FXYD5	0.94034	0.104295	157	1.14491	0.151481	310	<0.000001	<0.000001	1.21754	1	0	0
FGFRL1	0.971855	0.133248	157	1.19394	0.139937	310	<0.000001	<0.000001	1.22852	1	0	0
A4GALT	0.932188	0.129574	157	1.1792	0.170212	310	<0.000001	<0.000001	1.26498	1	0	0
TREM2	0.866713	0.1318	157	1.04279	0.157046	310	<0.000001	<0.000001	1.20315	1	0	0
GNG2	1.00731	0.139551	157	0.814381	0.117146	310	<0.000001	<0.000001	0.808473	1	0	0
GDAP1	1.00284	0.106373	157	0.8287	0.118259	310	<0.000001	<0.000001	0.826356	1	0	0
CPVL	0.857485	0.116651	157	1.06999	0.165256	310	<0.000001	<0.000001	1.24782	1	0	0
DDIT4	0.853958	0.139109	157	1.11259	0.172103	310	<0.000001	<0.000001	1.30286	1	0	0
A2BP1	1.01483	0.0851108	157	0.830102	0.136848	310	<0.000001	<0.000001	0.817969	1	0	0
SLC6A20	0.860305	0.223248	157	1.17961	0.360634	310	<0.000001	<0.000001	1.37115	1	0	0
C1orf78	0.937573	0.0961346	157	1.15856	0.151406	310	<0.000001	<0.000001	1.2357	1	0	0
FBXW7	1.0146	0.0967986	157	0.834732	0.128263	310	<0.000001	<0.000001	0.822717	1	0	0
OLAH	0.919058	0.0988962	157	1.11859	0.176807	310	<0.000001	<0.000001	1.2171	1	0	0
SPTLC3	0.840835	0.211536	157	1.15283	0.365861	310	<0.000001	<0.000001	1.37105	1	0	0
STYK1	1.027	0.122605	157	0.782628	0.163336	310	<0.000001	<0.000001	0.762053	1	0	0
TMEM176A	0.932014	0.128194	157	1.14736	0.141397	310	<0.000001	<0.000001	1.23106	1	0	0
IL17RB	0.870891	0.0944072	157	1.062	0.135519	310	<0.000001	<0.000001	1.21944	1	0	0
TASP1	1.06871	0.087593	157	0.88587	0.0979206	310	<0.000001	<0.000001	0.828917	1	0	0
RAB20	0.901524	0.140526	157	1.13808	0.165522	310	<0.000001	<0.000001	1.26239	1	0	0
BEX1	1.10418	0.0857446	157	0.896102	0.145258	310	<0.000001	<0.000001	0.81155	1	0	0
CMAS	0.993459	0.0982308	157	0.823601	0.105102	310	<0.000001	<0.000001	0.829024	1	0	0
C21orf62	0.848056	0.0800163	157	1.04325	0.137708	310	<0.000001	<0.000001	1.23017	1	0	0
NRIP3	1.036	0.0808516	157	0.862711	0.107963	310	<0.000001	<0.000001	0.832736	1	0	0
CA10	1.04803	0.118977	157	0.781339	0.131347	310	<0.000001	<0.000001	0.745533	1	0	0
C1orf128	0.978927	0.129604	157	0.803542	0.129738	310	<0.000001	<0.000001	0.82084	1	0	0
ACTR3B	1.03845	0.0875996	157	0.83891	0.120792	310	<0.000001	<0.000001	0.807848	1	0	0
KIAA1199	0.924383	0.129538	157	1.11959	0.26835	310	<0.000001	<0.000001	1.21118	1	0	0
KIAA1239	1.04069	0.0989331	157	0.85961	0.135501	310	<0.000001	<0.000001	0.826003	1	0	0
GPR158	1.00948	0.122145	157	0.757913	0.167166	310	<0.000001	<0.000001	0.750796	1	0	0
PCDH19	1.04398	0.106972	157	0.86431	0.106389	310	<0.000001	<0.000001	0.827897	1	0	0
ARHGAP20	1.00578	0.123423	157	0.816347	0.109222	310	<0.000001	<0.000001	0.811653	1	0	0
KIAA1467	1.00982	0.0978717	157	0.811307	0.132862	310	<0.000001	<0.000001	0.803417	1	0	0
HAMP	0.797776	0.181197	157	0.962868	0.217432	310	<0.000001	<0.000001	1.20694	1	0	0
MID1IP1	0.961117	0.147891	157	1.20663	0.239106	310	<0.000001	<0.000001	1.25545	1	0	0
GPSM3	0.937733	0.116985	157	1.15898	0.216868	310	<0.000001	<0.000001	1.23594	1	0	0
MOAP1	1.02862	0.107095	157	0.82994	0.126743	310	<0.000001	<0.000001	0.806847	1	0	0
MLPH	0.898012	0.156915	157	1.14123	0.259226	310	<0.000001	<0.000001	1.27084	1	0	0
MICALL2	0.90307	0.120324	157	1.1025	0.163472	310	<0.000001	<0.000001	1.22084	1	0	0
CYBRD1	0.931259	0.115408	157	1.13865	0.147652	310	<0.000001	<0.000001	1.2227	1	0	0
TMPRSS5	0.82832	0.097089	157	1.0482	0.213957	310	<0.000001	<0.000001	1.26545	1	0	0
APOLD1	0.838898	0.194128	157	1.11382	0.186454	310	<0.000001	<0.000001	1.32771	1	0	0
NETO2	1.02725	0.108636	157	0.824073	0.105159	310	<0.000001	<0.000001	0.80221	1	0	0
URP2	0.909863	0.131233	157	1.1113	0.156761	310	<0.000001	<0.000001	1.22139	1	0	0
SLC4A11	0.919065	0.0993377	157	1.1303	0.182644	310	<0.000001	<0.000001	1.22984	1	0	0
HVCN1	0.881005	0.0887036	157	1.08436	0.132536	310	<0.000001	<0.000001	1.23082	1	0	0
TUBB6	0.8569	0.182592	157	1.12957	0.175098	310	<0.000001	<0.000001	1.31821	1	0	0
BEX2	1.06118	0.0743425	157	0.882232	0.116619	310	<0.000001	<0.000001	0.831372	1	0	0
C1orf90	0.927089	0.0920153	157	1.12439	0.17204	310	<0.000001	<0.000001	1.21282	1	0	0
C6orf105	1.0476	0.119372	157	0.8091	0.119671	310	<0.000001	<0.000001	0.772334	1	0	0
ATOH8	0.881377	0.117961	157	1.15938	0.166698	310	<0.000001	<0.000001	1.31542	1	0	0
SCIN	0.74262	0.188268	157	1.01951	0.216554	310	<0.000001	<0.000001	1.37285	1	0	0
KLHL6	0.898995	0.0973474	157	1.08122	0.148893	310	<0.000001	<0.000001	1.2027	1	0	0
PRDM6	0.896966	0.151492	157	1.14516	0.250307	310	<0.000001	<0.000001	1.2767	1	0	0
SYTL4	0.912915	0.0897227	157	1.1109	0.127786	310	<0.000001	<0.000001	1.21688	1	0	0
C20orf54	0.888809	0.138474	157	1.16798	0.168584	310	<0.000001	<0.000001	1.3141	1	0	0
C1QTNF4	1.04618	0.0805667	157	0.87112	0.0974543	310	<0.000001	<0.000001	0.832665	1	0	0
IHPK3	0.821245	0.142766	157	0.988504	0.17287	310	<0.000001	<0.000001	1.20367	1	0	0
OLFM3	1.05549	0.117114	157	0.790112	0.156542	310	<0.000001	<0.000001	0.748577	1	0	0
C1orf173	1.00338	0.0774738	157	0.819529	0.163446	310	<0.000001	<0.000001	0.816771	1	0	0
NMS	1.02752	0.153464	157	0.744518	0.132476	310	<0.000001	<0.000001	0.724575	1	0	0
FBLN7	1.0564	0.118565	157	0.816495	0.109898	310	<0.000001	<0.000001	0.772906	1	0	0
FLJ25076	1.0204	0.0882466	157	0.848539	0.139393	310	<0.000001	<0.000001	0.831576	1	0	0
SLC32A1	1.07118	0.160098	157	0.75584	0.153531	310	<0.000001	<0.000001	0.705616	1	0	0
CBLN4	1.07672	0.149628	157	0.752421	0.153638	310	<0.000001	<0.000001	0.698809	1	0	0
NRSN1	1.08641	0.10871	157	0.854016	0.147932	310	<0.000001	<0.000001	0.786087	1	0	0
CBLN2	1.02685	0.0806362	157	0.85261	0.145643	310	<0.000001	<0.000001	0.830318	1	0	0
MFSD4	1.01724	0.106373	157	0.823702	0.136781	310	<0.000001	<0.000001	0.809746	1	0	0
LOC157503	1.04004	0.0937703	157	0.861642	0.113459	310	<0.000001	<0.000001	0.828471	1	0	0
FREM3	1.07853	0.184654	157	0.759883	0.124244	310	<0.000001	<0.000001	0.704553	1	0	0
OLFML2A	0.9488	0.157906	157	1.17268	0.265422	310	<0.000001	<0.000001	1.23597	1	0	0
METTL7B	0.892937	0.0737767	157	1.08598	0.148758	310	<0.000001	<0.000001	1.21619	1	0	0
LOC201229	1.06728	0.0989605	157	0.862143	0.136725	310	<0.000001	<0.000001	0.807795	1	0	0
DLEU7	1.02664	0.0970863	157	0.841879	0.11898	310	<0.000001	<0.000001	0.820034	1	0	0
SLC16A9	0.893622	0.134795	157	1.11853	0.155792	310	<0.000001	<0.000001	1.25168	1	0	0
NEGR1	1.01554	0.13183	157	0.812293	0.134893	310	<0.000001	<0.000001	0.799866	1	0	0
FLJ36032	1.04382	0.101862	157	0.840703	0.116989	310	<0.000001	<0.000001	0.80541	1	0	0
FAM19A2	1.04458	0.0913529	157	0.865848	0.145292	310	<0.000001	<0.000001	0.8289	1	0	0
KIAA2022	1.03751	0.112763	157	0.856328	0.139992	310	<0.000001	<0.000001	0.825371	1	0	0
BEX5	1.04463	0.110335	157	0.79503	0.136337	310	<0.000001	<0.000001	0.761061	1	0	0
PEAR1	0.95973	0.0981854	157	1.15197	0.162386	310	<0.000001	<0.000001	1.20031	1	0	0
FAM89A	0.93657	0.0884655	157	1.14541	0.137376	310	<0.000001	<0.000001	1.22298	1	0	0
LOC387763	0.911571	0.161587	157	1.09866	0.188794	310	<0.000001	<0.000001	1.20523	1	0	0
C1QL3	0.986505	0.174807	157	0.774248	0.158576	310	<0.000001	<0.000001	0.784839	1	0	0
RGS7BP	1.01456	0.121726	157	0.830257	0.122078	310	<0.000001	<0.000001	0.818343	1	0	0
FAM19A1	1.04541	0.103754	157	0.843527	0.135541	310	<0.000001	<0.000001	0.806883	1	0	0
C10orf105	0.888719	0.120201	157	1.08659	0.180378	310	<0.000001	<0.000001	1.22265	1	0	0
FLJ32679	0.998505	0.123179	157	0.830981	0.133588	310	<0.000001	<0.000001	0.832225	1	0	0
LOC493869	0.964148	0.154104	157	1.17364	0.25631	310	<0.000001	<0.000001	1.21728	1	0	0
hCG_1776018	0.760967	0.168224	157	1.01868	0.212883	310	<0.000001	<0.000001	1.33866	1	0	0
PCP4L1	1.0745	0.0950909	157	0.861195	0.114572	310	<0.000001	<0.000001	0.801481	1	0	0
RELL1	0.880382	0.108116	157	1.08234	0.123457	310	<0.000001	<0.000001	1.22939	1	0	0
